# Supplementary material for: A temporal proteome dynamics study reveals the molecular basis of induced phenotypic resistance in Mycobacterium smegmatis at sub-lethal rifampicin concentrations
Source: Sci Rep. 2017 Mar 6;7:43858. doi: 10.1038/srep43858 (PMC5338346; doi:10.1038/srep43858)
Supplement: Supplementary Spreadsheet S1 [file srep43858-s2.xls]

## Sheet: Overview and Explanation
To the reader,
This spreadsheet contains the following Supplementary Information for the manuscript:
"A temporal proteome dynamics study reveals the molecular basis of induced phenotypic resistance in Mycobacterium smegmatis at sub-lethal rifampicin concentrations"
The raw data can be accesed via PRIDE (http://www.ebi.ac.uk/pride) using the accession: PXD004197
Spreadsheet Contents
All Differentially Expressed	A table of all proteins that were observed to be significantly differentially expressed for each time point along with fold change p-values (t-test).
Observed Proteins by Replicate	A table indicating which proteins were obsreved (had at least one peptide identified) in each replicate.

## Sheet: All Differentially Expressed
	Uniprot Protein ID	Protein Name or Description	Gene Name	log2 (Fold Change)	p-Values for Fold Change	Percent Sequence Coverage by Proteotypic Peptides	Q-value for Identifica-tion
Time Point 1	A0R722	Glucanase	MSMEG_6752	-1.68576	0.00382319	32.3	0
	A0R316	Uncharacterized protein	MSMEG_5308	-1.5239	0.00913648	34.2	0
	A0QTR3	TetR-family protein transcriptional regulator	MSMEG_1935	-0.937321	0.0325533	49.8	0
	A0R1D5	HpcH/HpaI aldolase/citrate lyase family protein	MSMEG_4713	-0.841382	0.0362793	29	0
	A0R112	Probable nicotinate-nucleotide adenylyltransferase	nadD	0.791985	0.0232912	31.9	0
	A0R198	Clp protease	clpP	0.784459	0.0213835	69	0
	A0QWU1	LemA protein	MSMEG_3063	-0.714006	0.00875306	53.4	0
	A0QT09	Succinate dehydrogenase hydrophobic membrane anchor protein SdhD	sdhD	-0.704247	0.0322192	21.8	0
	A0R3H9	Type I antifreeze protein	MSMEG_5479	-0.648677	0.0354547	42.5	0
	A0R0H6	Coenzyme F420-dependent N5,N10-methylene tetrahydromethanopterin reductase-like flavin-dependent oxidoreductase	MSMEG_4389	0.635232	0.036723	28.3	0
	A0QZC9	Transcriptional regulator, GntR family	MSMEG_3980	0.630429	0.0186574	34.1	0
	A0QU51	Diacylglycerol acyltransferase/mycolyltransferase Ag85B	fbpB	-0.551192	0.0150684	31.4	0
	A0QY95	Antigen 85-C	MSMEG_3580	-0.51318	0.0395547	15.8	0
	A0R4K5	Alcohol dehydrogenase B	adhB	0.508878	0.0126127	35.2	0
	A0QYU8	Translation initiation factor IF-3	infC	-0.499136	0.0410041	57.8	0
	A0R652	Superoxide dismutase [Mn]	sodA	0.487339	0.0499574	75.4	0
	A0R3F3	Uncharacterized protein	MSMEG_5452	-0.486066	0.00626637	48	0
	A0QTD8	Alternate RNA polymerase sigma factor Sigf	sigF	-0.480329	0.0357266	47.6	0
	A0R610	NAD-dependent decaprenylphosphoryl-D-2-keto erythropentose reductase	dprE2	-0.471426	0.049022	45.7	0
	A0R0S9	CBS domain protein	MSMEG_4495	-0.467147	0.019079	28.9	0
	A0R3W0	Uncharacterized protein	MSMEG_5615	0.461026	0.0193481	69.6	0
	A0R4E0	Amidophosphoribosyltransferase	purF	-0.436808	0.0138556	46.6	0
	A0QYD5	Putative luciferase-like oxidoreductase	MSMEG_3620	0.428626	0.0493372	57.6	0
	A0R699	Nucleoside-diphosphate-sugar epimerase	MSMEG_6474	0.42366	0.0499777	35.3	0
	A0QQT2	DNA or RNA helicase of superfamily protein II	MSMEG_0866	-0.389581	0.0152151	43.5	0
	A0QWH6	Holliday junction ATP-dependent DNA helicase RuvB	ruvB	0.380524	0.0347155	40.5	0
	A0R3I8	Response regulator MprA	mprA	0.375306	0.04947	48.3	0
	A0QRX0	NUDIX hydrolase	MSMEG_1268	0.366038	0.019228	31.1	0
	A0QSR8	Uncharacterized protein	MSMEG_1577	0.358361	0.0337449	61.9	0
	A0QNM6	Methyltransferase	MSMEG_0098	0.357271	0.00355215	59.9	0
	A0QQ37	Putative S-adenosyl-L-methionine-dependent methyltransferase	MSMEG_0614	0.357099	0.0145799	29.6	0
	A0R1J0	Uncharacterized protein	MSMEG_4771	-0.351406	0.0324751	29.7	0
	A0R189	IolD protein	MSMEG_4664	0.348674	0.0331509	19.3	0
	A0QY24	Hydrolase, alpha/beta hydrolase fold family protein	MSMEG_3508	-0.34131	0.0131192	33.2	0
	A0R2M2	Zinc-binding alcohol dehydrogenase family protein	MSMEG_5164	0.33617	0.0469193	38.9	0
	A0QQX4	Acyl-ACP thioesterase superfamily protein	MSMEG_0909	0.327849	0.0470817	55.7	0
	A0R2Y4	Enoyl-CoA hydratase	echA9	0.319161	0.0323791	77.6	0
	A0R518	Putative short-chain type dehydrogenase/reductase	MSMEG_6031	-0.317238	0.0288087	51.3	0
	A0QVL3	ElaA protein	MSMEG_2614	0.315982	0.0260294	49	0
	A0QS54	Uncharacterized protein	MSMEG_1356	0.314442	0.0416815	25.1	0
	A0R0B5	3-oxoacyl-(Acyl-carrier-protein) synthase 1 KasA	kasB	0.313215	0.037424	81.3	0
	A0QYI2	Para-nitrobenzyl esterase	MSMEG_3667	0.311391	0.0426523	53.8	0
	A0R318	SAM-dependent methyltransferase	MSMEG_5310	0.31074	0.0356849	33.5	0
	A0QTG7	TobH protein	MSMEG_1835	0.304708	0.00402599	52.8	0
	A0R2W9	Mycothiol S-conjugate amidase	mca	0.304639	0.0109766	43.1	0
	A0R2T3	Uncharacterized protein	MSMEG_5225	0.302382	0.00236118	64.4	0
	A0R170	Alpha oxoglutarate ferredoxin oxidoreductase, beta subunit	orB	0.301787	0.00851824	67.5	0
	A0QWU5	Bifunctional riboflavin biosynthesis protein ribG : diaminohydroxyphosphoribosylaminopyrimidine deaminase + 5-amino-6-(5-phosphoribosylamino) uracil reductase	ribD	0.296651	0.0128653	42.1	0
	A0R3L8	Alkanesulfonate monooxygenase	MSMEG_5519	0.295742	0.0143943	15.7	0
	A0QTT5	Uncharacterized protein	MSMEG_1957	0.287753	0.00244077	83.8	0
	A0QVJ4	Gamma-glutamylisopropylamide synthetase	MSMEG_2595	0.28171	0.0438827	29.1	0
	A0QUN9	Hydrogenase expression/formation protein HypD	hypD	0.280336	0.020871	62.4	0
	A0QWJ6	GTP pyrophosphokinase	relA	0.280034	0.0448087	41	0
	A0QQC1	Luciferase-like monooxygenase superfamily	MSMEG_0702	0.271261	0.02868	85.2	0
	A0R171	Pyruvate flavodoxin/ferredoxin oxidoreductase-like protein	MSMEG_4646	0.265568	0.0291978	82.5	0
	A0QNS4	Mosc domain protein	MSMEG_0146	-0.259048	0.0245243	40.4	0
	A0QX75	Quinolinate synthetase complex, A subunit	nadA	0.257858	0.038218	53.6	0
	A0QRJ6	Glycerol-3-phosphate dehydrogenase 2 [NAD(P)+] (NAD(P)H-dependent glycerol-3-phosphate dehydrogenase 2)	gpsA2	0.256095	0.0428063	19.6	0
	A0R2T4	Exodeoxyribonuclease VII, large subunit	xseA	0.255085	0.0476813	23.3	0
	A0R5Y9	Cysteine desulfurase family protein	MSMEG_6363	-0.254531	0.0261834	64.6	0
	A0R091	Adenylate cyclase, putative	MSMEG_4302	0.249495	0.0467012	45.1	0
	A0R2V7	Serine hydroxymethyltransferase	glyA	0.247444	0.00579966	84.9	0
	A0R6J9	Beta-lactamase	est	0.246103	0.0498021	41.8	0
	A0QW25	Uncharacterized protein	MSMEG_2782	0.235268	0.0325793	83.5	0
	A0QSG4	50S ribosomal protein L6	rplF	-0.232923	0.033863	88.3	0
	A0QQV2	Uncharacterized protein	MSMEG_0887	0.227687	0.0213649	40.5	0
	A0R3F5	Choloylglycine hydrolase	MSMEG_5454	0.224943	0.0308796	48.9	0
	A0R0H7	Acyl-CoA dehydrogenase	MSMEG_4391	0.221523	0.0440511	56	0
	A0QQD7	Aldose 1-epimerase	MSMEG_0717	0.220063	0.04924	44.7	0
	A0QTX2	N5,N10-methylenetetrahydromethanopterin reductase-related protein	MSMEG_1996	0.214518	0.0428024	52.6	0
	A0QVT1	Dihydrodipicolinate synthase	dapA	-0.214388	0.0149129	72.7	0
	A0QWV6	UvrABC system protein C	uvrC	0.211511	0.00292994	25.9	0
	A0QY89	TPR domain protein	MSMEG_3574	0.210505	0.0452429	46.9	0
	A0R479	Alpha-methylacyl-CoA racemase	far	0.20558	0.0308796	56.1	0
	A0QXA3	Pyruvate kinase	pyk	0.191747	0.0159352	90.7	0
	A0QQZ5	Serine 3-dehydrogenase	MSMEG_0930	0.191455	0.0476945	66.7	0
	A0R763	Uncharacterized protein	MSMEG_6793	0.183091	0.0469894	18.6	0
	A0QVL1	Uncharacterized protein	MSMEG_2612	0.17956	0.00998015	41.7	0
	A0QWX8	Glucose-6-phosphate 1-dehydrogenase	zwf	0.179489	0.0210872	62.8	0
	A0QTE3	Putative thiosulfate sulfurtransferase	sseA	-0.178947	0.0152624	83.1	0
	A0QVH9	4-hydroxy-3-methylbut-2-en-1-yl diphosphate synthase	ispG	0.174521	0.00727218	58.8	0
	A0R4B7	Phosphate transport system regulatory protein PhoU	phoU	0.164776	0.0378024	80.2	0
	A0QRR4	Uncharacterized protein	MSMEG_1210	0.16327	0.0429576	36	0
	A0R0C7	NAD/mycothiol-dependent formaldehyde dehydrogenase	adhE2	0.161651	0.0382846	55.9	0
	A0R628	Galactofuranosyl transferase GlfT2	glfT2	-0.150888	0.0298182	54.6	0
	A0R1X2	Cysteine synthase B	cysM	0.147469	0.0335362	60.4	0
	A0QVP7	4-phosphopantetheinyl transferase	MSMEG_2648	0.140637	0.0126727	55.2	0
	A0R4G8	Aspartyl aminopeptidase	apeB	0.138182	0.0259675	52.5	0
	A0QYX0	UvrABC system protein B	uvrB	0.133727	0.0411613	42.3	0
	A0R4I7	RelA/SpoT domain protein	MSMEG_5849	0.0905029	0.0400496	22.6	0
	A0QQK0	Phosphate acetyltransferase	pta	0.0525848	0.0214279	40.2	0
Time Point 2	A0R045	NLP/P60	MSMEG_4256	-1.61752	0.00090124	27	0
	A0R3I6	Peptidase S1 and S6, chymotrypsin/Hap	MSMEG_5486	-1.59009	0.0335773	65.1	0
	A0QUM5	Uncharacterized protein	MSMEG_2261	-1.21987	0.0341215	81.5	0
	A0QXA8	Cytochrome D ubiquinol oxidase subunit 1	cydA	-1.21778	0.026461	17.2	0
	A0QUM7	Hydrogenase-2, large subunit	hybC	-1.17605	0.030798	58.9	0
	A0QVH8	Zinc metalloprotease Rip1	rip1	1.14836	0.00704482	11.1	0
	A0QTK6	S30AE family protein	MSMEG_1878	-1.12981	0.0264199	50	0
	A0QUN1	Tetratricopeptide repeat domain protein	MSMEG_2267	-1.08055	0.0475749	59.9	0
	A0QUN8	Hydrogenase assembly chaperone HypC/HupF	hypC	-1.04709	0.0168597	57	0
	A0R2B2	Major facilitator superfamily MFS_1	MSMEG_5051	-1.03748	0.0270245	12.4	0
	A0QXX7	Catalase-peroxidase 2	katG2	-1.00537	0.0240028	68.6	0
	A0R588	Cell division protease ftsH protein	ftsH	-0.989963	0.0498849	50.1	0
	A0QUE0	Putative helicase	MSMEG_2174	0.956977	0.0472391	56.7	0
	A0QYW5	Hydrolase	MSMEG_3810	-0.952994	0.00113157	48.3	0
	A0QZ86	Uncharacterized protein	MSMEG_3935	-0.913021	0.017351	45	0
	P0CH00; P0CG99	Ribonucleoside-diphosphate reductase subunit alpha 2 / alpha 1	nrdE2; nrdE1	-0.910499	0.046396	78.8	0
	A0QRU8	Phosphoadenosine phosphosulfate reductase	MSMEG_1245	-0.886935	0.03717	44.3	0
	A0QR17	Glutamyl-tRNA reductase	hemA	-0.867332	0.00323067	62.5	0
	A0R316	Uncharacterized protein	MSMEG_5308	-0.827039	0.0160226	34.2	0
	A0QUN9	Hydrogenase expression/formation protein HypD	hypD	-0.82002	0.04892	62.4	0
	A0QYE5	Transcriptional repressor, CopY family protein	MSMEG_3630	-0.819124	0.0226241	49.6	0
	A0R2V4	Uncharacterized protein	MSMEG_5246	-0.818145	0.0177206	95.4	0
	A0R3C6	Transcriptional regulator, TetR family protein	MSMEG_5424	-0.817596	0.0110704	64.2	0
	A0QR94	Ribonucleoside-diphosphate reductase beta chain	nrdF2	-0.812772	0.0413541	61.4	0
	A0QZ54	Proteasome-associated ATPase	mpa	-0.810035	0.000484205	73.4	0
	A0R430	DNA-binding protein	MSMEG_5685	-0.786592	0.00106187	47.8	0
	A0R196	ATP-dependent Clp protease ATP-binding subunit ClpX	clpX	-0.786273	0.0030503	47.9	0
	A0QZA2	Uncharacterized protein	MSMEG_3952	-0.772197	0.0471278	71.7	0
	A0QW22	Uncharacterized protein	MSMEG_2779	-0.762243	0.0400598	57	0
	A0QSG0	50S ribosomal protein L24	rplX	0.748237	0.0174019	74.3	0
	A0QY95	Antigen 85-C	MSMEG_3580	-0.74517	0.0163345	15.8	0
	A0R592	Lipoprotein lpqG	lpqG	-0.695783	0.0306484	64.2	0
	A0R3K5	Uncharacterized protein	MSMEG_5505	-0.695739	0.0439185	26.3	0
	A0R2C4	Uncharacterized protein	MSMEG_5062	-0.683827	0.0152783	40.8	0
	A0R0I3	Isochorismatase hydrolase	MSMEG_4396	-0.683175	0.00155687	79.8	0
	A0R2V3	Universal stress protein family protein	MSMEG_5245	-0.673636	0.00821378	71.8	0
	A0R2V2	LuxR family two-component response regulator	devR	-0.666948	0.0317702	58.8	0
	A0QYQ8	Conserved membrane protein	MSMEG_3748	-0.660108	0.0170202	47.7	0
	A0QYG2	Glycogen accumulation regulator GarA	garA	-0.659625	0.0415129	91.1	0
	A0QZ98	Diacylglycerol O-acyltransferase	MSMEG_3948	-0.65787	0.0235698	41.3	0
	A0QYH7	LysM domain protein	MSMEG_3662	0.651825	0.00967644	88.5	0
	A0QSP1	Glycerol dehydratase large subunit	MSMEG_1547	-0.632813	0.042133	52.8	0
	A0QZ95	LuxR family two-component response regulator	devR	-0.603263	0.011846	35.5	0
	A0R565	Uncharacterized protein	MSMEG_6081	-0.601289	0.0345521	43.3	0
	A0R037	1-acylglycerol-3-phosphate O-acyltransferase	MSMEG_4248	-0.591028	0.00488298	53.1	0
	A0QV18	Uncharacterized protein	MSMEG_2416	-0.589614	0.00631551	65.7	0
	A0R0W7	Sulfate-binding lipoprotein SubI	MSMEG_4533	-0.585276	0.0433667	76.5	0
	A0R4L1	DNA-binding response regulator PhoP	phoP	-0.58407	0.0106395	81.6	0
	A0R566	Carbonic anhydrase	cynT	-0.583347	0.00510247	75.7	0
	A0QQP9	Transcriptional regulator, Fis family	MSMEG_0833	-0.580889	0.0133734	56.3	0
	A0QUN5	Hydrogenase accessory protein HypB	hypB	-0.566296	0.0424556	54.8	0
	A0QVT0	Thymidylate synthase ThyX	thyX	-0.561902	0.0474493	60.4	0
	A0QX77	Nicotinate-nucleotide pyrophosphorylase	nadC	-0.558395	0.0185383	67.4	0
	A0QSL8	DNA-directed RNA polymerase subunit alpha	rpoA	0.545309	0.040619	96	0
	A0R5E5	Uncharacterized protein	MSMEG_6163	-0.544242	0.0189332	29.3	0
	A0QRE7	Amidase	amiD	0.543389	0.0347989	52.8	0
	A0R5I4	Secreted protein	MSMEG_6202	-0.543079	0.00993778	52.1	0
	A0QX75	Quinolinate synthetase complex, A subunit	nadA	-0.530004	0.00758417	53.6	0
	A0QTK2	DNA-binding response regulator MtrA	mtrA	-0.519104	0.00463443	83.3	0
	A0R2V0	Acyltransferase, ws/dgat/mgat subfamily protein	MSMEG_5242	-0.506695	0.0240365	43.4	0
	P94968	Aminoglycoside 2-N-acetyltransferase	aac	-0.505111	0.0102859	32.9	0
	A0QTT6	PDZ domain family protein	MSMEG_1958	0.50411	0.0345107	43.5	0
	A0QX55	DNA polymerase III alpha subunit	dnaE1	-0.496993	0.0245167	48.1	0
	A0R171	Pyruvate flavodoxin/ferredoxin oxidoreductase-like protein	MSMEG_4646	-0.496376	0.044613	82.5	0
	A0R727	Glycerol operon regulatory protein	MSMEG_6757	-0.493728	0.0299073	52.6	0
	A0QUA6	Phosphoglucomutase PgmA	pgm	-0.484453	0.00281599	63.4	0
	A0QTL7	GTPase EngC	MSMEG_1889	-0.479664	0.0291782	22.7	0
	A0R097	5-nucleotidase	MSMEG_4308	-0.477296	0.047483	50.4	0
	A0QT17	AmiB	amiB1	-0.473468	0.029025	37.7	0
	Q9F868	Sensory transduction protein regX3	regX3	-0.468816	0.00434569	78.5	0
	A0QT20	Flavin-containing monooxygenase FMO	MSMEG_1682	-0.467131	0.0399923	63.4	0
	A0QR19	Uroporphyrinogen-III synthase	hemD	0.465758	0.0126774	72.8	0
	A0R0R3	Uncharacterized protein	MSMEG_4479	-0.456619	0.0378491	69.7	0
	A0QV25	Chromosome segregation protein SMC	smc	-0.454703	0.00158444	46.3	0
	A0R0W2	Phosphoadenosine phosphosulfate reductase	MSMEG_4528	-0.452868	0.0194166	62.3	0
	A0R420	Pyridoxine/pyridoxamine 5-phosphate oxidase	pdxH	-0.452457	0.0154715	66.5	0
	A0R4C4	Transcriptional regulatory protein	MSMEG_5784	0.452164	0.0174112	49.8	0
	A0R031	Conserved regulatory protein	MSMEG_4242	-0.44721	0.0195861	85.8	0
	A0R5R9	Trypsin	MSMEG_6289	-0.446721	0.0134947	40.9	0
	A0QT33	Phosphoglucomutase/phosphomannomutase	pmmB	-0.446332	0.0318192	19.5	0
	A0R2V6	Acyl-[ACP] desaturase	desA2	-0.444353	0.0255927	70.2	0
	A0QX76	L-aspartate oxidase	nadB	-0.443929	0.0141053	35.6	0
	A0QY91	Alpha amylase catalytic region	MSMEG_3576	-0.441084	0.0383162	35.9	0
	A0QQ40	Cell division FtsK/SpoIIIE	MSMEG_0617	0.437241	0.00337218	40	0
	A0R5N0	Iron(II)-dependent oxidoreductase EgtB	egtB	-0.427217	0.0440552	27.8	0
	A0R4B3	Acyl-acyl-carrier protein desaturase DesA1	des	-0.420923	0.0229771	85	0
	A0R0U5	Linear gramicidin synthetase subunit B	MSMEG_4511	0.42016	0.0093146	33	0
	A0QXK4	Transcriptional regulator, IclR family	MSMEG_3335	-0.415546	0.0296226	55	0
	A0QVL4	Chelatase	MSMEG_2615	-0.414201	0.0303456	34.6	0
	A0QZ56	LppK	MSMEG_3904	-0.406336	0.0473594	29.9	0
	A0QWH3	Glyoxalase/bleomycin resistance protein/dioxygenase	MSMEG_2942	-0.401036	0.043228	28	0
	A0QPG3	Macrocin-O-methyltransferase	tylF	0.400215	0.042077	60.8	0
	A0R2E2	Glycogen synthase	glgA	-0.397089	0.0376407	45	0
	A0QRX0	NUDIX hydrolase	MSMEG_1268	0.391503	0.000558725	31.1	0
	A0R0B2	Malonyl CoA-acyl carrier protein transacylase	fabD	-0.390817	0.0273632	53.8	0
	A0QW25	Uncharacterized protein	MSMEG_2782	-0.390679	0.0131609	83.5	0
	A0R4C3	Phosphate ABC transporter, phosphate-binding protein PstS	pstS	0.390508	0.000164934	60.6	0
	A0QV90	Transcriptional regulator, GntR family	MSMEG_2489	0.387856	9.53551e-05	19.2	0
	A0QXD2	Acyl-CoA dehydrogenase	MSMEG_3259	-0.385471	0.000478133	59.6	0
	A0R5M8	Histidine-specific methyltransferase EgtD	egtD	-0.38348	0.0208426	32.1	0
	A0R1X5	Endo-type 6-aminohexanoate oligomer hydrolase	MSMEG_4908	-0.376229	0.0474768	21.2	0
	A0R5T8	ABC amino acid transporter, ATP-binding component	MSMEG_6309	-0.374949	0.0100071	76.3	0
	A0R3Q0	CheR methyltransferase, SAM binding domain protein	cheR	-0.373547	0.0461557	31.5	0
	A0QVL5	Cob(I)alamin adenosyltransferase	cobO	-0.372374	0.0449294	65	0
	A0QNL9	Putative transcriptional regulator	MSMEG_0091	-0.369352	0.0138407	51.8	0
	A0R0T9	Heat-inducible transcription repressor HrcA	hrcA	-0.368456	0.0435976	56.3	0
	A0QYD3	Alanine and proline-rich secreted protein apa	MSMEG_3618	-0.366656	0.0453978	47	0
	A0QS40	UPF0336 protein	MSMEG_1340	0.36345	0.000161565	40.5	0
	A0R090	Acyl-CoA synthase	MSMEG_4301	-0.362013	0.0452632	51.3	0
	A0R595	Uncharacterized protein	MSMEG_6112	-0.361926	0.0132496	47.6	0
	A0R0V0	2,3-dihydroxybenzoate-AMP ligase	mbtA	0.359176	0.0273188	28.5	0
	A0QYE3	ComA operon protein 2	MSMEG_3628	-0.358921	0.0415697	29.8	0
	A0QTE3	Putative thiosulfate sulfurtransferase	sseA	-0.357498	0.00586772	83.1	0
	A0R091	Adenylate cyclase, putative	MSMEG_4302	-0.357111	0.00485433	45.1	0
	A0QWU2	Methionyl-tRNA formyltransferase	fmt	-0.353147	0.0224636	60.9	0
	A0QX87	Imidazole glycerol phosphate synthase subunit HisF	hisF	0.35292	0.023154	59.4	0
	A0R2B6	ABC transporter, quaternary amine uptake transporter (QAT) family protein, substrate-binding protein	lpqZ	0.352442	0.00199899	39.3	0
	A0R5Q8	Cobyric acid synthase	MSMEG_6277	-0.351934	0.0310389	48.1	0
	A0QX62	Glycogen operon protein GlgX homolog	glgX	-0.35149	0.0282908	22.4	0
	A0R6D2	Glycogen debranching enzyme GlgX	glgX	-0.348151	0.0394815	56.7	0
	A0R726	Glycerol kinase	glpK	-0.346448	0.0378943	29.7	0
	A0R0B5	3-oxoacyl-(Acyl-carrier-protein) synthase 1 KasA	kasB	-0.345726	0.001822	81.3	0
	A0QUI9	TetR family transcriptional regulator	MSMEG_2225	-0.344487	0.0290987	42.4	0
	A0QSI6	MarR-transcriptional regulator	MSMEG_1492	-0.343583	0.0186547	46.8	0
	A0QXY1	Acyl-CoA ligase FadD31	MSMEG_3465	-0.343056	0.015946	57.7	0
	A0QU43	Acyl-CoA dehydrogenase	MSMEG_2070	-0.332822	0.00246086	61.6	0
	A0QYQ2	Transcriptional regulator	MSMEG_3741	-0.329557	0.00316651	54.3	0
	A0R5I5	Cysteine synthase/cystathionine beta-synthase	MSMEG_6203	-0.329242	0.0381333	31.8	0
	A0QNI4	Uncharacterized protein	MSMEG_0053	0.328293	0.013708	31.4	0
	A0R408	Sensor-type histidine kinase PrrB	prrB	-0.32556	0.0275591	46.9	0
	A0QWS3	Integral membrane protein	MSMEG_3045	0.31849	0.0228629	62.7	0
	A0QPE0	Uncharacterized protein	MSMEG_0365	-0.31828	0.0268998	29.4	0
	A0R218	Transcription termination factor Rho	rho	0.313054	0.0236326	64.6	0
	A0QXC6	Uncharacterized protein	MSMEG_3253	-0.312352	0.000299262	84.1	0
	A0QWI4	Ethyl tert-butyl ether degradation EthD	MSMEG_2953	-0.310031	0.0270973	68.9	0
	A0R0W9	Trehalase	MSMEG_4535	-0.305712	0.0369001	53.4	0
	A0QS66	DNA-directed RNA polymerase subunit beta	rpoC	0.305692	0.0290085	79.1	0
	A0QSQ6	Transcriptional regulator, TetR family protein	MSMEG_1565	-0.30534	0.0341615	29	0
	A0QPX3	Aliphatic sulfonates family ABC transporter, periplasmic ligand-binding protein	MSMEG_0550	-0.301654	0.00237244	83.2	0
	A0R471	Uncharacterized protein	MSMEG_5726	-0.301425	0.0354664	36.8	0
	A0QUW6	Phosphoribosylglycinamide formyltransferase	MSMEG_2361	-0.298162	0.0216924	39.1	0
	A0R3D7	4-diphosphocytidyl-2-C-methyl-D-erythritol kinase	ispE	-0.297769	0.0170577	36	0
	A0R2P0	2-Nitropropane dioxygenase	MSMEG_5182	-0.297113	0.0276162	58.5	0
	A0QQ58	Uncharacterized protein	MSMEG_0636	-0.294631	0.0321396	85.1	0
	A0QVZ3	Iron-dependent repressor IdeR	ideR	-0.29326	0.0104174	68.7	0
	A0QRA0	Phosphoserine phosphatase	serB	-0.291287	0.0185958	76	0
	A0R4E0	Amidophosphoribosyltransferase	purF	-0.288701	0.00104348	46.6	0
	A0QU01	Mycobacterium tuberculosis paralogous family 11	MSMEG_2027	0.288366	0.028182	77.9	0
	A0QQ26	Acyl-CoA dehydrogenase FadE6	fadE6	0.288146	0.0101113	44.1	0
	A0R2N4	Methyltransferase type 11	MSMEG_5176	0.28355	0.0490294	44.9	0
	A0R2B7	NAD-dependent malic enzyme	MSMEG_5055	0.283432	0.0232011	69.7	0
	A0QQF9	Uncharacterized protein	MSMEG_0741	-0.273192	0.0199045	90.1	0
	A0QW19	1-deoxy-D-xylulose-5-phosphate synthase	dxs	-0.26534	0.0324315	72.4	0
	A0R6E9	ABC Polyamine/Opine/Phosphonate transporter, periplasmic ligand binding protein	MSMEG_6524	0.265082	0.00761268	56.7	0
	A0QU18; A0R0Y4	Monoxygenase; monoxygenase	MSMEG_2045; MSMEG_4551	-0.264883	0.0303665	51.1	0
	A0R212	SUA5/YciO/YrdC/YwlC	MSMEG_4948	0.256598	0.0252879	67.4	0
	A0QQZ5	Serine 3-dehydrogenase	MSMEG_0930	-0.247863	0.0467416	66.7	0
	A0R1H5	Peptidase M20	MSMEG_4755	-0.242271	0.0361607	46.7	0
	A0QX36	Methylmalonyl-CoA mutase large subunit	mutB	0.241413	0.000325619	44.9	0
	A0QS42	UPF0336 protein	MSMEG_1342	0.239732	0.0332235	32	0
	A0QWG0	Thioesterase family protein	MSMEG_2929	-0.238427	0.00153759	54.1	0
	A0R4Y7	Short chain dehydrogenase	MSMEG_5999	0.236016	0.0248421	33.6	0
	A0QR34	Phosphoglycerate mutase	MSMEG_0970	-0.234447	0.0212702	58.9	0
	A0R5T7	Glutamine-binding periplasmic protein/glutamine transport system permease protein	MSMEG_6307	-0.234274	0.0478968	40	0
	A0QWV0	Riboflavin biosynthesis protein ribA2 : GTP cyclohydrolase II + 3,4-dihydroxy-2-butanone 4-phosphate synthase	ribAB	-0.233989	0.0168258	74	0
	A0QXB9	Response regulator	MSMEG_3246	-0.231519	0.0153681	72.1	0
	A0QVP7	4-phosphopantetheinyl transferase	MSMEG_2648	-0.230059	0.0310736	55.2	0
	A0R0B4	3-oxoacyl-(Acyl-carrier-protein) synthase 1 KasA	kasA	-0.229645	0.00290666	85.6	0
	A0QWX6	6-phosphogluconolactonase	pgl	-0.229478	0.0415855	55.7	0
	A0QNF6	Peptidyl-prolyl cis-trans isomerase B	ppiA	-0.225997	0.0171583	96	0
	A0QWS2	Dihydroorotase	pyrC	0.224376	0.0254173	48.6	0
	A0R148	Glutamate 5-kinase	proB	0.223158	0.00892972	57.3	0
	A0QUW7	DNA ligase A	ligA	-0.221735	0.0169459	54.6	0
	A0R1Y7	Probable acetyl-CoA acetyltransferase	MSMEG_4920	-0.220339	0.0160823	93.8	0
	A0QS18	Peptide chain release factor 3	prfC	0.219133	0.0270441	48	0
	A0QS81	Endonuclease IV	nfo	-0.218652	0.0161883	50	0
	A0R443	Cyclic pyranopterin monophosphate synthase	moaA	-0.213189	0.0452704	48.8	0
	O52200	DNA primase	dnaG	-0.21269	0.0325528	46.5	0
	A0R716	Oxidoreductase, aldo/keto reductase family	MSMEG_6746	-0.211784	0.0152824	82	0
	A0QZR0	3-hydroxyacyl-CoA dehydrogenase	MSMEG_4116	0.209855	0.0259124	46.6	0
	A0QWG5	Phosphatidylinositol mannoside acyltransferase	MSMEG_2934	-0.209709	0.0404546	57.6	0
	A0R2W6	Steroid Delta-isomerase	MSMEG_5258	-0.208295	0.0460833	69.4	0
	A0QY23	Fructose-bisphosphate aldolase	MSMEG_3507	0.207871	0.0142185	94.3	0
	A0QX17	ABC transporter ATP-binding protein, possibly in EF-3 subfamily protein	MSMEG_3140	0.201388	0.02813	54.8	0
	A0QU64	D-aminopeptidase	MSMEG_2092	-0.200181	0.0378834	34.1	0
	A0QU56	Inositol monophosphatase	MSMEG_2083	-0.199699	0.0204788	78.1	0
	A0QQQ4	AsnC-family protein transcriptional regulator	MSMEG_0838	0.19382	0.00885321	31.5	0
	A0QS44	Transcription antitermination protein NusG	nusG	0.19185	0.0407059	45.7	0
	A0QVY5	LexA repressor	lexA	-0.189944	0.0304785	52.7	0
	A0QR08	Pyrroline-5-carboxylate reductase	proC	-0.189486	0.0119773	76.6	0
	A0QSS4	60 kDa chaperonin 2	groL2	0.184856	0.0406247	77.2	0
	A0R403	Epoxide hydrolase	MSMEG_5658	-0.184604	0.00763721	27.8	0
	A0R051	Ubiquinol-cytochrome c reductase iron-sulfur subunit	MSMEG_4262	-0.183869	0.0202269	65	0
	A0QX01	FeS assembly ATPase SufC	sufC	0.181998	0.0161006	74.7	0
	A0QNL0	Conserved membrane protein	MSMEG_0082	0.178492	0.00429738	36	0
	A0R2V8	CalR9 protein	MSMEG_5250	-0.177961	0.0188853	45.4	0
	A0QS62	50S ribosomal protein L10	rplJ	0.163356	0.0294482	84.6	0
	Q50441	Alkyl hydroperoxide reductase AhpD	ahpD	-0.155055	0.0362622	78.5	0
	A0R696	Glycine/D-amino acid oxidase	MSMEG_6471	0.145251	0.0126228	58.7	0
	A0QSL0	Thioredoxin reductase	MSMEG_1516	-0.142808	0.0228941	45.7	0
	A0R268	Phosphohistidine phosphatase	MSMEG_5006	-0.140892	0.0273221	58.4	0
	A0QX35	Methylmalonyl-CoA mutase, beta subunit	mutA	0.140227	0.0454054	55.4	0
	A0R617	Polyketide synthase	MSMEG_6392	0.131391	0.0431298	61.5	0
	A0R203	ATP synthase subunit b-delta	atpFH	0.122047	0.0374392	71.7	0
	A0QRV8	ATP-dependent DNA helicase, UvrD/REP family	MSMEG_1255	0.0990227	0.0308312	49	0
Time Point 3	A0QTK6	S30AE family protein	MSMEG_1878	-1.76007	0.00637514	50	0
	A0R3I6	Peptidase S1 and S6, chymotrypsin/Hap	MSMEG_5486	-1.63916	0.00341076	65.1	0
	A0QXA8	Cytochrome D ubiquinol oxidase subunit 1	cydA	-1.56146	0.000108219	17.2	0
	A0QUN2	Rieske (2Fe-2S) region	MSMEG_2268	-1.54378	6.78613e-05	50.2	0
	P0CH00; P0CG99	Ribonucleoside-diphosphate reductase subunit alpha 2 / alpha 1	nrdE2; nrdE1	-1.50854	0.00305801	78.8	0
	A0QUM8	Hydrogenase maturation protease	MSMEG_2264	-1.47615	0.000101884	57.7	0
	A0R2B2	Major facilitator superfamily MFS_1	MSMEG_5051	-1.42251	0.00393803	12.4	0
	A0R368	Uncharacterized protein	MSMEG_5362	-1.38785	0.00459071	51.2	0
	A0QUE0	Putative helicase	MSMEG_2174	1.36539	0.00792108	56.7	0
	A0QUM7	Hydrogenase-2, large subunit	hybC	-1.32193	0.00149703	58.9	0
	A0QXA7	Cytochrome D ubiquinol oxidase, subunit II	cydB	-1.32004	0.00141044	8.6	0
	A0QUM6	Hydrogenase-2, small subunit	hybA	-1.29116	0.000819646	49.8	0
	A0QUN3	NHL repeat protein	MSMEG_2269	-1.28777	0.00134083	45.8	0
	A0R045	NLP/P60	MSMEG_4256	-1.28607	0.00422846	27	0
	A0QV52	Adenosylmethionine--8-amino-7-oxononanoate transaminase	MSMEG_2450	-1.25318	0.00155625	82	0
	A0QUN8	Hydrogenase assembly chaperone HypC/HupF	hypC	-1.23555	0.00333907	57	0
	A0QUN9	Hydrogenase expression/formation protein HypD	hypD	-1.21914	0.000184689	62.4	0
	A0QUN1	Tetratricopeptide repeat domain protein	MSMEG_2267	-1.21739	0.00102257	59.9	0
	A0QR94	Ribonucleoside-diphosphate reductase beta chain	nrdF2	-1.19852	0.00841332	61.4	0
	A0QUP0	Hydrogenase expression/formation protein HypE	hypE	-1.16542	0.00249146	32.8	0
	A0QPX2	ABC transporter, permease protein	MSMEG_0549	-1.15907	0.0284621	40.5	0
	A0QXA6	ABC transporter, CydDC cysteine exporter (CydDC-E) family protein, permease/ATP-binding protein CydD	cydD	-1.1517	0.00131675	28.9	0
	A0QUM5	Uncharacterized protein	MSMEG_2261	-1.11353	0.00132089	81.5	0
	A0QVQ8	Alanine dehydrogenase	ald	-1.09509	2.2804e-05	43.9	0
	A0QR09	DNA binding domain, excisionase family protein	MSMEG_0944	-1.08013	0.00218048	54.2	0
	A0QSP1	Glycerol dehydratase large subunit	MSMEG_1547	-0.984128	0.00580639	52.8	0
	A0QW41	3-deoxy-D-arabinoheptulosonate-7-phosphate synthase	MSMEG_2799	0.969341	0.0277335	30.9	0
	A0R293	Alkanal monooxygenase alpha chain	MSMEG_5029	0.938012	0.0227687	67.3	0
	A0QNP2	Extracellular solute-binding protein, family protein 3	MSMEG_0114	-0.916106	0.0292295	71.1	0
	A0QR17	Glutamyl-tRNA reductase	hemA	-0.884592	0.00512448	62.5	0
	A0QPX6	Probable sugar ABC transporter, substrate-binding protein, putative	MSMEG_0553	-0.882149	0.00777908	19.6	0
	A0QZA1	Universal stress protein	MSMEG_3950	-0.875629	0.0007788	82	0
	A0R266	Conserved hydrolase	MSMEG_5002	-0.864316	0.0177007	34.7	0
	A0QXX7	Catalase-peroxidase 2	katG2	-0.847737	0.0249031	68.6	0
	A0R430	DNA-binding protein	MSMEG_5685	-0.838533	0.00171433	47.8	0
	A0QW22	Uncharacterized protein	MSMEG_2779	-0.818637	0.00729772	57	0
	A0R0I3	Isochorismatase hydrolase	MSMEG_4396	-0.808523	0.00669078	79.8	0
	A0QZA2	Uncharacterized protein	MSMEG_3952	-0.797797	0.00329491	71.7	0
	A0QY95	Antigen 85-C	MSMEG_3580	-0.782368	0.00534319	15.8	0
	A0QZ95	LuxR family two-component response regulator	devR	-0.767284	0.00101623	35.5	0
	A0QUN5	Hydrogenase accessory protein HypB	hypB	-0.767212	0.00336953	54.8	0
	A0QT17	AmiB	amiB1	-0.759674	0.0180291	37.7	0
	A0QVH8	Zinc metalloprotease Rip1	rip1	0.756546	0.00415232	11.1	0
	A0QQX6	Isocitrate lyase	aceA	0.748224	0.00528132	86	0
	A0R4Q1	2-nitropropane dioxygenase NPD	MSMEG_5913	-0.748198	0.00767997	30.8	0
	A0QZ54	Proteasome-associated ATPase	mpa	-0.746061	0.00191723	73.4	0
	A0QSL8	DNA-directed RNA polymerase subunit alpha	rpoA	0.743475	0.000417775	96	0
	A0R0I6	Uncharacterized protein	MSMEG_4399	0.732286	0.00264236	33.6	0
	A0R566	Carbonic anhydrase	cynT	-0.731384	0.0443693	75.7	0
	A0QUN7	[NiFe] hydrogenase maturation protein HypF	hypF	-0.730761	0.0171623	26.8	0
	A0R1A9	Oxidoreductase	MSMEG_4685	0.718696	0.0326585	40.1	0
	A0R6C7	Uncharacterized protein	MSMEG_6502	-0.713049	0.0218616	59.2	0
	A0R0W7	Sulfate-binding lipoprotein SubI	MSMEG_4533	-0.687401	0.0406734	76.5	0
	A0QZA6	Uncharacterized protein	MSMEG_3955	-0.676489	0.029454	73.4	0
	A0QVL6	Cobyrinic Acid a,c-diamide synthase	cobB	-0.662295	0.0179123	12.9	0
	A0R2C4	Uncharacterized protein	MSMEG_5062	-0.661978	0.00992888	40.8	0
	A0QRE7	Amidase	amiD	0.65951	0.0027762	52.8	0
	A0R003	Glutamine amidotransferase	MSMEG_4214	-0.658503	0.0327985	60.4	0
	A0QSP2	Glycerol dehydratase	MSMEG_1548	-0.655998	0.0147782	86	0
	A0QNL1	Membrane-anchored mycosin mycp1	MSMEG_0083	0.654133	0.0231982	22.9	0
	A0QV43	Signal peptidase I	lepB	0.65406	0.0144114	48.1	0
	A0QS13	Oligopeptide transporter OPT	MSMEG_1311	-0.651488	0.0268083	13.4	0
	A0QT20	Flavin-containing monooxygenase FMO	MSMEG_1682	-0.645795	0.0202428	63.4	0
	A0QZ83	14 kDa antigen	hspX	-0.645041	0.0347214	88.3	0
	A0R565	Uncharacterized protein	MSMEG_6081	-0.641822	0.0282441	43.3	0
	A0R2V2	LuxR family two-component response regulator	devR	-0.633426	0.00533699	58.8	0
	A0QWR9	Putative transferase	MSMEG_3041	-0.628966	0.00814309	36.4	0
	A0R3R3	Transcriptional regulator	MSMEG_5566	-0.624922	0.0255399	17.7	0
	A0QW21	Putative ribonuclease D	MSMEG_2778	-0.62384	0.0188827	34.5	0
	A0QV18	Uncharacterized protein	MSMEG_2416	-0.614332	0.00768006	65.7	0
	A0QWR4	Elongation factor P	efp	0.614258	0.00767149	44.9	0
	A0QYG2	Glycogen accumulation regulator GarA	garA	-0.610934	0.0401683	91.1	0
	A0QZ85	Diacylglycerol O-acyltransferase	MSMEG_3933	-0.607921	0.0308535	31.7	0
	A0QVS0	Dihydrofolate reductase	folA	-0.605225	0.0260804	42.2	0
	A0QU01	Mycobacterium tuberculosis paralogous family 11	MSMEG_2027	0.601644	0.0143578	77.9	0
	A0QZ91	Universal stress protein family protein	MSMEG_3940	-0.593265	0.0110516	68.6	0
	A0QQA2	Uncharacterized protein	MSMEG_0682	-0.590338	0.0497812	23.6	0
	A0R2W7	Uncharacterized protein	MSMEG_5259	-0.585251	0.00102683	22.2	0
	A0R478	Putative universal stress protein UspA	MSMEG_5733	-0.583409	0.0146075	81.8	0
	A0QSM2	Cutinase	cut2	0.582472	0.0174055	12.5	0
	A0R5C0	Non-ribosomal peptide synthase	MSMEG_6137	-0.576673	0.0124664	29.7	0
	A0R665	FAD-containing monooxygenase EthA	ethA	0.576638	0.0280655	52.4	0
	A0QXA2	Glutamate synthase, NADH/nadph, small subunit	gltD	0.57487	0.0206808	31.8	0
	A0R130	Uncharacterized protein	MSMEG_4599	0.569832	0.00794291	26.3	0
	A0QXZ3	Cell wall-associated hydrolases (Invasion-associated proteins)	MSMEG_3477	-0.565438	0.00614541	15.5	0
	A0R171	Pyruvate flavodoxin/ferredoxin oxidoreductase-like protein	MSMEG_4646	-0.561078	0.0271603	82.5	0
	A0QR19	Uroporphyrinogen-III synthase	hemD	0.560211	0.00387331	72.8	0
	A0R090	Acyl-CoA synthase	MSMEG_4301	-0.559495	0.00551999	51.3	0
	A0QSL3	Translation initiation factor IF-1	infA	0.552931	0.0387192	52.1	0
	A0QTF7	Transcriptional regulator, LytR family protein	MSMEG_1824	-0.552866	0.00607911	36.9	0
	A0R2V3	Universal stress protein family protein	MSMEG_5245	-0.545577	0.00486838	71.8	0
	A0QX55	DNA polymerase III alpha subunit	dnaE1	-0.544611	0.0289412	48.1	0
	A0QQ40	Cell division FtsK/SpoIIIE	MSMEG_0617	0.544493	0.00270709	40	0
	P60281	DNA-directed RNA polymerase subunit beta	rpoB	0.543504	0.00818694	75.1	0
	A0QVL5	Cob(I)alamin adenosyltransferase	cobO	-0.538161	0.00860795	65	0
	A0R0B2	Malonyl CoA-acyl carrier protein transacylase	fabD	-0.537795	0.0246104	53.8	0
	A0QRU9	Uncharacterized protein	MSMEG_1246	-0.532579	0.0336289	11.7	0
	A0QQK3	Serine/threonine-protein kinase PknG	pknG	-0.526303	0.0052504	37.8	0
	A0QS66	DNA-directed RNA polymerase subunit beta	rpoC	0.524386	0.00997011	79.1	0
	A0QZX4	HAD-superfamily hydrolase subfamily IA, variant 3	MSMEG_4183	0.523566	0.0319691	38.7	0
	A0QS18	Peptide chain release factor 3	prfC	0.52214	0.0198282	48	0
	A0R0V0	2,3-dihydroxybenzoate-AMP ligase	mbtA	0.519163	0.000882245	28.5	0
	A0R4B3	Acyl-acyl-carrier protein desaturase DesA1	des	-0.50874	0.000131647	85	0
	A0QTK2	DNA-binding response regulator MtrA	mtrA	-0.508491	0.0424795	83.3	0
	A0R0W2	Phosphoadenosine phosphosulfate reductase	MSMEG_4528	-0.50847	0.0161557	62.3	0
	A0QWR5	N utilization substance protein B homolog	nusB	0.506649	0.022534	75.6	0
	P0CH37; P0CH36	NADP-dependent alcohol dehydrogenase C 2 / C 1	adhC2; adhC1	0.503267	0.0309853	53.3	0
	A0QSB9	FMN-dependent dehydrogenase	MSMEG_1424	-0.495726	0.000534241	72.4	0
	A0R727	Glycerol operon regulatory protein	MSMEG_6757	-0.494692	0.000949557	52.6	0
	A0QQC2	Uncharacterized protein	MSMEG_0703	-0.491204	0.00349067	72.9	0
	A0QRX0	NUDIX hydrolase	MSMEG_1268	0.487491	0.00102627	31.1	0
	A0QSH3	Putative S-adenosyl-L-methionine-dependent methyltransferase	MSMEG_1479	0.485665	0.0246234	66.7	0
	A0R0U5	Linear gramicidin synthetase subunit B	MSMEG_4511	0.485141	0.021538	33	0
	A0QVT0	Thymidylate synthase ThyX	thyX	-0.482152	0.0171807	60.4	0
	A0QSQ6	Transcriptional regulator, TetR family protein	MSMEG_1565	-0.478488	0.0273689	29	0
	A0R5I4	Secreted protein	MSMEG_6202	-0.477037	0.0310274	52.1	0
	A0QWH5	Holliday junction ATP-dependent DNA helicase RuvA	ruvA	-0.472342	0.0133119	49.2	0
	A0R2Y3	Conserved transmembrane protein	MSMEG_5275	-0.471416	0.0443969	21.2	0
	A0QV42	50S ribosomal protein L19	rplS	0.47039	0.000939833	71.7	0
	A0QT04	Aldehyde dehydrogenase (NAD) family protein	MSMEG_1665	0.4697	0.0420387	65.5	0
	A0QS49	Cyclopropane-fatty-acyl-phospholipid synthase 1	cmaA1	0.46837	0.0487878	61.2	0
	A0R4F7	Uncharacterized protein	MSMEG_5817	-0.464927	0.0201501	47.7	0
	A0QSM3	Serine esterase, cutinase family protein	MSMEG_1529	0.464594	0.00238445	53.6	0
	A0QXB5	DNA-binding response regulator, LuxR family protein	MSMEG_3240	-0.46172	0.0459919	61.2	0
	A0QYF1	Ferric iron-binding periplasmic protein of ABC transporter	MSMEG_3636	0.461584	0.00658	55.9	0
	A0R7F4	Replicative DNA helicase	MSMEG_6892	0.458144	0.0160564	21.6	0
	A0R4H6	Glutathione peroxidase	MSMEG_5837	-0.451205	0.017715	63.4	0
	A0R2J4	Helix-turn-helix motif	MSMEG_5136	-0.450221	0.045613	78.7	0
	A0R170	Alpha oxoglutarate ferredoxin oxidoreductase, beta subunit	orB	-0.449305	0.00142859	67.5	0
	A0QQU7	Pyridoxamine 5-phosphate oxidase-related, FMN-binding protein	MSMEG_0882	-0.446771	0.0452214	34.6	0
	A0QQB1	LuxR family transcriptional regulator	MSMEG_0691	-0.446612	0.0397421	30.9	0
	A0QT11	Cytidine deaminase	cdd	0.443237	0.0402213	28.1	0
	A0QYU6	50S ribosomal protein L20	rplT	0.442382	0.0239997	58.1	0
	A0QUX7	Acetolactate synthase small subunit	ilvH	0.436482	0.0227622	81.8	0
	A0R2D2	Serine protease htrA	htrA	-0.434501	0.0180321	68.9	0
	A0QPD8	TetR-family protein regulatory protein	MSMEG_0363	-0.433526	0.0320657	27.8	0
	A0R2V6	Acyl-[ACP] desaturase	desA2	-0.430617	0.00664133	70.2	0
	A0QV37	30S ribosomal protein S16	rpsP	0.429762	0.0102755	76.9	0
	A0QRM0	UPF0234 protein	MSMEG_1165	-0.425568	0.044162	74.8	0
	A0R3U1	Ferredoxin-dependent glutamate synthase	MSMEG_5594	0.418669	0.0292695	28.2	0
	A0R148	Glutamate 5-kinase	proB	0.417659	0.000813904	57.3	0
	A0QSD2	50S ribosomal protein L4	rplD	0.413368	0.0461673	70.2	0
	A0R0B7	Short chain dehydrogenase	MSMEG_4330	-0.411695	0.0131195	26.9	0
	A0R012	Cell division protein FtsZ	ftsZ	-0.411471	0.000728274	75.3	0
	A0R0B5	3-oxoacyl-(Acyl-carrier-protein) synthase 1 KasA	kasB	-0.406653	0.0234799	81.3	0
	A0QUV5	Probable S-adenosylmethionine-dependent methyltransferase	MSMEG_2350	0.405275	0.00125253	46.3	0
	A0R6Z5	ABC transporter related protein	MSMEG_6725	0.402232	0.0234758	65.8	0
	A0QTW7	Acyl-CoA dehydrogenase FadE3	fadE3	0.40023	0.00526551	45.1	0
	A0QXY1	Acyl-CoA ligase FadD31	MSMEG_3465	-0.398467	0.00303548	57.7	0
	A0R2E1	Glucose-1-phosphate adenylyltransferase	glgC	-0.398244	0.0130683	46	0
	A0R217	Putative transcriptional regulator	MSMEG_4953	-0.393012	0.00545908	60.7	0
	A0R5T8	ABC amino acid transporter, ATP-binding component	MSMEG_6309	-0.391576	0.0318904	76.3	0
	A0QVP3	Putative hydrolase	MSMEG_2644	0.391381	0.00772083	34.3	0
	A0QS63	50S ribosomal protein L7/L12	rplL	0.391175	0.0216103	94.6	0
	A0R771	ABC transporter ATP-binding protein	MSMEG_6802	-0.389483	0.0373916	35	0
	A0QNL9	Putative transcriptional regulator	MSMEG_0091	-0.389261	0.0143757	51.8	0
	A0QQS3	Transcriptional regulator, TetR family	MSMEG_0859	-0.387733	0.0375351	44.8	0
	A0R325	ABC transporter, ATP-binding protein	MSMEG_5316	-0.384084	0.0231555	37.4	0
	A0R0Q5	ABC transporter	MSMEG_4470	-0.381392	0.0160104	30.9	0
	A0QSG6	30S ribosomal protein S5	rpsE	0.379963	0.0359839	67.3	0
	A0QR79	NADPH-dependent FMN reductase	MSMEG_1016	0.3799	0.00672983	50.8	0
	A0QY08	Phosphodiesterase	MSMEG_3492	-0.379804	0.0286395	31.2	0
	A0R5K2	Integral membrane protein	MSMEG_6221	-0.379793	0.0156834	13.9	0
	A0QP78	Oxidoreductase, FAD-binding	MSMEG_0301	-0.377872	0.0184578	22.2	0
	A0R4N3	MCE-family protein MCE4f	mce4F	-0.376535	0.00414988	22.5	0
	A0QSH6	Putative S-adenosyl-L-methionine-dependent methyltransferase	MSMEG_1482	0.376254	0.0367518	56.9	0
	A0QUX6	Acetolactate synthase	ilvB	0.375748	0.00426764	75.9	0
	A0QWH2	NAD dependent epimerase/dehydratase family protein	MSMEG_2941	-0.374942	0.0251979	80.6	0
	A0QVY9	Phenazine biosynthesis PhzC/PhzF protein	MSMEG_2744	-0.373979	0.0195833	67.2	0
	A0R3Y4	Metallo-beta-lactamase family protein	MSMEG_5638	-0.370663	0.0211699	56.1	0
	A0R0N6	Alpha/beta hydrolase	MSMEG_4450	0.370583	0.00902928	44.7	0
	A0QP90	Glucose-6-phosphate 1-dehydrogenase	zwf	-0.370469	0.0356502	63.4	0
	A0R0S6	Amidase	MSMEG_4492	0.370303	0.01365	34.4	0
	A0QT70	FAD dependent glycerol-3-phosphate dehydrogenase	glpD2	-0.368532	0.00977287	38.4	0
	A0R4L1	DNA-binding response regulator PhoP	phoP	-0.368416	0.0379781	81.6	0
	A0R3I7	Signal transduction histidine-protein kinase/phosphatase MprB	mprB	-0.360563	0.0473879	41.9	0
	A0R218	Transcription termination factor Rho	rho	0.36007	0.00981846	64.6	0
	A0QV14	Pyruvate carboxylase	pyc	-0.35934	0.00724625	55.4	0
	A0QT13	Pyrimidine-nucleoside phosphorylase	deoA	-0.358334	0.0429504	30	0
	A0R214	Peptide chain release factor 1	prfA	0.35664	0.0191739	65.2	0
	A0QPN2	DNA gyrase subunit B-like protein	MSMEG_0457	-0.35395	0.0311686	42.7	0
	A0QXK4	Transcriptional regulator, IclR family	MSMEG_3335	-0.352879	0.00105966	55	0
	A0QQI0	Cytochrome P450 FAS1	MSMEG_0762	-0.350577	0.00528789	29.2	0
	A0R199	Trigger factor	tig	0.350328	0.000677204	61.8	0
	A0QNF5	Cell wall synthesis protein CwsA	cwsA	-0.34637	0.0492695	57.4	0
	A0QVL0	Pyridine nucleotide-disulfide oxidoreductase dimerization region	gorA	-0.34595	0.00548733	53.1	0
	A0R407	DNA-binding response regulator PrrA	prrA	-0.343887	0.0388646	67.8	0
	A0QWG6; CONTAM A5PJ69 BOVIN	GDP-mannose-dependent alpha-(1-2)-phosphatidylinositol mannosyltransferase / Contaminant Bovine SERPINA10 protein	pimA; SERPINA10	-0.342902	0.0139749	27.7	0
	A0QPX3	Aliphatic sulfonates family ABC transporter, periplasmic ligand-binding protein	MSMEG_0550	-0.338238	0.024956	83.2	0
	A0QPG3	Macrocin-O-methyltransferase	tylF	0.338158	0.00108778	60.8	0
	A0R461	Luciferase-like protein	MSMEG_5715	-0.337602	0.00457163	69.7	0
	A0QWS3	Integral membrane protein	MSMEG_3045	0.337442	0.0308807	62.7	0
	A0QZ16	Pyridoxamine 5-phosphate oxidase family protein	MSMEG_3863	-0.336227	0.0328158	56.9	0
	A0R6M5	Oxidoreductase	MSMEG_6602	0.335946	0.0218168	60.9	0
	A0QUA6	Phosphoglucomutase PgmA	pgm	-0.335081	0.00469827	63.4	0
	A0QYA9	Anthranilate dioxygenase reductase	MSMEG_3594	-0.332257	0.0138922	45.7	0
	A0QP26	Conserved transmembrane protein	MSMEG_0249	-0.331904	0.0452281	11.6	0
	A0QPG4	Gtf1	gtf1	0.329667	0.0338992	30.6	0
	A0QWS4	Carbamoyl-phosphate synthase small chain	carA	0.329278	0.0160285	51	0
	A0QWQ6	Secreted solute-binding protein,aminodeoxychorismate lyase-like protein	MSMEG_3027	0.327858	0.00745463	32.1	0
	A0QRB3	Uncharacterized protein	MSMEG_1053	0.324603	0.000203979	55.5	0
	A0R0W4	Sulfate ABC transporter ATP-binding protein CysA1	cysA	-0.322374	0.0165441	76.5	0
	A0R6P9	Transcriptional regulator, TetR family	MSMEG_6628	-0.321709	0.0455345	23.6	0
	A0R3D7	4-diphosphocytidyl-2-C-methyl-D-erythritol kinase	ispE	-0.320921	0.0461574	36	0
	A0R3S7	Non-homologous end joining protein Ku	ku	-0.319496	0.0244798	47.2	0
	A0R5W8	Short-chain dehydrogenase/reductase SDR	MSMEG_6340	-0.316727	0.0337383	25.5	0
	A0QTG8	Mannose-6-phosphate isomerase, class I	manA	-0.314943	0.0412026	70.4	0
	A0R0Q9	Acyl-CoA oxidase	MSMEG_4474	-0.31308	0.00870441	62.2	0
	Q9F868	Sensory transduction protein regX3	regX3	-0.312635	0.0351119	78.5	0
	A0QSK9	Two-component sensor histidine kinase	MSMEG_1515	-0.310991	0.00912546	31.2	0
	A0QP01	O-methyltransferase	MSMEG_0224	-0.310481	0.033038	57.8	0
	A0QXB9	Response regulator	MSMEG_3246	-0.309937	0.0255637	72.1	0
	A0QXP6	2-deoxy-D-gluconate 3-dehydrogenase	MSMEG_3379	0.308306	0.0384941	60.5	0
	A0QXC0	Branched-chain amino acid ABC transporter substrate-binding protein	MSMEG_3247	0.305163	0.0374078	66.9	0
	A0QWS2	Dihydroorotase	pyrC	0.304862	0.04151	48.6	0
	A0QS62	50S ribosomal protein L10	rplJ	0.304828	0.0383231	84.6	0
	A0R710	1-aminocyclopropane-1-carboxylate deaminase	MSMEG_6740	0.303691	0.0305393	60.2	0
	A0QS98	Elongation factor Tu	tuf	0.300235	0.0352017	98	0
	A0R7F9	30S ribosomal protein S6	rpsF	0.29888	0.00867171	77.8	0
	A0QRU6	Uncharacterized protein	MSMEG_1243	-0.298602	8.22446e-05	30.3	0
	A0R2V9	Pantothenate kinase	coaA	-0.298536	0.00801934	51.6	0
	A0QZ42	Pup--protein ligase	pafA	-0.296705	0.0040586	48.7	0
	O52200	DNA primase	dnaG	-0.288619	0.00390709	46.5	0
	A0QVL4	Chelatase	MSMEG_2615	-0.288522	0.00925291	34.6	0
	A0QTS2	Membrane protein	MSMEG_1944	-0.286787	0.0425825	45.7	0
	A0QXV0	Peptidyl-prolyl cis-trans isomerase, fkbp-type domain protein	MSMEG_3434	0.28532	0.0351277	45.5	0
	A0QNM1	Putative S-adenosyl-L-methionine-dependent methyltransferase	MSMEG_0093	0.283727	0.0360363	35.6	0
	A0R624	Antigen 85-C	fbpA	-0.282058	0.0130473	36.2	0
	A0R1Y8	Methylmalonyl CoA epimerase	mce	-0.281118	0.048774	75.2	0
	A0R1C7	Acyltransferase family protein	MSMEG_4704	-0.280234	0.0202768	39	0
	A0R7J0	Thioredoxin	trx	0.280148	0.017422	68.2	0
	A0QZ60	Uncharacterized protein	MSMEG_3908	-0.275213	0.0180706	52.5	0
	A0QXP3	Alcohol dehydrogenase	MSMEG_3375	-0.273144	0.018546	49.6	0
	A0QX61	Malto-oligosyltrehalose trehalohydrolase	treZ	-0.272569	0.0482277	34	0
	A0QQP7	Acetyltransferase, gnat family protein	MSMEG_0830	-0.268116	0.00505002	31.2	0
	A0QX00	FeS assembly protein SufD	sufD	0.264049	0.0154902	79.7	0
	A0R3A6	AMP-dependent synthetase and ligase	MSMEG_5404	-0.262805	0.0022107	62.3	0
	A0QWV6	UvrABC system protein C	uvrC	0.262205	0.00483006	25.9	0
	A0QWS5	Carbamoyl-phosphate synthase large chain	carB	0.255618	0.0471988	66.1	0
	A0QVY8	Transcriptional repressor NrdR	nrdR	-0.255047	0.00460302	59.3	0
	A0R480	Alpha-keto-acid decarboxylase	kdc	-0.251657	0.00716103	72.4	0
	A0R451	DNA or RNA helicase of superfamily protein II	MSMEG_5706	0.248088	0.0421484	57.1	0
	A0R1C6	Glycerol-3-phosphate acyltransferase	MSMEG_4703	-0.247071	0.0082662	42.5	0
	A0R3Q2	Antar domain protein	MSMEG_5554	-0.242346	0.0116724	42.9	0
	A0QS44	Transcription antitermination protein NusG	nusG	0.241632	0.0292849	45.7	0
	A0R436	Uncharacterized protein	MSMEG_5691	0.238331	0.00184601	47.5	0
	A0QSH8	Adenylate kinase	adk	0.2354	0.0128986	82.9	0
	A0R3Q0	CheR methyltransferase, SAM binding domain protein	cheR	-0.233645	0.00645035	31.5	0
	A0QT07	Succinate dehydrogenase iron-sulfur protein subunit SdhB	sdhB	-0.232222	0.0248435	62.8	0
	A0R5R4	FAD binding domain protein	MSMEG_6283	-0.231823	0.0458316	52.8	0
	A0QSK6	dTDP-glucose 4,6-dehydratase	rmlB	-0.230693	0.0410868	60.1	0
	A0QWR3	Cytoplasmic peptidase PepQ	pepQ	-0.228917	0.0279692	32	0
	A0QUZ3	Polyphosphate kinase	ppk	-0.221283	0.0169433	56.5	0
	A0QQZ5	Serine 3-dehydrogenase	MSMEG_0930	-0.217893	3.11584e-06	66.7	0
	A0R6E9	ABC Polyamine/Opine/Phosphonate transporter, periplasmic ligand binding protein	MSMEG_6524	0.217639	0.00307202	56.7	0
	A0R511	Acetoacetyl-CoA synthase	MSMEG_6024	0.214283	0.0275287	40.5	0
	A0QTT2	ABC1 family protein	MSMEG_1954	0.213882	0.0312881	62.2	0
	A0R5G4	Conserved transmembrane protein	MSMEG_6182	0.212251	0.0357731	39.6	0
	A0QR42	Aminotransferase class V	MSMEG_0978	-0.21205	0.00441716	76.6	0
	A0R5R9	Trypsin	MSMEG_6289	-0.211729	0.0499865	40.9	0
	A0R2J0	GTP-binding protein TypA/BipA	typA	0.211717	0.0269411	80.7	0
	A0R1X8	Nicotinate phosphoribosyltransferase	pncB	-0.209376	0.0182398	68.7	0
	A0QVJ7	Short chain dehydrogenase	MSMEG_2598	-0.207434	0.0208822	53.7	0
	A0QP47	Aminoglycoside phosphotransferase	MSMEG_0270	-0.203134	0.0474635	37.4	0
	A0R696	Glycine/D-amino acid oxidase	MSMEG_6471	0.198867	0.0322094	58.7	0
	A0QWY3	Quinone oxidoreductase	MSMEG_3106	-0.193703	0.0159043	80.1	0
	A0R1E5	Uncharacterized protein	MSMEG_4723	-0.190799	0.0255027	70.4	0
	A0QWV7	Nucleotide-binding protein	MSMEG_3079	-0.189307	0.0469522	60.8	0
	A0QR89	Geranylgeranyl reductase	MSMEG_1028	0.187035	0.0214104	70.1	0
	A0QU56	Inositol monophosphatase	MSMEG_2083	-0.186044	0.0459392	78.1	0
	A0QQC8	Chaperone protein DnaK	dnaK	0.184737	0.0447618	80.9	0
	A0R0R8	Putative conserved transmembrane protein	MSMEG_4484	-0.183833	0.0229631	51.9	0
	A0QX25	Uncharacterized protein	MSMEG_3148	0.183799	0.0123715	63.8	0
	A0QSV0	GMP synthase glutamine-hydrolyzing	guaA	-0.180058	0.02976	67.9	0
	A0R0F7	Regulatory protein	MSMEG_4370	0.175068	0.0173825	43.3	0
	A0QX46	Isoleucyl-tRNA synthetase	ileS	0.174256	0.0444736	47.3	0
	A0R203	ATP synthase subunit b-delta	atpFH	0.173043	0.0499167	71.7	0
	A0QNH5	Uncharacterized protein	MSMEG_0045	-0.170449	0.0241903	18.4	0
	A0QQK1	Acetate kinase	ackA	-0.166441	0.0304474	58.2	0
	A0R1C2	NAD-specific glutamate dehydrogenase	gdh	-0.166032	0.00476679	54.5	0
	A0QW36	Histidine kinase	MSMEG_2793	0.164001	0.00818761	57.6	0
	A0QPE5	Uncharacterized protein	MSMEG_0370	0.163581	0.00971342	58	0
	A0QW04	Inositol-1-monophosphatase	suhB	-0.162508	0.0280545	61.5	0
	A0QWM9	Conserved protein	MSMEG_2999	0.157329	0.0386426	35.5	0
	A0R1C8	Acyltransferase, ws/dgat/mgat subfamily protein	MSMEG_4705	-0.154778	0.024185	45.9	0
	A0QUY7	Glutamate--tRNA ligase	gltX	0.151516	0.0112861	78.2	0
	A0R091	Adenylate cyclase, putative	MSMEG_4302	-0.147511	0.0375484	45.1	0
	A0QYS5	Argininosuccinate lyase	argH	0.144584	0.0170117	48.2	0
	A0QTX2	N5,N10-methylenetetrahydromethanopterin reductase-related protein	MSMEG_1996	-0.142132	0.00398865	52.6	0
	A0QY48	Serine/threonine dehydratase family protein	MSMEG_3532	0.132067	0.0191535	60.1	0
	A0QUZ6	Cys/Met metabolism pyridoxal-phosphate-dependent enzyme	MSMEG_2394	-0.124787	0.0357136	58	0
	A0QR99	Fe(III)-dicitrate-binding periplasmic lipoprotein FecB	MSMEG_1039	0.124369	0.016127	53.8	0
	A0QZ46	Proteasome subunit alpha	prcA	-0.11037	0.0232843	50.4	0
	A0R635	Putative Rieske 2Fe-2S iron-sulfur protein	MSMEG_6410	0.0853746	0.0491747	58.5	0
	A0QQW4	Prolyl oligopeptidase	MSMEG_0899	0.0791874	0.0436232	47.8	0
	A0R0C7	NAD/mycothiol-dependent formaldehyde dehydrogenase	adhE2	0.050622	0.0344163	55.9	0

## Sheet: Observed Proteins by Replicate
Majority protein IDs	Fasta headers	Protein Description	Gene Name	Peptides Observed in Replicate:
				Timepoint 1 - Control 1	Timepoint 1 - Control 2	Timepoint 1 - Control 3	Timepoint 2 - Control 1	Timepoint 2 - Control 2	Timepoint 2 - Control 3	Timepoint 3 - Control 1	Timepoint 3 - Control 2	Timepoint 3 - Control 3	Timepoint 1 - Rifampicin Treated 1	Timepoint 1 - Rifampicin Treated 2	Timepoint 1 - Rifampicin Treated 3	Timepoint 2 - Rifampicin Treated 1	Timepoint 2 - Rifampicin Treated 2	Timepoint 2 - Rifampicin Treated 3	Timepoint 3 - Rifampicin Treated 1	Timepoint 3 - Rifampicin Treated 2	Timepoint 3 - Rifampicin Treated 3
A0QND6	>tr|A0QND6|A0QND6_MYCS2 DNA polymerase III beta chain OS=Mycobacterium smegmatis (strain ATCC 700084 / mc(2)155) GN=dnaN PE=4 SV=1	DNA polymerase III beta chain	dnaN	Yes	Yes	Yes	Yes	Yes	Yes	Yes	Yes	Yes	Yes	Yes	Yes	Yes	Yes	Yes	Yes	Yes	Yes
A0QND7	>tr|A0QND7|A0QND7_MYCS2 6-phosphogluconate dehydrogenase OS=Mycobacterium smegmatis (strain ATCC 700084 / mc(2)155) GN=MSMEG_0002 PE=4 SV=1	6-phosphogluconate dehydrogenase	MSMEG_0002	Yes	Yes	Yes	Yes	Yes	Yes	Yes	Yes	Yes	Yes	Yes	Yes	Yes	Yes	Yes	Yes	Yes	Yes
A0QND8	>sp|A0QND8|RECF_MYCS2 DNA replication and repair protein RecF OS=Mycobacterium smegmatis (strain ATCC 700084 / mc(2)155) GN=recF PE=3 SV=1	DNA replication and repair protein RecF	recF	Yes	Yes	Yes	Yes	Yes	Yes	Yes	Yes	Yes	Yes	Yes	Yes	Yes	Yes	Yes	Yes	Yes	Yes
A0QND9	>sp|A0QND9|Y004_MYCS2 UPF0232 protein MSMEG_0004/MSMEI_0006 OS=Mycobacterium smegmatis (strain ATCC 700084 / mc(2)155) GN=MSMEG_0004 PE=3 SV=1	UPF0232 protein MSMEG_0004/MSMEI_0006	MSMEG_0004	Yes	No	No	Yes	No	No	No	No	No	No	No	Yes	Yes	No	No	No	Yes	Yes
A0QNE0	>sp|A0QNE0|GYRB_MYCS2 DNA gyrase subunit B OS=Mycobacterium smegmatis (strain ATCC 700084 / mc(2)155) GN=gyrB PE=1 SV=1	DNA gyrase subunit B	gyrB	Yes	Yes	Yes	Yes	Yes	Yes	Yes	Yes	Yes	Yes	Yes	Yes	Yes	Yes	Yes	Yes	Yes	Yes
A0QNE2	>tr|A0QNE2|A0QNE2_MYCS2 Putative conserved membrane protein OS=Mycobacterium smegmatis (strain ATCC 700084 / mc(2)155) GN=MSMEG_0007 PE=4 SV=1	Putative conserved membrane protein	MSMEG_0007	Yes	Yes	Yes	Yes	Yes	Yes	Yes	Yes	Yes	Yes	Yes	Yes	Yes	Yes	Yes	Yes	Yes	Yes
A0QNE6	>tr|A0QNE6|A0QNE6_MYCS2 Ferric enterobactin ABC transporter, ATP-binding protein FepC OS=Mycobacterium smegmatis (strain ATCC 700084 / mc(2)155) GN=MSMEG_0015 PE=3 SV=1	Ferric enterobactin ABC transporter, ATP-binding protein FepC	MSMEG_0015	No	No	No	No	Yes	No	No	No	No	No	Yes	Yes	No	No	Yes	No	Yes	Yes
A0QNE7	>tr|A0QNE7|A0QNE7_MYCS2 Methionyl-tRNA formyltransferase OS=Mycobacterium smegmatis (strain ATCC 700084 / mc(2)155) GN=MSMEG_0014 PE=4 SV=1	Methionyl-tRNA formyltransferase	MSMEG_0014	Yes	Yes	Yes	Yes	Yes	Yes	Yes	Yes	Yes	Yes	Yes	Yes	Yes	Yes	Yes	Yes	Yes	Yes
A0QNF1	>tr|A0QNF1|A0QNF1_MYCS2 Amino acid adenylation OS=Mycobacterium smegmatis (strain ATCC 700084 / mc(2)155) GN=MSMEG_0019 PE=4 SV=1	Amino acid adenylation	MSMEG_0019	Yes	Yes	Yes	Yes	Yes	Yes	Yes	Yes	Yes	Yes	Yes	Yes	Yes	Yes	Yes	Yes	Yes	Yes
A0QNF2	>tr|A0QNF2|A0QNF2_MYCS2 Periplasmic binding protein OS=Mycobacterium smegmatis (strain ATCC 700084 / mc(2)155) GN=MSMEG_0020 PE=4 SV=1	Periplasmic binding protein	MSMEG_0020	Yes	Yes	Yes	Yes	Yes	Yes	Yes	Yes	Yes	Yes	Yes	Yes	Yes	Yes	Yes	Yes	Yes	Yes
A0QNF5	>sp|A0QNF5|CWSA_MYCS2 Cell wall synthesis protein CwsA OS=Mycobacterium smegmatis (strain ATCC 700084 / mc(2)155) GN=cwsA PE=1 SV=1	Cell wall synthesis protein CwsA	cwsA	Yes	Yes	Yes	Yes	Yes	Yes	Yes	Yes	Yes	Yes	Yes	Yes	Yes	Yes	Yes	Yes	Yes	Yes
A0QNF6	>tr|A0QNF6|A0QNF6_MYCS2 Peptidyl-prolyl cis-trans isomerase B OS=Mycobacterium smegmatis (strain ATCC 700084 / mc(2)155) GN=ppiA PE=3 SV=1	Peptidyl-prolyl cis-trans isomerase B	ppiA	Yes	Yes	Yes	Yes	Yes	Yes	Yes	Yes	Yes	Yes	Yes	Yes	Yes	Yes	Yes	Yes	Yes	Yes
A0QNF7	>tr|A0QNF7|A0QNF7_MYCS2 Conserved membrane protein OS=Mycobacterium smegmatis (strain ATCC 700084 / mc(2)155) GN=MSMEG_0025 PE=4 SV=1	Conserved membrane protein	MSMEG_0025	Yes	Yes	Yes	Yes	Yes	Yes	Yes	Yes	Yes	No	Yes	No	Yes	Yes	Yes	Yes	Yes	No
A0QNF9	>tr|A0QNF9|A0QNF9_MYCS2 Uncharacterized protein OS=Mycobacterium smegmatis (strain ATCC 700084 / mc(2)155) GN=MSMEG_0027 PE=4 SV=1	Uncharacterized protein	MSMEG_0027	Yes	Yes	Yes	Yes	Yes	Yes	Yes	Yes	Yes	Yes	Yes	Yes	Yes	Yes	Yes	Yes	Yes	Yes
A0QNG0	>tr|A0QNG0|A0QNG0_MYCS2 Anthranilate synthase component 2 OS=Mycobacterium smegmatis (strain ATCC 700084 / mc(2)155) GN=trpG PE=4 SV=1	Anthranilate synthase component 2	trpG	Yes	Yes	Yes	Yes	Yes	Yes	Yes	Yes	Yes	Yes	Yes	Yes	Yes	Yes	Yes	Yes	Yes	Yes
A0QNG1	>sp|A0QNG1|PKNB_MYCS2 Serine/threonine-protein kinase PknB OS=Mycobacterium smegmatis (strain ATCC 700084 / mc(2)155) GN=pknB PE=1 SV=1	Serine/threonine-protein kinase PknB	pknB	Yes	Yes	Yes	Yes	Yes	Yes	Yes	Yes	Yes	Yes	Yes	Yes	Yes	Yes	Yes	Yes	Yes	Yes
A0QNG2	>tr|A0QNG2|A0QNG2_MYCS2 Serine/threonine protein kinase PknA OS=Mycobacterium smegmatis (strain ATCC 700084 / mc(2)155) GN=pknA PE=4 SV=1	Serine/threonine protein kinase PknA	pknA	Yes	Yes	Yes	Yes	Yes	Yes	Yes	Yes	Yes	Yes	Yes	Yes	Yes	Yes	Yes	Yes	Yes	Yes
A0QNG3	>sp|A0QNG3|PBPA_MYCS2 Penicillin-binding protein A OS=Mycobacterium smegmatis (strain ATCC 700084 / mc(2)155) GN=pbpA PE=3 SV=1	Penicillin-binding protein A	pbpA	Yes	Yes	Yes	Yes	Yes	Yes	Yes	Yes	Yes	Yes	Yes	Yes	Yes	Yes	Yes	Yes	Yes	Yes
A0QNG4	>tr|A0QNG4|A0QNG4_MYCS2 Cell cycle protein, FtsW/RodA/SpoVE family protein OS=Mycobacterium smegmatis (strain ATCC 700084 / mc(2)155) GN=ftsW PE=4 SV=1	Cell cycle protein, FtsW/RodA/SpoVE family protein	ftsW	No	No	No	Yes	No	Yes	No	Yes	Yes	No	Yes	Yes	No	No	Yes	No	Yes	Yes
A0QNG5	>tr|A0QNG5|A0QNG5_MYCS2 Protein phosphatase 2C OS=Mycobacterium smegmatis (strain ATCC 700084 / mc(2)155) GN=ppp PE=4 SV=1	Protein phosphatase 2C	ppp	Yes	Yes	Yes	Yes	Yes	Yes	Yes	Yes	Yes	Yes	Yes	Yes	Yes	Yes	Yes	Yes	Yes	Yes
A0QNG6	>sp|A0QNG6|FHAB_MYCS2 FHA domain-containing protein FhaB OS=Mycobacterium smegmatis (strain ATCC 700084 / mc(2)155) GN=fhaB PE=1 SV=1	FHA domain-containing protein FhaB	fhaB	Yes	Yes	Yes	Yes	Yes	Yes	Yes	Yes	Yes	Yes	Yes	Yes	Yes	Yes	Yes	Yes	Yes	Yes
A0QNG7	>tr|A0QNG7|A0QNG7_MYCS2 FHA domain protein OS=Mycobacterium smegmatis (strain ATCC 700084 / mc(2)155) GN=MSMEG_0035 PE=4 SV=1	FHA domain protein	MSMEG_0035	Yes	Yes	Yes	Yes	Yes	Yes	Yes	Yes	Yes	Yes	Yes	Yes	Yes	Yes	Yes	Yes	Yes	Yes
A0QNH2	>tr|A0QNH2|A0QNH2_MYCS2 TetR-family protein transcriptional regulator OS=Mycobacterium smegmatis (strain ATCC 700084 / mc(2)155) GN=MSMEG_0042 PE=4 SV=1	TetR-family protein transcriptional regulator	MSMEG_0042	Yes	Yes	Yes	Yes	Yes	Yes	Yes	Yes	Yes	Yes	Yes	Yes	Yes	Yes	Yes	Yes	Yes	Yes
A0QNH4	>tr|A0QNH4|A0QNH4_MYCS2 Uncharacterized protein OS=Mycobacterium smegmatis (strain ATCC 700084 / mc(2)155) GN=MSMEG_0044 PE=4 SV=1	Uncharacterized protein	MSMEG_0044	Yes	Yes	Yes	Yes	Yes	Yes	Yes	Yes	Yes	Yes	Yes	Yes	Yes	Yes	Yes	Yes	Yes	Yes
A0QNH5	>tr|A0QNH5|A0QNH5_MYCS2 Uncharacterized protein OS=Mycobacterium smegmatis (strain ATCC 700084 / mc(2)155) GN=MSMEG_0045 PE=4 SV=1	Uncharacterized protein	MSMEG_0045	Yes	Yes	Yes	Yes	Yes	Yes	Yes	Yes	Yes	Yes	Yes	Yes	Yes	Yes	Yes	Yes	Yes	Yes
A0QNH6	>tr|A0QNH6|A0QNH6_MYCS2 Uncharacterized protein OS=Mycobacterium smegmatis (strain ATCC 700084 / mc(2)155) GN=MSMEG_0046 PE=4 SV=1	Uncharacterized protein	MSMEG_0046	Yes	Yes	Yes	Yes	Yes	Yes	Yes	Yes	Yes	Yes	Yes	Yes	Yes	Yes	Yes	Yes	Yes	Yes
A0QNH8	>tr|A0QNH8|A0QNH8_MYCS2 Pyridoxamine 5-phosphate oxidase family protein OS=Mycobacterium smegmatis (strain ATCC 700084 / mc(2)155) GN=MSMEG_0048 PE=4 SV=1	Pyridoxamine 5-phosphate oxidase family protein	MSMEG_0048	Yes	Yes	Yes	Yes	Yes	Yes	Yes	Yes	Yes	Yes	Yes	Yes	Yes	Yes	Yes	Yes	Yes	Yes
A0QNH9	>tr|A0QNH9|A0QNH9_MYCS2 Pirin domain protein OS=Mycobacterium smegmatis (strain ATCC 700084 / mc(2)155) GN=MSMEG_0049 PE=3 SV=1	Pirin domain protein	MSMEG_0049	Yes	Yes	Yes	Yes	Yes	Yes	Yes	Yes	Yes	Yes	Yes	Yes	Yes	Yes	Yes	Yes	Yes	Yes
A0QNI0	>tr|A0QNI0|A0QNI0_MYCS2 Uncharacterized protein OS=Mycobacterium smegmatis (strain ATCC 700084 / mc(2)155) GN=MSMEG_0050 PE=4 SV=1	Uncharacterized protein	MSMEG_0050	Yes	Yes	Yes	Yes	Yes	Yes	Yes	Yes	Yes	Yes	Yes	Yes	Yes	Yes	Yes	Yes	Yes	Yes
A0QNI2	>tr|A0QNI2|A0QNI2_MYCS2 Uncharacterized protein OS=Mycobacterium smegmatis (strain ATCC 700084 / mc(2)155) GN=MSMEG_0052 PE=4 SV=1	Uncharacterized protein	MSMEG_0052	Yes	Yes	Yes	Yes	Yes	Yes	Yes	Yes	Yes	Yes	Yes	Yes	Yes	Yes	Yes	Yes	Yes	Yes
A0QNI3	>tr|A0QNI3|A0QNI3_MYCS2 ISMsm2, transposase OS=Mycobacterium smegmatis (strain ATCC 700084 / mc(2)155) GN=MSMEG_0054 PE=4 SV=1	ISMsm2, transposase	MSMEG_0054	Yes	Yes	Yes	Yes	No	Yes	Yes	Yes	Yes	Yes	Yes	Yes	Yes	Yes	Yes	Yes	Yes	Yes
A0QNI4	>tr|A0QNI4|A0QNI4_MYCS2 Uncharacterized protein OS=Mycobacterium smegmatis (strain ATCC 700084 / mc(2)155) GN=MSMEG_0053 PE=4 SV=1	Uncharacterized protein	MSMEG_0053	Yes	Yes	Yes	Yes	Yes	Yes	Yes	Yes	Yes	Yes	Yes	Yes	Yes	Yes	Yes	Yes	Yes	Yes
A0QNI7	>tr|A0QNI7|A0QNI7_MYCS2 Uncharacterized protein OS=Mycobacterium smegmatis (strain ATCC 700084 / mc(2)155) GN=MSMEG_0057 PE=4 SV=1	Uncharacterized protein	MSMEG_0057	Yes	Yes	Yes	Yes	Yes	Yes	Yes	Yes	Yes	Yes	Yes	Yes	Yes	Yes	Yes	Yes	Yes	Yes
A0QNI9	>tr|A0QNI9|A0QNI9_MYCS2 ATPase, AAA family protein OS=Mycobacterium smegmatis (strain ATCC 700084 / mc(2)155) GN=MSMEG_0059 PE=4 SV=1	ATPase, AAA family protein	MSMEG_0059	Yes	Yes	Yes	Yes	Yes	Yes	Yes	Yes	Yes	Yes	Yes	Yes	Yes	Yes	Yes	Yes	Yes	Yes
A0QNJ0	>tr|A0QNJ0|A0QNJ0_MYCS2 Putative conserved membrane protein OS=Mycobacterium smegmatis (strain ATCC 700084 / mc(2)155) GN=MSMEG_0060 PE=4 SV=1	Putative conserved membrane protein	MSMEG_0060	Yes	Yes	Yes	Yes	Yes	Yes	Yes	Yes	Yes	Yes	Yes	Yes	Yes	Yes	Yes	Yes	Yes	Yes
A0QNJ1	>tr|A0QNJ1|A0QNJ1_MYCS2 Ftsk/spoiiie family protein OS=Mycobacterium smegmatis (strain ATCC 700084 / mc(2)155) GN=MSMEG_0061 PE=4 SV=1	Ftsk/spoiiie family protein	MSMEG_0061	Yes	Yes	Yes	Yes	Yes	Yes	Yes	Yes	Yes	Yes	Yes	Yes	Yes	Yes	Yes	Yes	Yes	Yes
A0QNJ2	>tr|A0QNJ2|A0QNJ2_MYCS2 Cell division FtsK/SpoIIIE OS=Mycobacterium smegmatis (strain ATCC 700084 / mc(2)155) GN=MSMEG_0062 PE=4 SV=1	Cell division FtsK/SpoIIIE	MSMEG_0062	Yes	Yes	Yes	Yes	Yes	Yes	Yes	Yes	Yes	Yes	Yes	Yes	Yes	Yes	Yes	Yes	Yes	Yes
A0QNJ4	>tr|A0QNJ4|A0QNJ4_MYCS2 PPE family protein OS=Mycobacterium smegmatis (strain ATCC 700084 / mc(2)155) GN=ppe68 PE=4 SV=1	PPE family protein	ppe68	Yes	Yes	Yes	Yes	Yes	Yes	Yes	Yes	Yes	Yes	Yes	Yes	Yes	Yes	Yes	Yes	Yes	Yes
A0QNJ5	>tr|A0QNJ5|A0QNJ5_MYCS2 Uncharacterized protein OS=Mycobacterium smegmatis (strain ATCC 700084 / mc(2)155) GN=MSMEG_0065 PE=4 SV=1	Uncharacterized protein	MSMEG_0065	Yes	Yes	Yes	Yes	Yes	Yes	Yes	Yes	Yes	Yes	Yes	Yes	Yes	Yes	Yes	Yes	Yes	Yes
A0QNJ6	>tr|A0QNJ6|A0QNJ6_MYCS2 6 kDa early secretory antigenic target EsaT6 (EsaT-6) OS=Mycobacterium smegmatis (strain ATCC 700084 / mc(2)155) GN=MSMEG_0066 PE=3 SV=1	6 kDa early secretory antigenic target EsaT6 (EsaT-6)	MSMEG_0066	Yes	Yes	Yes	Yes	Yes	Yes	Yes	Yes	Yes	Yes	Yes	Yes	Yes	Yes	Yes	Yes	Yes	Yes
A0QNJ7	>tr|A0QNJ7|A0QNJ7_MYCS2 Conserved hypothetical proline and alanine rich protein OS=Mycobacterium smegmatis (strain ATCC 700084 / mc(2)155) GN=MSMEG_0067 PE=4 SV=1	Conserved hypothetical proline and alanine rich protein	MSMEG_0067	Yes	Yes	Yes	Yes	Yes	Yes	Yes	Yes	Yes	Yes	Yes	Yes	Yes	Yes	Yes	Yes	Yes	Yes
A0QNJ8	>tr|A0QNJ8|A0QNJ8_MYCS2 Probable conserved transmembrane protein OS=Mycobacterium smegmatis (strain ATCC 700084 / mc(2)155) GN=MSMEG_0068 PE=4 SV=1	Probable conserved transmembrane protein	MSMEG_0068	Yes	Yes	Yes	Yes	Yes	Yes	Yes	Yes	Yes	Yes	Yes	Yes	Yes	Yes	Yes	Yes	Yes	Yes
A0QNJ9	>tr|A0QNJ9|A0QNJ9_MYCS2 Translation initiation factor IF-2 protein OS=Mycobacterium smegmatis (strain ATCC 700084 / mc(2)155) GN=MSMEG_0069 PE=4 SV=1	Translation initiation factor IF-2 protein	MSMEG_0069	Yes	Yes	Yes	Yes	Yes	Yes	Yes	Yes	Yes	Yes	Yes	Yes	No	Yes	Yes	Yes	Yes	Yes
A0QNK0	>tr|A0QNK0|A0QNK0_MYCS2 Uncharacterized protein OS=Mycobacterium smegmatis (strain ATCC 700084 / mc(2)155) GN=MSMEG_0070 PE=4 SV=1	Uncharacterized protein	MSMEG_0070	Yes	Yes	Yes	Yes	Yes	Yes	Yes	Yes	Yes	Yes	Yes	Yes	Yes	Yes	Yes	Yes	Yes	Yes
A0QNK1	>tr|A0QNK1|A0QNK1_MYCS2 Uncharacterized protein OS=Mycobacterium smegmatis (strain ATCC 700084 / mc(2)155) GN=MSMEG_0071 PE=4 SV=1	Uncharacterized protein	MSMEG_0071	Yes	Yes	Yes	Yes	Yes	Yes	Yes	Yes	Yes	Yes	Yes	Yes	Yes	Yes	Yes	Yes	Yes	Yes
A0QNK2	>tr|A0QNK2|A0QNK2_MYCS2 IS1549, transposase OS=Mycobacterium smegmatis (strain ATCC 700084 / mc(2)155) GN=MSMEG_0074 PE=4 SV=1	IS1549, transposase	MSMEG_0074	Yes	Yes	Yes	Yes	Yes	Yes	Yes	Yes	Yes	Yes	Yes	Yes	Yes	Yes	Yes	Yes	Yes	Yes
A0QNK4	>tr|A0QNK4|A0QNK4_MYCS2 Antigen MTB48 OS=Mycobacterium smegmatis (strain ATCC 700084 / mc(2)155) GN=MSMEG_0076 PE=4 SV=1	Antigen MTB48	MSMEG_0076	Yes	Yes	Yes	Yes	Yes	Yes	Yes	Yes	Yes	Yes	Yes	Yes	Yes	Yes	Yes	Yes	Yes	Yes
A0QNK6	>tr|A0QNK6|A0QNK6_MYCS2 Uncharacterized protein OS=Mycobacterium smegmatis (strain ATCC 700084 / mc(2)155) GN=MSMEG_0078 PE=4 SV=1	Uncharacterized protein	MSMEG_0078	Yes	Yes	Yes	Yes	Yes	Yes	Yes	Yes	Yes	Yes	Yes	Yes	Yes	Yes	Yes	Yes	Yes	Yes
A0QNK8	>tr|A0QNK8|A0QNK8_MYCS2 Uncharacterized protein OS=Mycobacterium smegmatis (strain ATCC 700084 / mc(2)155) GN=MSMEG_0080 PE=4 SV=1	Uncharacterized protein	MSMEG_0080	No	Yes	No	Yes	Yes	Yes	No	No	Yes	No	Yes	Yes	No	Yes	Yes	No	Yes	Yes
A0QNK9	>tr|A0QNK9|A0QNK9_MYCS2 Uncharacterized protein OS=Mycobacterium smegmatis (strain ATCC 700084 / mc(2)155) GN=MSMEG_0081 PE=4 SV=1	Uncharacterized protein	MSMEG_0081	Yes	Yes	Yes	Yes	Yes	Yes	Yes	Yes	Yes	Yes	Yes	Yes	Yes	Yes	Yes	Yes	Yes	Yes
A0QNL0	>tr|A0QNL0|A0QNL0_MYCS2 Conserved membrane protein OS=Mycobacterium smegmatis (strain ATCC 700084 / mc(2)155) GN=MSMEG_0082 PE=4 SV=1	Conserved membrane protein	MSMEG_0082	Yes	Yes	Yes	Yes	Yes	Yes	Yes	Yes	Yes	Yes	Yes	Yes	Yes	Yes	Yes	Yes	Yes	Yes
A0QNL1	>tr|A0QNL1|A0QNL1_MYCS2 Membrane-anchored mycosin mycp1 OS=Mycobacterium smegmatis (strain ATCC 700084 / mc(2)155) GN=MSMEG_0083 PE=1 SV=1	Membrane-anchored mycosin mycp1	MSMEG_0083	Yes	Yes	Yes	Yes	Yes	Yes	Yes	Yes	Yes	Yes	Yes	Yes	Yes	Yes	Yes	Yes	Yes	Yes
A0QNL2	>tr|A0QNL2|A0QNL2_MYCS2 Phosphocarrier protein HPr OS=Mycobacterium smegmatis (strain ATCC 700084 / mc(2)155) GN=MSMEG_0084 PE=4 SV=1	Phosphocarrier protein HPr	MSMEG_0084	Yes	Yes	Yes	Yes	Yes	Yes	Yes	Yes	Yes	Yes	Yes	Yes	Yes	Yes	Yes	Yes	Yes	Yes
A0QNL3	>tr|A0QNL3|A0QNL3_MYCS2 PTS system, Fru family protein, IIABC components OS=Mycobacterium smegmatis (strain ATCC 700084 / mc(2)155) GN=MSMEG_0085 PE=4 SV=1	PTS system, Fru family protein, IIABC components	MSMEG_0085	Yes	Yes	Yes	Yes	Yes	Yes	Yes	Yes	Yes	Yes	Yes	Yes	Yes	Yes	Yes	Yes	Yes	Yes
A0QNL4	>tr|A0QNL4|A0QNL4_MYCS2 1-phosphofructokinase OS=Mycobacterium smegmatis (strain ATCC 700084 / mc(2)155) GN=MSMEG_0086 PE=4 SV=1	1-phosphofructokinase	MSMEG_0086	Yes	Yes	Yes	Yes	Yes	Yes	Yes	Yes	Yes	Yes	Yes	Yes	Yes	Yes	Yes	Yes	Yes	Yes
A0QNL5	>tr|A0QNL5|A0QNL5_MYCS2 DeoR family transcriptional regulator OS=Mycobacterium smegmatis (strain ATCC 700084 / mc(2)155) GN=MSMEG_0087 PE=4 SV=1	DeoR family transcriptional regulator	MSMEG_0087	Yes	Yes	Yes	Yes	Yes	Yes	Yes	Yes	Yes	Yes	Yes	Yes	Yes	Yes	Yes	No	Yes	Yes
A0QNL6	>tr|A0QNL6|A0QNL6_MYCS2 Phosphoenolpyruvate-protein phosphotransferase OS=Mycobacterium smegmatis (strain ATCC 700084 / mc(2)155) GN=ptsI PE=3 SV=1	Phosphoenolpyruvate-protein phosphotransferase	ptsI	Yes	Yes	Yes	Yes	Yes	Yes	Yes	Yes	Yes	Yes	Yes	Yes	Yes	Yes	Yes	Yes	Yes	Yes
A0QNL9	>tr|A0QNL9|A0QNL9_MYCS2 Putative transcriptional regulator OS=Mycobacterium smegmatis (strain ATCC 700084 / mc(2)155) GN=MSMEG_0091 PE=4 SV=1	Putative transcriptional regulator	MSMEG_0091	Yes	Yes	Yes	Yes	Yes	Yes	Yes	Yes	Yes	Yes	Yes	Yes	Yes	Yes	Yes	Yes	Yes	Yes
A0QNM0	>tr|A0QNM0|A0QNM0_MYCS2 Probable transcriptional regulatory protein OS=Mycobacterium smegmatis (strain ATCC 700084 / mc(2)155) GN=MSMEG_0092 PE=4 SV=1	Probable transcriptional regulatory protein	MSMEG_0092	Yes	Yes	Yes	Yes	Yes	Yes	Yes	Yes	Yes	Yes	Yes	Yes	Yes	Yes	Yes	Yes	Yes	Yes
A0QNM1	>sp|A0QNM1|Y093_MYCS2 Putative S-adenosyl-L-methionine-dependent methyltransferase MSMEG_0093 OS=Mycobacterium smegmatis (strain ATCC 700084 / mc(2)155) GN=MSMEG_0093 PE=3 SV=2	Putative S-adenosyl-L-methionine-dependent methyltransferase MSMEG_0093	MSMEG_0093	Yes	Yes	Yes	Yes	Yes	Yes	Yes	Yes	Yes	Yes	Yes	Yes	Yes	Yes	Yes	Yes	Yes	Yes
A0QNM2	>sp|A0QNM2|Y095_MYCS2 Putative S-adenosyl-L-methionine-dependent methyltransferase MSMEG_0095/MSMEI_0092 OS=Mycobacterium smegmatis (strain ATCC 700084 / mc(2)155) GN=MSMEG_0095 PE=3 SV=1	Putative S-adenosyl-L-methionine-dependent methyltransferase MSMEG_0095/MSMEI_0092	MSMEG_0095	Yes	Yes	Yes	Yes	Yes	Yes	Yes	Yes	Yes	Yes	Yes	Yes	Yes	Yes	Yes	Yes	Yes	Yes
A0QNM4	>tr|A0QNM4|A0QNM4_MYCS2 Peroxisomal hydratase-dehydrogenase-epimerase OS=Mycobacterium smegmatis (strain ATCC 700084 / mc(2)155) GN=MSMEG_0096 PE=3 SV=1	Peroxisomal hydratase-dehydrogenase-epimerase	MSMEG_0096	Yes	Yes	Yes	Yes	Yes	Yes	Yes	Yes	Yes	Yes	Yes	Yes	Yes	Yes	Yes	Yes	Yes	Yes
A0QNM5	>tr|A0QNM5|A0QNM5_MYCS2 Oxidoreductase, zinc-binding dehydrogenase family protein OS=Mycobacterium smegmatis (strain ATCC 700084 / mc(2)155) GN=MSMEG_0097 PE=4 SV=1	Oxidoreductase, zinc-binding dehydrogenase family protein	MSMEG_0097	Yes	Yes	Yes	Yes	Yes	Yes	Yes	Yes	Yes	Yes	Yes	Yes	Yes	Yes	Yes	Yes	Yes	Yes
A0QNM6	>tr|A0QNM6|A0QNM6_MYCS2 Methyltransferase OS=Mycobacterium smegmatis (strain ATCC 700084 / mc(2)155) GN=MSMEG_0098 PE=4 SV=1	Methyltransferase	MSMEG_0098	Yes	Yes	Yes	Yes	Yes	Yes	Yes	Yes	Yes	Yes	Yes	Yes	Yes	Yes	Yes	Yes	Yes	Yes
A0QNM8	>tr|A0QNM8|A0QNM8_MYCS2 Uncharacterized protein OS=Mycobacterium smegmatis (strain ATCC 700084 / mc(2)155) GN=MSMEG_0101 PE=4 SV=1	Uncharacterized protein	MSMEG_0101	Yes	Yes	Yes	Yes	Yes	Yes	Yes	Yes	Yes	Yes	Yes	Yes	Yes	Yes	Yes	Yes	Yes	Yes
A0QNM9	>tr|A0QNM9|A0QNM9_MYCS2 Phosphotyrosine protein phosphatase PtpB OS=Mycobacterium smegmatis (strain ATCC 700084 / mc(2)155) GN=ptbB PE=4 SV=1	Phosphotyrosine protein phosphatase PtpB	ptbB	Yes	Yes	Yes	Yes	Yes	Yes	Yes	Yes	Yes	Yes	Yes	Yes	Yes	Yes	Yes	Yes	Yes	Yes
A0QNN0	>tr|A0QNN0|A0QNN0_MYCS2 Putative acyl-CoA dehydrogenase OS=Mycobacterium smegmatis (strain ATCC 700084 / mc(2)155) GN=MSMEG_0102 PE=3 SV=1	Putative acyl-CoA dehydrogenase	MSMEG_0102	Yes	Yes	Yes	Yes	Yes	Yes	Yes	Yes	Yes	Yes	Yes	Yes	Yes	Yes	Yes	Yes	Yes	Yes
A0QNN6	>tr|A0QNN6|A0QNN6_MYCS2 Acyl-CoA dehydrogenase OS=Mycobacterium smegmatis (strain ATCC 700084 / mc(2)155) GN=MSMEG_0108 PE=3 SV=1	Acyl-CoA dehydrogenase	MSMEG_0108	Yes	Yes	Yes	Yes	Yes	Yes	Yes	Yes	Yes	Yes	Yes	Yes	Yes	Yes	Yes	Yes	Yes	Yes
A0QNN7;A0QZQ2	>tr|A0QNN7|A0QNN7_MYCS2 NAD(P) transhydrogenase beta subunit OS=Mycobacterium smegmatis (strain ATCC 700084 / mc(2)155) GN=pntB PE=3 SV=1;>tr|A0QZQ2|A0QZQ2_MYCS2 NAD(P) transhydrogenase beta subunit OS=Mycobacterium smegmatis (strain ATCC 700084 / mc(2)155	NAD(P) transhydrogenase beta subunit	pntB	Yes	Yes	Yes	Yes	Yes	Yes	Yes	Yes	Yes	Yes	Yes	Yes	Yes	Yes	Yes	Yes	Yes	Yes
A0QNN8;A0QZQ3	>tr|A0QNN8|A0QNN8_MYCS2 NAD(P) transhydrogenase alpha subunit OS=Mycobacterium smegmatis (strain ATCC 700084 / mc(2)155) GN=pntA PE=4 SV=1;>tr|A0QZQ3|A0QZQ3_MYCS2 NAD(P) transhydrogenase, alpha subunit OS=Mycobacterium smegmatis (strain ATCC 700084 / mc(2)	NAD(P) transhydrogenase alpha subunit	pntA	Yes	Yes	Yes	Yes	Yes	Yes	Yes	Yes	Yes	Yes	Yes	Yes	Yes	Yes	Yes	Yes	Yes	Yes
A0QNN9	>tr|A0QNN9|A0QNN9_MYCS2 Putative magnesium transport protein OS=Mycobacterium smegmatis (strain ATCC 700084 / mc(2)155) GN=MSMEG_0111 PE=4 SV=1	Putative magnesium transport protein	MSMEG_0111	Yes	Yes	Yes	Yes	Yes	Yes	Yes	Yes	Yes	Yes	Yes	Yes	Yes	Yes	Yes	Yes	Yes	Yes
A0QNP1	>tr|A0QNP1|A0QNP1_MYCS2 Taurine transport system permease protein TauC OS=Mycobacterium smegmatis (strain ATCC 700084 / mc(2)155) GN=MSMEG_0113 PE=4 SV=1	Taurine transport system permease protein TauC	MSMEG_0113	Yes	Yes	Yes	Yes	Yes	Yes	Yes	Yes	Yes	Yes	Yes	Yes	Yes	Yes	Yes	Yes	Yes	Yes
A0QNP2	>tr|A0QNP2|A0QNP2_MYCS2 Extracellular solute-binding protein, family protein 3 OS=Mycobacterium smegmatis (strain ATCC 700084 / mc(2)155) GN=MSMEG_0114 PE=4 SV=1	Extracellular solute-binding protein, family protein 3	MSMEG_0114	Yes	Yes	Yes	Yes	Yes	Yes	Yes	Yes	Yes	Yes	Yes	Yes	Yes	Yes	Yes	Yes	Yes	Yes
A0QNP3	>tr|A0QNP3|A0QNP3_MYCS2 ABC transporter related protein OS=Mycobacterium smegmatis (strain ATCC 700084 / mc(2)155) GN=MSMEG_0116 PE=3 SV=1	ABC transporter related protein	MSMEG_0116	Yes	Yes	Yes	Yes	Yes	Yes	Yes	Yes	Yes	Yes	Yes	Yes	Yes	Yes	Yes	Yes	Yes	Yes
A0QNP4	>tr|A0QNP4|A0QNP4_MYCS2 Haloacid dehalogenase, type II OS=Mycobacterium smegmatis (strain ATCC 700084 / mc(2)155) GN=dehII PE=4 SV=1	Haloacid dehalogenase, type II	dehII	No	Yes	No	Yes	No	Yes	Yes	Yes	Yes	Yes	Yes	No	Yes	Yes	No	Yes	Yes	Yes
A0QNP6	>tr|A0QNP6|A0QNP6_MYCS2 Uncharacterized protein OS=Mycobacterium smegmatis (strain ATCC 700084 / mc(2)155) GN=MSMEG_0118 PE=4 SV=1	Uncharacterized protein	MSMEG_0118	Yes	Yes	Yes	Yes	Yes	Yes	No	Yes	Yes	No	No	Yes	Yes	Yes	No	No	Yes	Yes
A0QNP8	>tr|A0QNP8|A0QNP8_MYCS2 Probable transcriptional regulatory protein OS=Mycobacterium smegmatis (strain ATCC 700084 / mc(2)155) GN=MSMEG_0120 PE=4 SV=1	Probable transcriptional regulatory protein	MSMEG_0120	Yes	Yes	Yes	Yes	Yes	Yes	Yes	Yes	Yes	Yes	Yes	Yes	Yes	Yes	Yes	Yes	Yes	Yes
A0QNP9	>tr|A0QNP9|A0QNP9_MYCS2 Rhamnolipids biosynthesis 3-oxoacyl-[acyl-carrier-protein] reductase OS=Mycobacterium smegmatis (strain ATCC 700084 / mc(2)155) GN=MSMEG_0121 PE=3 SV=1	Rhamnolipids biosynthesis 3-oxoacyl-[acyl-carrier-protein] reductase	MSMEG_0121	Yes	Yes	Yes	Yes	Yes	Yes	Yes	Yes	Yes	Yes	Yes	Yes	Yes	Yes	Yes	Yes	Yes	Yes
A0QNQ4	>tr|A0QNQ4|A0QNQ4_MYCS2 Mandelate racemase/muconate lactonizing enzyme OS=Mycobacterium smegmatis (strain ATCC 700084 / mc(2)155) GN=MSMEG_0126 PE=4 SV=1	Mandelate racemase/muconate lactonizing enzyme	MSMEG_0126	Yes	No	Yes	No	No	No	No	No	Yes	No	No	No	No	Yes	No	No	Yes	No
A0QNQ5	>tr|A0QNQ5|A0QNQ5_MYCS2 Oxidoreductase, zinc-binding dehydrogenase family protein OS=Mycobacterium smegmatis (strain ATCC 700084 / mc(2)155) GN=adhE1 PE=4 SV=1	Oxidoreductase, zinc-binding dehydrogenase family protein	adhE1	Yes	Yes	Yes	Yes	Yes	Yes	Yes	Yes	Yes	Yes	Yes	Yes	Yes	Yes	Yes	Yes	Yes	Yes
A0QNQ6	>tr|A0QNQ6|A0QNQ6_MYCS2 Putative thioesterase OS=Mycobacterium smegmatis (strain ATCC 700084 / mc(2)155) GN=MSMEG_0128 PE=4 SV=1	Putative thioesterase	MSMEG_0128	Yes	Yes	Yes	Yes	Yes	Yes	Yes	Yes	Yes	Yes	Yes	Yes	Yes	Yes	Yes	Yes	Yes	Yes
A0QNQ7	>tr|A0QNQ7|A0QNQ7_MYCS2 Cyclase/dehydrase family protein OS=Mycobacterium smegmatis (strain ATCC 700084 / mc(2)155) GN=MSMEG_0129 PE=4 SV=1	Cyclase/dehydrase family protein	MSMEG_0129	Yes	Yes	Yes	Yes	Yes	Yes	Yes	Yes	Yes	Yes	Yes	Yes	Yes	Yes	Yes	Yes	Yes	Yes
A0QNQ9	>tr|A0QNQ9|A0QNQ9_MYCS2 AMP-binding enzyme, putative OS=Mycobacterium smegmatis (strain ATCC 700084 / mc(2)155) GN=MSMEG_0131 PE=4 SV=1	AMP-binding enzyme, putative	MSMEG_0131	Yes	Yes	Yes	Yes	Yes	Yes	Yes	Yes	Yes	Yes	Yes	Yes	Yes	Yes	Yes	Yes	Yes	Yes
A0QNR0	>tr|A0QNR0|A0QNR0_MYCS2 Conserved hypothetical integral membrane protein Yrbe1a OS=Mycobacterium smegmatis (strain ATCC 700084 / mc(2)155) GN=yrbE1A PE=4 SV=1	Conserved hypothetical integral membrane protein Yrbe1a	yrbE1A	No	Yes	No	No	Yes	Yes	No	No	Yes	No	No	Yes	No	No	No	Yes	Yes	No
A0QNR3	>tr|A0QNR3|A0QNR3_MYCS2 MCE-family protein MCE1b OS=Mycobacterium smegmatis (strain ATCC 700084 / mc(2)155) GN=mce2B PE=4 SV=1	MCE-family protein MCE1b	mce2B	No	Yes	Yes	Yes	Yes	No	No	Yes	No	No	Yes	Yes	No	No	Yes	No	No	Yes
A0QNR5	>tr|A0QNR5|A0QNR5_MYCS2 MCE-family protein MCE1d OS=Mycobacterium smegmatis (strain ATCC 700084 / mc(2)155) GN=mce2D PE=4 SV=1	MCE-family protein MCE1d	mce2D	Yes	Yes	Yes	Yes	No	Yes	Yes	Yes	Yes	No	Yes	Yes	Yes	Yes	Yes	Yes	Yes	Yes
A0QNR6	>tr|A0QNR6|A0QNR6_MYCS2 Virulence factor Mce family protein OS=Mycobacterium smegmatis (strain ATCC 700084 / mc(2)155) GN=MSMEG_0138 PE=4 SV=1	Virulence factor Mce family protein	MSMEG_0138	Yes	Yes	Yes	Yes	No	Yes	Yes	No	No	No	No	No	Yes	No	Yes	Yes	No	No
A0QNR9	>tr|A0QNR9|A0QNR9_MYCS2 Conserved MCE associated transmembrane protein OS=Mycobacterium smegmatis (strain ATCC 700084 / mc(2)155) GN=MSMEG_0141 PE=4 SV=1	Conserved MCE associated transmembrane protein	MSMEG_0141	Yes	No	Yes	No	Yes	Yes	Yes	No	Yes	No	No	No	Yes	Yes	Yes	No	Yes	No
A0QNS1	>tr|A0QNS1|A0QNS1_MYCS2 Conserved MCE associated membrane protein OS=Mycobacterium smegmatis (strain ATCC 700084 / mc(2)155) GN=MSMEG_0143 PE=4 SV=1	Conserved MCE associated membrane protein	MSMEG_0143	Yes	Yes	Yes	Yes	Yes	Yes	Yes	Yes	Yes	Yes	Yes	Yes	Yes	Yes	Yes	Yes	Yes	Yes
A0QNS4	>tr|A0QNS4|A0QNS4_MYCS2 Mosc domain protein OS=Mycobacterium smegmatis (strain ATCC 700084 / mc(2)155) GN=MSMEG_0146 PE=4 SV=1	Mosc domain protein	MSMEG_0146	Yes	Yes	Yes	Yes	Yes	Yes	Yes	Yes	Yes	Yes	Yes	Yes	Yes	Yes	Yes	Yes	Yes	Yes
A0QNS6	>tr|A0QNS6|A0QNS6_MYCS2 Transcriptional regulator, TetR family protein OS=Mycobacterium smegmatis (strain ATCC 700084 / mc(2)155) GN=MSMEG_0148 PE=4 SV=1	Transcriptional regulator, TetR family protein	MSMEG_0148	No	Yes	No	No	Yes	Yes	No	No	Yes	No	No	No	No	No	Yes	No	Yes	No
A0QNT1	>tr|A0QNT1|A0QNT1_MYCS2 2-dehydropantoate 2-reductase OS=Mycobacterium smegmatis (strain ATCC 700084 / mc(2)155) GN=panE PE=4 SV=1	2-dehydropantoate 2-reductase	panE	Yes	Yes	Yes	Yes	Yes	Yes	Yes	Yes	Yes	Yes	Yes	Yes	Yes	Yes	No	Yes	Yes	Yes
A0QNT2	>tr|A0QNT2|A0QNT2_MYCS2 Pyruvate kinase OS=Mycobacterium smegmatis (strain ATCC 700084 / mc(2)155) GN=pyk PE=3 SV=1	Pyruvate kinase	pyk	No	Yes	Yes	Yes	Yes	No	Yes	No	Yes	No	Yes	Yes	Yes	Yes	Yes	No	Yes	Yes
A0QNT3	>tr|A0QNT3|A0QNT3_MYCS2 Transcriptional regulator OS=Mycobacterium smegmatis (strain ATCC 700084 / mc(2)155) GN=MSMEG_0155 PE=4 SV=1	Transcriptional regulator	MSMEG_0155	Yes	Yes	Yes	Yes	Yes	Yes	Yes	Yes	Yes	Yes	Yes	Yes	Yes	Yes	Yes	Yes	Yes	Yes
A0QNT6	>tr|A0QNT6|A0QNT6_MYCS2 Formyl-coenzyme A transferase OS=Mycobacterium smegmatis (strain ATCC 700084 / mc(2)155) GN=MSMEG_0158 PE=4 SV=1	Formyl-coenzyme A transferase	MSMEG_0158	Yes	Yes	Yes	Yes	Yes	Yes	Yes	Yes	Yes	Yes	Yes	Yes	Yes	Yes	Yes	Yes	Yes	Yes
A0QNU4	>tr|A0QNU4|A0QNU4_MYCS2 GntR-family protein transcriptional regulator OS=Mycobacterium smegmatis (strain ATCC 700084 / mc(2)155) GN=MSMEG_0166 PE=4 SV=1	GntR-family protein transcriptional regulator	MSMEG_0166	Yes	Yes	Yes	Yes	Yes	Yes	Yes	Yes	Yes	Yes	Yes	Yes	Yes	Yes	Yes	Yes	Yes	Yes
A0QNV7	>tr|A0QNV7|A0QNV7_MYCS2 GntR-family transcriptional regulator OS=Mycobacterium smegmatis (strain ATCC 700084 / mc(2)155) GN=MSMEG_0179 PE=4 SV=1	GntR-family transcriptional regulator	MSMEG_0179	Yes	Yes	Yes	Yes	Yes	Yes	Yes	Yes	Yes	Yes	Yes	Yes	Yes	Yes	Yes	Yes	Yes	Yes
A0QNW0	>tr|A0QNW0|A0QNW0_MYCS2 Epoxide hydrolase OS=Mycobacterium smegmatis (strain ATCC 700084 / mc(2)155) GN=MSMEG_0182 PE=4 SV=1	Epoxide hydrolase	MSMEG_0182	No	No	Yes	No	No	No	No	Yes	No	No	No	No	Yes	No	No	No	No	No
A0QNW6	>tr|A0QNW6|A0QNW6_MYCS2 Acetyltransferase OS=Mycobacterium smegmatis (strain ATCC 700084 / mc(2)155) GN=MSMEG_0187 PE=4 SV=1	Acetyltransferase	MSMEG_0187	Yes	Yes	Yes	Yes	Yes	Yes	Yes	Yes	Yes	Yes	Yes	Yes	Yes	Yes	Yes	Yes	Yes	Yes
A0QNX0	>tr|A0QNX0|A0QNX0_MYCS2 Transcriptional regulator, RpiR family protein OS=Mycobacterium smegmatis (strain ATCC 700084 / mc(2)155) GN=MSMEG_0192 PE=4 SV=1	Transcriptional regulator, RpiR family protein	MSMEG_0192	No	Yes	No	No	No	Yes	Yes	No	Yes	No	No	No	No	No	No	No	Yes	Yes
A0QNX2	>tr|A0QNX2|A0QNX2_MYCS2 Cutinase Cut1 OS=Mycobacterium smegmatis (strain ATCC 700084 / mc(2)155) GN=cut1 PE=4 SV=1	Cutinase Cut1	cut1	Yes	Yes	Yes	Yes	Yes	Yes	Yes	Yes	Yes	Yes	Yes	Yes	Yes	Yes	Yes	Yes	Yes	Yes
A0QNY0	>tr|A0QNY0|A0QNY0_MYCS2 IS1096, tnpR protein OS=Mycobacterium smegmatis (strain ATCC 700084 / mc(2)155) GN=MSMEG_0203 PE=4 SV=1	IS1096, tnpR protein	MSMEG_0203	Yes	Yes	Yes	Yes	Yes	Yes	Yes	Yes	Yes	Yes	Yes	Yes	Yes	Yes	Yes	Yes	Yes	Yes
A0QNY3	>tr|A0QNY3|A0QNY3_MYCS2 MarR-family protein transcriptional regulator OS=Mycobacterium smegmatis (strain ATCC 700084 / mc(2)155) GN=MSMEG_0207 PE=4 SV=1	MarR-family protein transcriptional regulator	MSMEG_0207	Yes	Yes	Yes	Yes	No	Yes	Yes	Yes	Yes	Yes	Yes	Yes	Yes	Yes	Yes	No	Yes	Yes
A0QNY6	>tr|A0QNY6|A0QNY6_MYCS2 Ribonuclease inhibitor OS=Mycobacterium smegmatis (strain ATCC 700084 / mc(2)155) GN=MSMEG_0209 PE=4 SV=1	Ribonuclease inhibitor	MSMEG_0209	No	Yes	Yes	Yes	Yes	Yes	Yes	Yes	Yes	No	Yes	Yes	No	Yes	Yes	Yes	Yes	Yes
A0QNY8	>tr|A0QNY8|A0QNY8_MYCS2 ABC transporter, ATP-binding protein OS=Mycobacterium smegmatis (strain ATCC 700084 / mc(2)155) GN=MSMEG_0211 PE=3 SV=1	ABC transporter, ATP-binding protein	MSMEG_0211	Yes	Yes	Yes	Yes	Yes	Yes	Yes	Yes	Yes	Yes	Yes	Yes	Yes	Yes	Yes	Yes	Yes	Yes
A0QNY9	>tr|A0QNY9|A0QNY9_MYCS2 Glyoxalase/bleomycin resistance protein/dioxygenase OS=Mycobacterium smegmatis (strain ATCC 700084 / mc(2)155) GN=MSMEG_0212 PE=4 SV=1	Glyoxalase/bleomycin resistance protein/dioxygenase	MSMEG_0212	Yes	Yes	Yes	Yes	Yes	Yes	Yes	Yes	Yes	Yes	Yes	Yes	Yes	Yes	Yes	Yes	Yes	Yes
A0QNZ1	>tr|A0QNZ1|A0QNZ1_MYCS2 L-sorbosone dehydrogenase OS=Mycobacterium smegmatis (strain ATCC 700084 / mc(2)155) GN=MSMEG_0214 PE=4 SV=1	L-sorbosone dehydrogenase	MSMEG_0214	Yes	Yes	Yes	Yes	Yes	Yes	Yes	Yes	Yes	Yes	Yes	Yes	Yes	Yes	Yes	Yes	Yes	Yes
A0QNZ2	>tr|A0QNZ2|A0QNZ2_MYCS2 Pirin-like protein OS=Mycobacterium smegmatis (strain ATCC 700084 / mc(2)155) GN=MSMEG_0215 PE=3 SV=1	Pirin-like protein	MSMEG_0215	Yes	Yes	Yes	Yes	Yes	Yes	Yes	Yes	No	Yes	No	Yes	Yes	No	Yes	Yes	Yes	Yes
A0QNZ3	>tr|A0QNZ3|A0QNZ3_MYCS2 3-hydroxyacyl-CoA dehydrogenase OS=Mycobacterium smegmatis (strain ATCC 700084 / mc(2)155) GN=MSMEG_0216 PE=3 SV=1	3-hydroxyacyl-CoA dehydrogenase	MSMEG_0216	Yes	Yes	Yes	Yes	Yes	Yes	Yes	Yes	Yes	Yes	Yes	Yes	Yes	Yes	Yes	Yes	Yes	Yes
A0QNZ4	>tr|A0QNZ4|A0QNZ4_MYCS2 Alcohol dehydrogenase B OS=Mycobacterium smegmatis (strain ATCC 700084 / mc(2)155) GN=adhB PE=3 SV=1	Alcohol dehydrogenase B	adhB	Yes	Yes	Yes	Yes	Yes	Yes	Yes	Yes	Yes	Yes	Yes	Yes	Yes	Yes	Yes	Yes	Yes	Yes
A0QNZ6	>tr|A0QNZ6|A0QNZ6_MYCS2 RNA polymerase sigma-70 factor, family protein OS=Mycobacterium smegmatis (strain ATCC 700084 / mc(2)155) GN=MSMEG_0219 PE=4 SV=1	RNA polymerase sigma-70 factor, family protein	MSMEG_0219	Yes	Yes	Yes	Yes	Yes	Yes	Yes	Yes	Yes	Yes	Yes	Yes	Yes	Yes	Yes	Yes	Yes	Yes
A0QNZ7	>tr|A0QNZ7|A0QNZ7_MYCS2 Monoglyceride lipase OS=Mycobacterium smegmatis (strain ATCC 700084 / mc(2)155) GN=MSMEG_0220 PE=4 SV=1	Monoglyceride lipase	MSMEG_0220	Yes	Yes	Yes	Yes	Yes	Yes	Yes	Yes	Yes	Yes	Yes	Yes	Yes	Yes	Yes	Yes	Yes	Yes
A0QNZ8	>tr|A0QNZ8|A0QNZ8_MYCS2 Secreted protein OS=Mycobacterium smegmatis (strain ATCC 700084 / mc(2)155) GN=MSMEG_0221 PE=4 SV=1	Secreted protein	MSMEG_0221	Yes	Yes	Yes	Yes	Yes	Yes	Yes	Yes	Yes	Yes	Yes	Yes	Yes	Yes	Yes	Yes	Yes	Yes
A0QNZ9	>tr|A0QNZ9|A0QNZ9_MYCS2 Uncharacterized protein OS=Mycobacterium smegmatis (strain ATCC 700084 / mc(2)155) GN=MSMEG_0222 PE=4 SV=1	Uncharacterized protein	MSMEG_0222	Yes	Yes	Yes	Yes	Yes	Yes	Yes	Yes	Yes	Yes	Yes	Yes	Yes	Yes	Yes	No	Yes	Yes
A0QP01	>tr|A0QP01|A0QP01_MYCS2 O-methyltransferase OS=Mycobacterium smegmatis (strain ATCC 700084 / mc(2)155) GN=MSMEG_0224 PE=4 SV=1	O-methyltransferase	MSMEG_0224	Yes	Yes	Yes	Yes	Yes	Yes	Yes	Yes	Yes	Yes	Yes	Yes	Yes	Yes	Yes	Yes	Yes	Yes
A0QP02	>tr|A0QP02|A0QP02_MYCS2 MmpL4 protein OS=Mycobacterium smegmatis (strain ATCC 700084 / mc(2)155) GN=mmpL5 PE=4 SV=1	MmpL4 protein	mmpL5	Yes	Yes	Yes	Yes	Yes	Yes	Yes	Yes	Yes	Yes	Yes	Yes	Yes	Yes	Yes	Yes	Yes	Yes
A0QP03	>tr|A0QP03|A0QP03_MYCS2 Conserved transmembrane proteinm, MmpS5 OS=Mycobacterium smegmatis (strain ATCC 700084 / mc(2)155) GN=mmpS5 PE=4 SV=1	Conserved transmembrane proteinm, MmpS5	mmpS5	Yes	Yes	Yes	Yes	Yes	Yes	Yes	Yes	Yes	Yes	Yes	Yes	Yes	Yes	Yes	Yes	Yes	Yes
A0QP06	>tr|A0QP06|A0QP06_MYCS2 Dihydroxy-acid dehydratase OS=Mycobacterium smegmatis (strain ATCC 700084 / mc(2)155) GN=ilvD PE=3 SV=1	Dihydroxy-acid dehydratase	ilvD	Yes	Yes	Yes	Yes	Yes	Yes	Yes	Yes	Yes	Yes	Yes	Yes	Yes	Yes	Yes	Yes	Yes	Yes
A0QP07	>tr|A0QP07|A0QP07_MYCS2 Uncharacterized protein OS=Mycobacterium smegmatis (strain ATCC 700084 / mc(2)155) GN=MSMEG_0230 PE=4 SV=1	Uncharacterized protein	MSMEG_0230	Yes	Yes	Yes	Yes	Yes	Yes	Yes	Yes	Yes	Yes	Yes	Yes	Yes	Yes	Yes	Yes	Yes	Yes
A0QP08	>tr|A0QP08|A0QP08_MYCS2 Uncharacterized protein OS=Mycobacterium smegmatis (strain ATCC 700084 / mc(2)155) GN=MSMEG_0231 PE=4 SV=1	Uncharacterized protein	MSMEG_0231	Yes	Yes	Yes	Yes	Yes	Yes	Yes	Yes	Yes	Yes	Yes	Yes	Yes	Yes	Yes	Yes	Yes	Yes
A0QP10	>tr|A0QP10|A0QP10_MYCS2 Lipoprotein Lpps OS=Mycobacterium smegmatis (strain ATCC 700084 / mc(2)155) GN=MSMEG_0233 PE=4 SV=1	Lipoprotein Lpps	MSMEG_0233	Yes	Yes	Yes	Yes	Yes	Yes	Yes	Yes	Yes	Yes	Yes	Yes	Yes	Yes	Yes	Yes	Yes	Yes
A0QP11	>tr|A0QP11|A0QP11_MYCS2 Metallopeptidase OS=Mycobacterium smegmatis (strain ATCC 700084 / mc(2)155) GN=MSMEG_0234 PE=4 SV=1	Metallopeptidase	MSMEG_0234	Yes	Yes	Yes	Yes	Yes	Yes	Yes	Yes	Yes	Yes	Yes	Yes	Yes	Yes	Yes	Yes	Yes	Yes
A0QP12	>tr|A0QP12|A0QP12_MYCS2 Probable conserved membrane protein OS=Mycobacterium smegmatis (strain ATCC 700084 / mc(2)155) GN=MSMEG_0235 PE=4 SV=1	Probable conserved membrane protein	MSMEG_0235	Yes	Yes	Yes	Yes	Yes	Yes	Yes	Yes	Yes	Yes	Yes	Yes	Yes	Yes	Yes	Yes	Yes	Yes
A0QP13	>tr|A0QP13|A0QP13_MYCS2 Putative conserved transmembrane protein OS=Mycobacterium smegmatis (strain ATCC 700084 / mc(2)155) GN=MSMEG_0236 PE=4 SV=1	Putative conserved transmembrane protein	MSMEG_0236	Yes	Yes	Yes	Yes	Yes	Yes	Yes	Yes	Yes	Yes	Yes	Yes	Yes	Yes	Yes	Yes	Yes	Yes
A0QP15	>tr|A0QP15|A0QP15_MYCS2 CoA binding domain protein OS=Mycobacterium smegmatis (strain ATCC 700084 / mc(2)155) GN=MSMEG_0238 PE=4 SV=1	CoA binding domain protein	MSMEG_0238	Yes	Yes	Yes	Yes	Yes	Yes	Yes	Yes	Yes	Yes	Yes	Yes	Yes	Yes	Yes	Yes	Yes	Yes
A0QP16	>tr|A0QP16|A0QP16_MYCS2 O-acetylhomoserine/O-acetylserine sulfhydrylase OS=Mycobacterium smegmatis (strain ATCC 700084 / mc(2)155) GN=MSMEG_0239 PE=3 SV=1	O-acetylhomoserine/O-acetylserine sulfhydrylase	MSMEG_0239	Yes	Yes	Yes	Yes	Yes	Yes	Yes	Yes	Yes	Yes	Yes	Yes	Yes	Yes	Yes	Yes	Yes	Yes
A0QP17	>tr|A0QP17|A0QP17_MYCS2 Uncharacterized protein OS=Mycobacterium smegmatis (strain ATCC 700084 / mc(2)155) GN=MSMEG_0240 PE=4 SV=1	Uncharacterized protein	MSMEG_0240	Yes	Yes	Yes	Yes	Yes	Yes	Yes	Yes	Yes	Yes	Yes	Yes	Yes	Yes	Yes	Yes	Yes	Yes
A0QP18	>tr|A0QP18|A0QP18_MYCS2 MmpL11 protein OS=Mycobacterium smegmatis (strain ATCC 700084 / mc(2)155) GN=mmpL11 PE=4 SV=1	MmpL11 protein	mmpL11	Yes	Yes	Yes	Yes	Yes	Yes	Yes	Yes	Yes	Yes	Yes	Yes	Yes	Yes	Yes	Yes	Yes	Yes
A0QP21	>tr|A0QP21|A0QP21_MYCS2 Two component response transcriptional regulatory protein prra OS=Mycobacterium smegmatis (strain ATCC 700084 / mc(2)155) GN=MSMEG_0244 PE=4 SV=1	Two component response transcriptional regulatory protein prra	MSMEG_0244	Yes	Yes	Yes	Yes	Yes	Yes	Yes	Yes	Yes	Yes	Yes	Yes	Yes	Yes	Yes	Yes	Yes	Yes
A0QP22	>tr|A0QP22|A0QP22_MYCS2 Sensor-type histidine kinase PrrB OS=Mycobacterium smegmatis (strain ATCC 700084 / mc(2)155) GN=MSMEG_0246 PE=4 SV=1	Sensor-type histidine kinase PrrB	MSMEG_0246	Yes	No	No	Yes	No	Yes	No	Yes	No	No	Yes	Yes	Yes	No	Yes	Yes	Yes	Yes
A0QP26	>tr|A0QP26|A0QP26_MYCS2 Conserved transmembrane protein OS=Mycobacterium smegmatis (strain ATCC 700084 / mc(2)155) GN=MSMEG_0249 PE=4 SV=1	Conserved transmembrane protein	MSMEG_0249	Yes	Yes	Yes	Yes	Yes	Yes	Yes	Yes	Yes	Yes	Yes	Yes	Yes	Yes	Yes	Yes	Yes	Yes
A0QP27	>tr|A0QP27|A0QP27_MYCS2 Drug exporters of the RND superfamily-like protein OS=Mycobacterium smegmatis (strain ATCC 700084 / mc(2)155) GN=mmpL3 PE=4 SV=1	Drug exporters of the RND superfamily-like protein	mmpL3	Yes	Yes	Yes	Yes	Yes	Yes	Yes	Yes	Yes	Yes	Yes	Yes	Yes	Yes	Yes	Yes	Yes	Yes
A0QP28	>tr|A0QP28|A0QP28_MYCS2 Uncharacterized protein OS=Mycobacterium smegmatis (strain ATCC 700084 / mc(2)155) GN=MSMEG_0251 PE=4 SV=1	Uncharacterized protein	MSMEG_0251	Yes	Yes	Yes	Yes	Yes	Yes	Yes	Yes	Yes	Yes	Yes	Yes	Yes	Yes	Yes	Yes	Yes	Yes
A0QP29	>tr|A0QP29|A0QP29_MYCS2 tRNA (guanine-N(7)-)-methyltransferase OS=Mycobacterium smegmatis (strain ATCC 700084 / mc(2)155) GN=trmB PE=3 SV=1	tRNA (guanine-N(7)-)-methyltransferase	trmB	Yes	Yes	Yes	Yes	Yes	Yes	Yes	Yes	Yes	Yes	Yes	Yes	Yes	Yes	Yes	Yes	Yes	Yes
A0QP32	>sp|A0QP32|PCKG_MYCS2 Phosphoenolpyruvate carboxykinase [GTP] OS=Mycobacterium smegmatis (strain ATCC 700084 / mc(2)155) GN=pckG PE=1 SV=1	Phosphoenolpyruvate carboxykinase [GTP]	pckG	Yes	Yes	Yes	Yes	Yes	Yes	Yes	Yes	Yes	Yes	Yes	Yes	Yes	Yes	Yes	Yes	Yes	Yes
A0QP37	>tr|A0QP37|A0QP37_MYCS2 DNA-binding protein OS=Mycobacterium smegmatis (strain ATCC 700084 / mc(2)155) GN=MSMEG_0260 PE=4 SV=1	DNA-binding protein	MSMEG_0260	Yes	Yes	Yes	Yes	Yes	Yes	Yes	Yes	Yes	Yes	Yes	Yes	Yes	Yes	Yes	Yes	Yes	Yes
A0QP38	>tr|A0QP38|A0QP38_MYCS2 P40 protein OS=Mycobacterium smegmatis (strain ATCC 700084 / mc(2)155) GN=MSMEG_0261 PE=4 SV=1	P40 protein	MSMEG_0261	Yes	Yes	Yes	Yes	Yes	Yes	Yes	Yes	Yes	Yes	Yes	Yes	Yes	Yes	Yes	Yes	Yes	Yes
A0QP39	>tr|A0QP39|A0QP39_MYCS2 Uncharacterized protein OS=Mycobacterium smegmatis (strain ATCC 700084 / mc(2)155) GN=MSMEG_0262 PE=4 SV=1	Uncharacterized protein	MSMEG_0262	Yes	Yes	Yes	Yes	Yes	Yes	Yes	Yes	Yes	Yes	Yes	Yes	Yes	Yes	Yes	Yes	Yes	Yes
A0QP40	>tr|A0QP40|A0QP40_MYCS2 Amidohydrolase 3 OS=Mycobacterium smegmatis (strain ATCC 700084 / mc(2)155) GN=MSMEG_0263 PE=4 SV=1	Amidohydrolase 3	MSMEG_0263	Yes	Yes	Yes	Yes	Yes	Yes	Yes	Yes	Yes	Yes	Yes	Yes	No	Yes	Yes	Yes	No	Yes
A0QP45	>tr|A0QP45|A0QP45_MYCS2 Transcriptional regulator, GntR family protein OS=Mycobacterium smegmatis (strain ATCC 700084 / mc(2)155) GN=MSMEG_0268 PE=4 SV=1	Transcriptional regulator, GntR family protein	MSMEG_0268	Yes	Yes	Yes	Yes	Yes	Yes	Yes	Yes	Yes	Yes	Yes	Yes	Yes	Yes	Yes	Yes	Yes	Yes
A0QP46	>tr|A0QP46|A0QP46_MYCS2 3-oxoacyl-[acyl-carrier-protein] reductase OS=Mycobacterium smegmatis (strain ATCC 700084 / mc(2)155) GN=MSMEG_0269 PE=3 SV=1	3-oxoacyl-[acyl-carrier-protein] reductase	MSMEG_0269	Yes	Yes	Yes	Yes	Yes	Yes	Yes	Yes	Yes	Yes	Yes	Yes	Yes	Yes	Yes	Yes	Yes	Yes
A0QP47	>tr|A0QP47|A0QP47_MYCS2 Aminoglycoside phosphotransferase OS=Mycobacterium smegmatis (strain ATCC 700084 / mc(2)155) GN=MSMEG_0270 PE=4 SV=1	Aminoglycoside phosphotransferase	MSMEG_0270	Yes	Yes	Yes	Yes	Yes	Yes	Yes	Yes	Yes	Yes	Yes	Yes	Yes	Yes	Yes	Yes	Yes	Yes
A0QP58	>tr|A0QP58|A0QP58_MYCS2 Choline dehydrogenase OS=Mycobacterium smegmatis (strain ATCC 700084 / mc(2)155) GN=MSMEG_0281 PE=3 SV=1	Choline dehydrogenase	MSMEG_0281	Yes	Yes	Yes	No	No	No	Yes	Yes	Yes	No	No	No	Yes	Yes	Yes	Yes	No	Yes
A0QP59	>tr|A0QP59|A0QP59_MYCS2 Putative ethyl tert-butyl ether degradation protein EthD OS=Mycobacterium smegmatis (strain ATCC 700084 / mc(2)155) GN=MSMEG_0282 PE=4 SV=1	Putative ethyl tert-butyl ether degradation protein EthD	MSMEG_0282	Yes	No	Yes	Yes	Yes	Yes	Yes	No	Yes	Yes	No	Yes	Yes	No	Yes	Yes	Yes	Yes
A0QP61	>tr|A0QP61|A0QP61_MYCS2 NAD(P)H dehydrogenase (Quinone) OS=Mycobacterium smegmatis (strain ATCC 700084 / mc(2)155) GN=MSMEG_0284 PE=4 SV=1	NAD(P)H dehydrogenase (Quinone)	MSMEG_0284	Yes	Yes	Yes	Yes	No	Yes	No	No	No	No	Yes	Yes	Yes	Yes	Yes	No	No	Yes
A0QP67	>tr|A0QP67|A0QP67_MYCS2 Acyltransferase, ws/dgat/mgat subfamily protein OS=Mycobacterium smegmatis (strain ATCC 700084 / mc(2)155) GN=MSMEG_0290 PE=3 SV=1	Acyltransferase, ws/dgat/mgat subfamily protein	MSMEG_0290	Yes	Yes	Yes	Yes	Yes	Yes	Yes	Yes	Yes	Yes	Yes	Yes	Yes	Yes	Yes	Yes	Yes	Yes
A0QP73	>tr|A0QP73|A0QP73_MYCS2 Transcriptional regulator, MarR family OS=Mycobacterium smegmatis (strain ATCC 700084 / mc(2)155) GN=MSMEG_0296 PE=4 SV=1	Transcriptional regulator, MarR family	MSMEG_0296	Yes	Yes	Yes	Yes	Yes	Yes	Yes	Yes	Yes	Yes	Yes	Yes	Yes	Yes	Yes	Yes	Yes	Yes
A0QP78	>tr|A0QP78|A0QP78_MYCS2 Oxidoreductase, FAD-binding OS=Mycobacterium smegmatis (strain ATCC 700084 / mc(2)155) GN=MSMEG_0301 PE=4 SV=1	Oxidoreductase, FAD-binding	MSMEG_0301	Yes	Yes	Yes	Yes	Yes	Yes	Yes	Yes	Yes	Yes	Yes	Yes	Yes	Yes	Yes	Yes	Yes	Yes
A0QP80	>tr|A0QP80|A0QP80_MYCS2 Esterase LipO OS=Mycobacterium smegmatis (strain ATCC 700084 / mc(2)155) GN=MSMEG_0302 PE=4 SV=1	Esterase LipO	MSMEG_0302	Yes	Yes	Yes	Yes	Yes	Yes	Yes	Yes	Yes	No	Yes	Yes	Yes	Yes	Yes	Yes	Yes	Yes
A0QP81	>tr|A0QP81|A0QP81_MYCS2 Acyl-CoA synthase OS=Mycobacterium smegmatis (strain ATCC 700084 / mc(2)155) GN=MSMEG_0304 PE=4 SV=1	Acyl-CoA synthase	MSMEG_0304	Yes	Yes	Yes	Yes	Yes	Yes	Yes	Yes	Yes	Yes	Yes	Yes	Yes	Yes	Yes	Yes	Yes	Yes
A0QP82	>tr|A0QP82|A0QP82_MYCS2 Acyltransferase domain protein OS=Mycobacterium smegmatis (strain ATCC 700084 / mc(2)155) GN=MSMEG_0305 PE=4 SV=1	Acyltransferase domain protein	MSMEG_0305	Yes	Yes	Yes	Yes	Yes	Yes	Yes	Yes	Yes	Yes	Yes	Yes	Yes	Yes	Yes	Yes	Yes	Yes
A0QP86	>tr|A0QP86|A0QP86_MYCS2 Aldehyde dehydrogenase family protein OS=Mycobacterium smegmatis (strain ATCC 700084 / mc(2)155) GN=MSMEG_0309 PE=3 SV=1	Aldehyde dehydrogenase family protein	MSMEG_0309	Yes	Yes	Yes	Yes	Yes	Yes	Yes	Yes	Yes	Yes	Yes	Yes	Yes	Yes	Yes	Yes	Yes	Yes
A0QP88	>tr|A0QP88|A0QP88_MYCS2 2-dehydro-3-deoxyphosphogluconate aldolase/4-hydroxy-2-oxoglutarate aldolase OS=Mycobacterium smegmatis (strain ATCC 700084 / mc(2)155) GN=eda PE=4 SV=1	2-dehydro-3-deoxyphosphogluconate aldolase/4-hydroxy-2-oxoglutarate aldolase	eda	Yes	Yes	Yes	Yes	Yes	Yes	Yes	Yes	Yes	Yes	Yes	Yes	Yes	Yes	Yes	Yes	Yes	Yes
A0QP89	>tr|A0QP89|A0QP89_MYCS2 6-phosphogluconate dehydratase OS=Mycobacterium smegmatis (strain ATCC 700084 / mc(2)155) GN=edd PE=4 SV=1	6-phosphogluconate dehydratase	edd	Yes	Yes	Yes	Yes	Yes	Yes	Yes	Yes	Yes	Yes	Yes	Yes	Yes	Yes	Yes	Yes	Yes	Yes
A0QP90	>sp|A0QP90|G6PD_MYCS2 Glucose-6-phosphate 1-dehydrogenase OS=Mycobacterium smegmatis (strain ATCC 700084 / mc(2)155) GN=zwf PE=1 SV=1	Glucose-6-phosphate 1-dehydrogenase	zwf	Yes	Yes	Yes	Yes	Yes	Yes	Yes	Yes	Yes	Yes	Yes	Yes	Yes	Yes	Yes	Yes	Yes	Yes
A0QP91	>tr|A0QP91|A0QP91_MYCS2 Putative NagC regulator OS=Mycobacterium smegmatis (strain ATCC 700084 / mc(2)155) GN=MSMEG_0316 PE=4 SV=1	Putative NagC regulator	MSMEG_0316	Yes	Yes	Yes	Yes	Yes	Yes	Yes	Yes	Yes	Yes	Yes	Yes	Yes	Yes	Yes	Yes	No	Yes
A0QP93	>tr|A0QP93|A0QP93_MYCS2 Uncharacterized protein OS=Mycobacterium smegmatis (strain ATCC 700084 / mc(2)155) GN=MSMEG_0317 PE=4 SV=1	Uncharacterized protein	MSMEG_0317	Yes	Yes	Yes	Yes	Yes	Yes	Yes	Yes	Yes	Yes	Yes	Yes	Yes	Yes	Yes	Yes	Yes	Yes
A0QP94	>tr|A0QP94|A0QP94_MYCS2 Acyltransferase OS=Mycobacterium smegmatis (strain ATCC 700084 / mc(2)155) GN=MSMEG_0319 PE=4 SV=1	Acyltransferase	MSMEG_0319	Yes	No	Yes	Yes	Yes	No	Yes	Yes	Yes	Yes	No	Yes	Yes	No	Yes	Yes	Yes	No
A0QP97	>tr|A0QP97|A0QP97_MYCS2 Transcriptional regulator OS=Mycobacterium smegmatis (strain ATCC 700084 / mc(2)155) GN=MSMEG_0321 PE=4 SV=1	Transcriptional regulator	MSMEG_0321	Yes	Yes	Yes	Yes	Yes	Yes	Yes	Yes	Yes	Yes	Yes	Yes	Yes	Yes	Yes	Yes	Yes	Yes
A0QPB3	>tr|A0QPB3|A0QPB3_MYCS2 Acyl-CoA dehydrogenase fadE12 OS=Mycobacterium smegmatis (strain ATCC 700084 / mc(2)155) GN=fadE12 PE=3 SV=1	Acyl-CoA dehydrogenase fadE12	fadE12	Yes	Yes	Yes	Yes	Yes	Yes	Yes	Yes	Yes	Yes	Yes	Yes	Yes	Yes	Yes	Yes	Yes	Yes
A0QPC3	>tr|A0QPC3|A0QPC3_MYCS2 Mce-family protein mce3c OS=Mycobacterium smegmatis (strain ATCC 700084 / mc(2)155) GN=MSMEG_0348 PE=4 SV=1	Mce-family protein mce3c	MSMEG_0348	Yes	Yes	No	Yes	Yes	No	Yes	Yes	No	Yes	No	Yes	Yes	Yes	Yes	Yes	Yes	Yes
A0QPC7	>tr|A0QPC7|A0QPC7_MYCS2 Conserved MCE associated membrane protein OS=Mycobacterium smegmatis (strain ATCC 700084 / mc(2)155) GN=MSMEG_0352 PE=4 SV=1	Conserved MCE associated membrane protein	MSMEG_0352	Yes	No	Yes	Yes	No	No	Yes	No	No	No	No	Yes	Yes	No	No	No	No	Yes
A0QPD1	>tr|A0QPD1|A0QPD1_MYCS2 Acetyltransferase OS=Mycobacterium smegmatis (strain ATCC 700084 / mc(2)155) GN=MSMEG_0356 PE=4 SV=1	Acetyltransferase	MSMEG_0356	No	Yes	Yes	Yes	Yes	Yes	Yes	Yes	Yes	Yes	Yes	Yes	No	Yes	Yes	No	Yes	Yes
A0QPD4	>sp|A0QPD4|AFTD_MYCS2 Alpha-(1->3)-arabinofuranosyltransferase OS=Mycobacterium smegmatis (strain ATCC 700084 / mc(2)155) GN=aftD PE=1 SV=1	Alpha-(1->3)-arabinofuranosyltransferase	aftD	Yes	Yes	Yes	Yes	Yes	Yes	Yes	Yes	Yes	Yes	Yes	Yes	Yes	Yes	Yes	Yes	Yes	Yes
A0QPD6	>tr|A0QPD6|A0QPD6_MYCS2 Glycosyl hydrolase family protein 3 OS=Mycobacterium smegmatis (strain ATCC 700084 / mc(2)155) GN=MSMEG_0361 PE=4 SV=1	Glycosyl hydrolase family protein 3	MSMEG_0361	Yes	Yes	Yes	Yes	Yes	Yes	Yes	Yes	Yes	Yes	Yes	Yes	Yes	Yes	Yes	Yes	Yes	Yes
A0QPD7	>tr|A0QPD7|A0QPD7_MYCS2 Amidohydrolase 2 OS=Mycobacterium smegmatis (strain ATCC 700084 / mc(2)155) GN=MSMEG_0362 PE=4 SV=1	Amidohydrolase 2	MSMEG_0362	Yes	Yes	Yes	Yes	Yes	Yes	Yes	Yes	Yes	Yes	Yes	No	Yes	Yes	Yes	Yes	Yes	Yes
A0QPD8	>tr|A0QPD8|A0QPD8_MYCS2 TetR-family protein regulatory protein OS=Mycobacterium smegmatis (strain ATCC 700084 / mc(2)155) GN=MSMEG_0363 PE=4 SV=1	TetR-family protein regulatory protein	MSMEG_0363	Yes	Yes	Yes	Yes	Yes	Yes	Yes	Yes	Yes	Yes	Yes	Yes	Yes	Yes	Yes	Yes	Yes	Yes
A0QPD9	>tr|A0QPD9|A0QPD9_MYCS2 Uncharacterized protein OS=Mycobacterium smegmatis (strain ATCC 700084 / mc(2)155) GN=MSMEG_0364 PE=4 SV=1	Uncharacterized protein	MSMEG_0364	Yes	Yes	Yes	Yes	Yes	Yes	Yes	Yes	No	Yes	Yes	Yes	Yes	Yes	Yes	Yes	Yes	Yes
A0QPE0	>tr|A0QPE0|A0QPE0_MYCS2 Uncharacterized protein OS=Mycobacterium smegmatis (strain ATCC 700084 / mc(2)155) GN=MSMEG_0365 PE=4 SV=1	Uncharacterized protein	MSMEG_0365	Yes	Yes	Yes	Yes	Yes	Yes	Yes	Yes	Yes	Yes	Yes	Yes	Yes	Yes	Yes	Yes	Yes	Yes
A0QPE1	>tr|A0QPE1|A0QPE1_MYCS2 Uncharacterized protein OS=Mycobacterium smegmatis (strain ATCC 700084 / mc(2)155) GN=MSMEG_0366 PE=4 SV=1	Uncharacterized protein	MSMEG_0366	Yes	Yes	Yes	Yes	Yes	Yes	Yes	Yes	Yes	Yes	Yes	Yes	Yes	Yes	Yes	Yes	Yes	Yes
A0QPE2	>tr|A0QPE2|A0QPE2_MYCS2 O-demethylpuromycin-O-methyltransferase OS=Mycobacterium smegmatis (strain ATCC 700084 / mc(2)155) GN=MSMEG_0367 PE=4 SV=1	O-demethylpuromycin-O-methyltransferase	MSMEG_0367	Yes	Yes	Yes	Yes	Yes	Yes	Yes	Yes	Yes	Yes	Yes	Yes	Yes	Yes	Yes	Yes	Yes	Yes
A0QPE3	>tr|A0QPE3|A0QPE3_MYCS2 Conserved hypothetical alanine and proline rich protein OS=Mycobacterium smegmatis (strain ATCC 700084 / mc(2)155) GN=MSMEG_0368 PE=4 SV=1	Conserved hypothetical alanine and proline rich protein	MSMEG_0368	Yes	Yes	Yes	Yes	Yes	Yes	Yes	Yes	Yes	Yes	Yes	Yes	Yes	Yes	Yes	Yes	Yes	Yes
A0QPE4	>tr|A0QPE4|A0QPE4_MYCS2 Uncharacterized protein OS=Mycobacterium smegmatis (strain ATCC 700084 / mc(2)155) GN=MSMEG_0369 PE=4 SV=1	Uncharacterized protein	MSMEG_0369	Yes	Yes	Yes	Yes	Yes	Yes	Yes	Yes	Yes	Yes	Yes	Yes	Yes	Yes	Yes	Yes	Yes	Yes
A0QPE5	>tr|A0QPE5|A0QPE5_MYCS2 Uncharacterized protein OS=Mycobacterium smegmatis (strain ATCC 700084 / mc(2)155) GN=MSMEG_0370 PE=4 SV=1	Uncharacterized protein	MSMEG_0370	Yes	Yes	Yes	Yes	Yes	Yes	Yes	Yes	Yes	Yes	Yes	Yes	Yes	Yes	Yes	Yes	Yes	Yes
A0QPE6	>tr|A0QPE6|A0QPE6_MYCS2 MaoC like domain protein OS=Mycobacterium smegmatis (strain ATCC 700084 / mc(2)155) GN=MSMEG_0371 PE=4 SV=1	MaoC like domain protein	MSMEG_0371	Yes	Yes	Yes	Yes	Yes	Yes	Yes	Yes	Yes	Yes	Yes	Yes	Yes	Yes	Yes	Yes	Yes	Yes
A0QPE7	>tr|A0QPE7|A0QPE7_MYCS2 3-oxoacyl-acyl-carrier protein reductase FabG4 OS=Mycobacterium smegmatis (strain ATCC 700084 / mc(2)155) GN=fabG4 PE=1 SV=1	3-oxoacyl-acyl-carrier protein reductase FabG4	fabG4	Yes	Yes	Yes	Yes	Yes	Yes	Yes	Yes	Yes	Yes	Yes	Yes	Yes	Yes	Yes	Yes	Yes	Yes
A0QPE8	>tr|A0QPE8|A0QPE8_MYCS2 3-ketoacyl-CoA thiolase OS=Mycobacterium smegmatis (strain ATCC 700084 / mc(2)155) GN=fadA2 PE=3 SV=1	3-ketoacyl-CoA thiolase	fadA2	Yes	Yes	Yes	Yes	Yes	Yes	Yes	Yes	Yes	Yes	Yes	Yes	Yes	Yes	Yes	Yes	Yes	Yes
A0QPF6	>tr|A0QPF6|A0QPF6_MYCS2 Mmp14a protein OS=Mycobacterium smegmatis (strain ATCC 700084 / mc(2)155) GN=mmpl4a PE=4 SV=1	Mmp14a protein	mmpl4a	Yes	Yes	Yes	Yes	Yes	Yes	Yes	Yes	Yes	Yes	Yes	Yes	Yes	Yes	Yes	Yes	Yes	Yes
A0QPF7	>tr|A0QPF7|A0QPF7_MYCS2 Mmpl4b OS=Mycobacterium smegmatis (strain ATCC 700084 / mc(2)155) GN=mmpL4b PE=4 SV=1	Mmpl4b	mmpL4b	Yes	Yes	Yes	Yes	Yes	Yes	Yes	Yes	Yes	Yes	Yes	Yes	Yes	Yes	Yes	Yes	Yes	Yes
A0QPF9	>sp|A0QPF9|RMLA_MYCS2 Glucose-1-phosphate thymidylyltransferase OS=Mycobacterium smegmatis (strain ATCC 700084 / mc(2)155) GN=rmlA PE=1 SV=1	Glucose-1-phosphate thymidylyltransferase	rmlA	Yes	Yes	Yes	Yes	Yes	Yes	Yes	Yes	Yes	Yes	Yes	Yes	Yes	Yes	Yes	Yes	Yes	Yes
A0QPG1	>tr|A0QPG1|A0QPG1_MYCS2 NAD dependent epimerase/dehydratase family protein OS=Mycobacterium smegmatis (strain ATCC 700084 / mc(2)155) GN=MSMEG_0386 PE=4 SV=1	NAD dependent epimerase/dehydratase family protein	MSMEG_0386	Yes	Yes	Yes	Yes	Yes	Yes	Yes	Yes	Yes	Yes	Yes	Yes	Yes	Yes	Yes	Yes	Yes	Yes
A0QPG2	>tr|A0QPG2|A0QPG2_MYCS2 Rmt2 protein OS=Mycobacterium smegmatis (strain ATCC 700084 / mc(2)155) GN=MSMEG_0387 PE=4 SV=1	Rmt2 protein	MSMEG_0387	Yes	Yes	Yes	Yes	Yes	Yes	Yes	Yes	Yes	Yes	Yes	Yes	Yes	Yes	Yes	Yes	Yes	Yes
A0QPG3	>tr|A0QPG3|A0QPG3_MYCS2 Macrocin-O-methyltransferase OS=Mycobacterium smegmatis (strain ATCC 700084 / mc(2)155) GN=tylF PE=4 SV=1	Macrocin-O-methyltransferase	tylF	Yes	Yes	Yes	Yes	Yes	Yes	Yes	Yes	Yes	Yes	Yes	Yes	Yes	Yes	Yes	Yes	Yes	Yes
A0QPG4	>tr|A0QPG4|A0QPG4_MYCS2 Gtf1 OS=Mycobacterium smegmatis (strain ATCC 700084 / mc(2)155) GN=gtf1 PE=4 SV=1	Gtf1	gtf1	Yes	Yes	Yes	Yes	Yes	Yes	Yes	Yes	Yes	Yes	Yes	Yes	Yes	Yes	Yes	Yes	Yes	Yes
A0QPG6	>tr|A0QPG6|A0QPG6_MYCS2 Rmt3 protein OS=Mycobacterium smegmatis (strain ATCC 700084 / mc(2)155) GN=MSMEG_0391 PE=4 SV=1	Rmt3 protein	MSMEG_0391	Yes	Yes	Yes	Yes	Yes	Yes	Yes	Yes	Yes	Yes	Yes	Yes	Yes	Yes	Yes	Yes	Yes	Yes
A0QPG7	>tr|A0QPG7|A0QPG7_MYCS2 Putative glycosyl transferase OS=Mycobacterium smegmatis (strain ATCC 700084 / mc(2)155) GN=MSMEG_0392 PE=4 SV=1	Putative glycosyl transferase	MSMEG_0392	Yes	Yes	Yes	Yes	Yes	Yes	Yes	Yes	Yes	Yes	Yes	Yes	Yes	Yes	Yes	Yes	Yes	Yes
A0QPG9	>tr|A0QPG9|A0QPG9_MYCS2 Uncharacterized protein OS=Mycobacterium smegmatis (strain ATCC 700084 / mc(2)155) GN=MSMEG_0394 PE=4 SV=1	Uncharacterized protein	MSMEG_0394	Yes	Yes	Yes	Yes	Yes	Yes	Yes	Yes	Yes	Yes	Yes	Yes	Yes	Yes	Yes	Yes	Yes	Yes
A0QPH0	>tr|A0QPH0|A0QPH0_MYCS2 Uncharacterized protein OS=Mycobacterium smegmatis (strain ATCC 700084 / mc(2)155) GN=MSMEG_0395 PE=4 SV=1	Uncharacterized protein	MSMEG_0395	No	Yes	No	No	No	Yes	No	No	Yes	No	Yes	No	Yes	No	No	No	Yes	No
A0QPH5	>tr|A0QPH5|A0QPH5_MYCS2 Peptide synthetase OS=Mycobacterium smegmatis (strain ATCC 700084 / mc(2)155) GN=MSMEG_0400 PE=4 SV=1	Peptide synthetase	MSMEG_0400	Yes	Yes	Yes	Yes	Yes	Yes	Yes	Yes	Yes	Yes	Yes	Yes	Yes	Yes	Yes	Yes	Yes	Yes
A0QPH6	>tr|A0QPH6|A0QPH6_MYCS2 Putative non-ribosomal peptide synthase OS=Mycobacterium smegmatis (strain ATCC 700084 / mc(2)155) GN=MSMEG_0401 PE=4 SV=1	Putative non-ribosomal peptide synthase	MSMEG_0401	Yes	Yes	Yes	Yes	Yes	Yes	Yes	Yes	Yes	Yes	Yes	Yes	Yes	Yes	Yes	Yes	Yes	Yes
A0QPI4	>tr|A0QPI4|A0QPI4_MYCS2 Condensation domain protein OS=Mycobacterium smegmatis (strain ATCC 700084 / mc(2)155) GN=MSMEG_0409 PE=4 SV=1	Condensation domain protein	MSMEG_0409	Yes	Yes	Yes	Yes	Yes	Yes	Yes	Yes	Yes	Yes	Yes	Yes	Yes	Yes	Yes	Yes	Yes	Yes
A0QPI9	>tr|A0QPI9|A0QPI9_MYCS2 Oxidoreductase, 2OG-Fe(II) oxygenase family protein OS=Mycobacterium smegmatis (strain ATCC 700084 / mc(2)155) GN=MSMEG_0414 PE=3 SV=1	Oxidoreductase, 2OG-Fe(II) oxygenase family protein	MSMEG_0414	Yes	Yes	Yes	Yes	Yes	Yes	Yes	Yes	Yes	Yes	Yes	Yes	Yes	Yes	Yes	Yes	Yes	Yes
A0QPJ0	>tr|A0QPJ0|A0QPJ0_MYCS2 Flavin reductase-like, FMN-binding protein OS=Mycobacterium smegmatis (strain ATCC 700084 / mc(2)155) GN=MSMEG_0415 PE=4 SV=1	Flavin reductase-like, FMN-binding protein	MSMEG_0415	Yes	Yes	Yes	Yes	Yes	Yes	Yes	Yes	Yes	Yes	Yes	Yes	Yes	Yes	Yes	Yes	Yes	Yes
A0QPJ1	>tr|A0QPJ1|A0QPJ1_MYCS2 Uncharacterized protein OS=Mycobacterium smegmatis (strain ATCC 700084 / mc(2)155) GN=MSMEG_0416 PE=4 SV=1	Uncharacterized protein	MSMEG_0416	No	Yes	Yes	Yes	Yes	No	Yes	Yes	Yes	Yes	Yes	Yes	No	Yes	Yes	Yes	No	Yes
A0QPJ3	>tr|A0QPJ3|A0QPJ3_MYCS2 Succinate dehydrogenase flavoprotein subunit OS=Mycobacterium smegmatis (strain ATCC 700084 / mc(2)155) GN=MSMEG_0418 PE=4 SV=1	Succinate dehydrogenase flavoprotein subunit	MSMEG_0418	No	No	No	Yes	No	No	Yes	No	No	No	No	No	No	Yes	No	No	Yes	Yes
A0QPJ7	>tr|A0QPJ7|A0QPJ7_MYCS2 PEP phosphonomutase OS=Mycobacterium smegmatis (strain ATCC 700084 / mc(2)155) GN=MSMEG_0422 PE=4 SV=1	PEP phosphonomutase	MSMEG_0422	Yes	Yes	Yes	Yes	Yes	Yes	Yes	Yes	Yes	Yes	Yes	Yes	Yes	Yes	Yes	Yes	Yes	Yes
A0QPL0	>tr|A0QPL0|A0QPL0_MYCS2 Allophanate hydrolase subunit 2 OS=Mycobacterium smegmatis (strain ATCC 700084 / mc(2)155) GN=MSMEG_0435 PE=1 SV=1	Allophanate hydrolase subunit 2	MSMEG_0435	Yes	Yes	Yes	Yes	Yes	Yes	Yes	Yes	Yes	Yes	Yes	Yes	Yes	Yes	Yes	Yes	Yes	Yes
A0QPL1	>tr|A0QPL1|A0QPL1_MYCS2 Allophanate hydrolase subunit 1 OS=Mycobacterium smegmatis (strain ATCC 700084 / mc(2)155) GN=MSMEG_0436 PE=1 SV=1	Allophanate hydrolase subunit 1	MSMEG_0436	Yes	Yes	Yes	Yes	Yes	Yes	Yes	Yes	Yes	Yes	Yes	Yes	Yes	Yes	Yes	Yes	Yes	Yes
A0QPL3	>tr|A0QPL3|A0QPL3_MYCS2 Periplasmic binding protein OS=Mycobacterium smegmatis (strain ATCC 700084 / mc(2)155) GN=MSMEG_0438 PE=1 SV=1	Periplasmic binding protein	MSMEG_0438	Yes	Yes	Yes	Yes	Yes	Yes	Yes	Yes	Yes	Yes	Yes	Yes	Yes	Yes	Yes	Yes	Yes	Yes
A0QPL6	>tr|A0QPL6|A0QPL6_MYCS2 Uncharacterized protein OS=Mycobacterium smegmatis (strain ATCC 700084 / mc(2)155) GN=MSMEG_0441 PE=4 SV=1	Uncharacterized protein	MSMEG_0441	Yes	Yes	Yes	Yes	Yes	Yes	Yes	Yes	Yes	Yes	Yes	Yes	Yes	Yes	Yes	Yes	Yes	Yes
A0QPL8	>tr|A0QPL8|A0QPL8_MYCS2 Hydrolase, carbon-nitrogen family protein OS=Mycobacterium smegmatis (strain ATCC 700084 / mc(2)155) GN=MSMEG_0443 PE=4 SV=1	Hydrolase, carbon-nitrogen family protein	MSMEG_0443	Yes	Yes	Yes	Yes	Yes	Yes	Yes	Yes	Yes	Yes	Yes	Yes	Yes	Yes	Yes	Yes	Yes	Yes
A0QPM0	>tr|A0QPM0|A0QPM0_MYCS2 Amidohydrolase family protein OS=Mycobacterium smegmatis (strain ATCC 700084 / mc(2)155) GN=MSMEG_0445 PE=4 SV=1	Amidohydrolase family protein	MSMEG_0445	Yes	Yes	Yes	Yes	Yes	Yes	Yes	Yes	Yes	Yes	Yes	Yes	Yes	Yes	Yes	Yes	Yes	Yes
A0QPM1	>tr|A0QPM1|A0QPM1_MYCS2 Amino acid permease-associated region OS=Mycobacterium smegmatis (strain ATCC 700084 / mc(2)155) GN=MSMEG_0446 PE=4 SV=1	Amino acid permease-associated region	MSMEG_0446	Yes	No	Yes	Yes	Yes	Yes	Yes	Yes	Yes	No	Yes	Yes	Yes	Yes	Yes	Yes	Yes	Yes
A0QPM2	>tr|A0QPM2|A0QPM2_MYCS2 Organic hydroperoxide resistance protein, osmC family OS=Mycobacterium smegmatis (strain ATCC 700084 / mc(2)155) GN=MSMEG_0447 PE=4 SV=1	Organic hydroperoxide resistance protein, osmC family	MSMEG_0447	Yes	Yes	No	Yes	Yes	Yes	Yes	Yes	Yes	Yes	No	Yes	No	No	Yes	No	Yes	Yes
A0QPM3	>tr|A0QPM3|A0QPM3_MYCS2 Transcriptional regulator, MarR family OS=Mycobacterium smegmatis (strain ATCC 700084 / mc(2)155) GN=MSMEG_0448 PE=4 SV=1	Transcriptional regulator, MarR family	MSMEG_0448	Yes	Yes	Yes	No	No	No	No	Yes	No	Yes	No	No	No	Yes	No	No	Yes	No
A0QPM7	>tr|A0QPM7|A0QPM7_MYCS2 Gluconate permease OS=Mycobacterium smegmatis (strain ATCC 700084 / mc(2)155) GN=MSMEG_0452 PE=4 SV=1	Gluconate permease	MSMEG_0452	No	Yes	Yes	Yes	Yes	Yes	Yes	Yes	No	No	Yes	Yes	Yes	Yes	Yes	No	Yes	Yes
A0QPM9	>tr|A0QPM9|A0QPM9_MYCS2 GntR-family protein transcriptional regulator OS=Mycobacterium smegmatis (strain ATCC 700084 / mc(2)155) GN=MSMEG_0454 PE=4 SV=1	GntR-family protein transcriptional regulator	MSMEG_0454	Yes	Yes	Yes	Yes	Yes	Yes	Yes	Yes	Yes	Yes	Yes	Yes	Yes	Yes	Yes	Yes	Yes	Yes
A0QPN0	>tr|A0QPN0|A0QPN0_MYCS2 Aldehyde Dehydrogenase OS=Mycobacterium smegmatis (strain ATCC 700084 / mc(2)155) GN=MSMEG_0455 PE=4 SV=1	Aldehyde Dehydrogenase	MSMEG_0455	Yes	Yes	Yes	Yes	Yes	Yes	Yes	Yes	Yes	Yes	Yes	Yes	Yes	Yes	Yes	Yes	Yes	Yes
A0QPN1	>tr|A0QPN1|A0QPN1_MYCS2 DNA gyrase subunit A OS=Mycobacterium smegmatis (strain ATCC 700084 / mc(2)155) GN=MSMEG_0456 PE=4 SV=1	DNA gyrase subunit A	MSMEG_0456	Yes	Yes	Yes	Yes	Yes	Yes	Yes	Yes	Yes	Yes	Yes	Yes	Yes	Yes	Yes	Yes	Yes	Yes
A0QPN2	>sp|A0QPN2|Y457_MYCS2 DNA gyrase subunit B-like protein MSMEG_0457/MSMEI_0444 OS=Mycobacterium smegmatis (strain ATCC 700084 / mc(2)155) GN=MSMEG_0457 PE=1 SV=1	DNA gyrase subunit B-like protein MSMEG_0457/MSMEI_0444	MSMEG_0457	Yes	Yes	Yes	Yes	Yes	Yes	Yes	Yes	Yes	Yes	Yes	Yes	Yes	Yes	Yes	Yes	Yes	Yes
A0QPN5	>tr|A0QPN5|A0QPN5_MYCS2 Alpha/beta hydrolase fold OS=Mycobacterium smegmatis (strain ATCC 700084 / mc(2)155) GN=MSMEG_0460 PE=4 SV=1	Alpha/beta hydrolase fold	MSMEG_0460	Yes	Yes	Yes	Yes	Yes	Yes	Yes	Yes	Yes	No	Yes	Yes	Yes	Yes	Yes	Yes	Yes	Yes
A0QPN9	>tr|A0QPN9|A0QPN9_MYCS2 Transcriptional regulator, TetR family OS=Mycobacterium smegmatis (strain ATCC 700084 / mc(2)155) GN=MSMEG_0465 PE=4 SV=1	Transcriptional regulator, TetR family	MSMEG_0465	Yes	Yes	Yes	Yes	Yes	Yes	Yes	Yes	Yes	Yes	Yes	Yes	Yes	Yes	Yes	Yes	Yes	Yes
A0QPP0	>tr|A0QPP0|A0QPP0_MYCS2 Hydroxymethylpyrimidine/phosphomethylpyrimidine kinase OS=Mycobacterium smegmatis (strain ATCC 700084 / mc(2)155) GN=MSMEG_0464 PE=4 SV=1	Hydroxymethylpyrimidine/phosphomethylpyrimidine kinase	MSMEG_0464	Yes	Yes	Yes	Yes	Yes	Yes	Yes	Yes	Yes	Yes	Yes	Yes	Yes	Yes	Yes	Yes	Yes	Yes
A0QPP1	>tr|A0QPP1|A0QPP1_MYCS2 Uncharacterized protein OS=Mycobacterium smegmatis (strain ATCC 700084 / mc(2)155) GN=MSMEG_0466 PE=4 SV=1	Uncharacterized protein	MSMEG_0466	Yes	Yes	Yes	Yes	Yes	Yes	Yes	Yes	Yes	Yes	Yes	Yes	Yes	Yes	Yes	Yes	Yes	Yes
A0QPP3	>tr|A0QPP3|A0QPP3_MYCS2 GCN5-related N-acetyltransferase OS=Mycobacterium smegmatis (strain ATCC 700084 / mc(2)155) GN=MSMEG_0469 PE=4 SV=1	GCN5-related N-acetyltransferase	MSMEG_0469	Yes	Yes	Yes	Yes	No	No	Yes	Yes	No	Yes	Yes	Yes	Yes	Yes	Yes	Yes	No	Yes
A0QPQ5	>tr|A0QPQ5|A0QPQ5_MYCS2 Transcriptional regulator, GntR family OS=Mycobacterium smegmatis (strain ATCC 700084 / mc(2)155) GN=MSMEG_0480 PE=4 SV=1	Transcriptional regulator, GntR family	MSMEG_0480	Yes	Yes	Yes	Yes	Yes	Yes	Yes	Yes	Yes	Yes	Yes	Yes	Yes	Yes	Yes	Yes	Yes	Yes
A0QPR6	>tr|A0QPR6|A0QPR6_MYCS2 Transcriptional regulator, LacI family OS=Mycobacterium smegmatis (strain ATCC 700084 / mc(2)155) GN=MSMEG_0491 PE=1 SV=1	Transcriptional regulator, LacI family	MSMEG_0491	Yes	Yes	Yes	Yes	Yes	Yes	Yes	Yes	Yes	Yes	Yes	Yes	Yes	Yes	Yes	Yes	Yes	Yes
A0QPS6	>tr|A0QPS6|A0QPS6_MYCS2 6-phospho-beta-glucosidase OS=Mycobacterium smegmatis (strain ATCC 700084 / mc(2)155) GN=MSMEG_0502 PE=3 SV=1	6-phospho-beta-glucosidase	MSMEG_0502	Yes	Yes	Yes	Yes	Yes	Yes	Yes	Yes	Yes	Yes	Yes	Yes	Yes	Yes	Yes	Yes	Yes	Yes
A0QPS9	>tr|A0QPS9|A0QPS9_MYCS2 Probable sugar ABC transporter, substrate-binding protein, putative OS=Mycobacterium smegmatis (strain ATCC 700084 / mc(2)155) GN=MSMEG_0505 PE=4 SV=1	Probable sugar ABC transporter, substrate-binding protein, putative	MSMEG_0505	Yes	Yes	Yes	Yes	Yes	Yes	Yes	Yes	Yes	Yes	Yes	Yes	Yes	Yes	Yes	Yes	Yes	Yes
A0QR29;A0R3I3;A0QPU4	>sp|A0QR29|MSPA_MYCS2 Porin MspA OS=Mycobacterium smegmatis (strain ATCC 700084 / mc(2)155) GN=mspA PE=1 SV=1;>sp|A0R3I3|MSPC_MYCS2 Porin MspC OS=Mycobacterium smegmatis (strain ATCC 700084 / mc(2)155) GN=mspC PE=1 SV=1;>sp|A0QPU4|MSPB_MYCS2 Porin MspB OS=	Porin MspA OS=Mycobacterium smegmatis (strain ATCC 700084 / mc(2)155) GN=mspA PE=1 SV=1;>sp|A0R3I3|MSPC_MYCS2 Porin MspC	mspC	Yes	Yes	Yes	Yes	Yes	Yes	Yes	Yes	Yes	Yes	Yes	Yes	Yes	Yes	Yes	Yes	Yes	Yes
A0QPV4	>tr|A0QPV4|A0QPV4_MYCS2 Acyl-CoA dehydrogenase OS=Mycobacterium smegmatis (strain ATCC 700084 / mc(2)155) GN=MSMEG_0531 PE=3 SV=1	Acyl-CoA dehydrogenase	MSMEG_0531	Yes	Yes	Yes	Yes	Yes	Yes	Yes	Yes	Yes	Yes	Yes	Yes	Yes	Yes	Yes	Yes	Yes	Yes
A0QPV5	>tr|A0QPV5|A0QPV5_MYCS2 Transcriptional regulator, TetR family protein OS=Mycobacterium smegmatis (strain ATCC 700084 / mc(2)155) GN=MSMEG_0532 PE=4 SV=1	Transcriptional regulator, TetR family protein	MSMEG_0532	Yes	Yes	Yes	Yes	Yes	Yes	Yes	Yes	Yes	Yes	Yes	Yes	Yes	Yes	Yes	Yes	Yes	Yes
A0QPV8	>tr|A0QPV8|A0QPV8_MYCS2 GntR-family protein transcriptional regulator OS=Mycobacterium smegmatis (strain ATCC 700084 / mc(2)155) GN=MSMEG_0535 PE=4 SV=1	GntR-family protein transcriptional regulator	MSMEG_0535	Yes	Yes	Yes	Yes	Yes	Yes	Yes	Yes	Yes	Yes	Yes	Yes	Yes	Yes	Yes	Yes	Yes	Yes
A0QPV9	>tr|A0QPV9|A0QPV9_MYCS2 Intracellular protease, PfpI family OS=Mycobacterium smegmatis (strain ATCC 700084 / mc(2)155) GN=MSMEG_0536 PE=4 SV=1	Intracellular protease, PfpI family	MSMEG_0536	Yes	Yes	Yes	Yes	Yes	No	No	Yes	No	No	Yes	No	No	Yes	No	No	Yes	Yes
A0QPW0	>tr|A0QPW0|A0QPW0_MYCS2 Conserved hypothetical membrane protein OS=Mycobacterium smegmatis (strain ATCC 700084 / mc(2)155) GN=MSMEG_0537 PE=4 SV=1	Conserved hypothetical membrane protein	MSMEG_0537	Yes	Yes	Yes	Yes	Yes	Yes	Yes	Yes	Yes	Yes	Yes	Yes	Yes	Yes	Yes	Yes	Yes	Yes
A0QPW1	>tr|A0QPW1|A0QPW1_MYCS2 MarR family transcriptional regulator OS=Mycobacterium smegmatis (strain ATCC 700084 / mc(2)155) GN=MSMEG_0538 PE=4 SV=1	MarR family transcriptional regulator	MSMEG_0538	Yes	Yes	Yes	Yes	Yes	Yes	Yes	Yes	Yes	Yes	Yes	Yes	Yes	Yes	Yes	Yes	Yes	Yes
A0QPW2	>tr|A0QPW2|A0QPW2_MYCS2 Crp/Fnr familytranscriptional regulator OS=Mycobacterium smegmatis (strain ATCC 700084 / mc(2)155) GN=MSMEG_0539 PE=4 SV=1	Crp/Fnr familytranscriptional regulator	MSMEG_0539	Yes	Yes	Yes	Yes	Yes	Yes	Yes	Yes	Yes	Yes	Yes	Yes	Yes	Yes	Yes	Yes	Yes	Yes
A0QPW3	>tr|A0QPW3|A0QPW3_MYCS2 FMN-binding negative transcriptional regulator OS=Mycobacterium smegmatis (strain ATCC 700084 / mc(2)155) GN=MSMEG_0540 PE=4 SV=1	FMN-binding negative transcriptional regulator	MSMEG_0540	No	Yes	Yes	Yes	Yes	No	No	Yes	No	Yes	No	Yes	No	Yes	Yes	No	No	Yes
A0QPW5	>tr|A0QPW5|A0QPW5_MYCS2 Antar domain protein OS=Mycobacterium smegmatis (strain ATCC 700084 / mc(2)155) GN=MSMEG_0542 PE=4 SV=1	Antar domain protein	MSMEG_0542	Yes	Yes	Yes	Yes	Yes	Yes	Yes	Yes	Yes	Yes	Yes	Yes	Yes	Yes	Yes	Yes	Yes	Yes
A0QPW6	>tr|A0QPW6|A0QPW6_MYCS2 LysR family transcriptional regulator OS=Mycobacterium smegmatis (strain ATCC 700084 / mc(2)155) GN=MSMEG_0544 PE=4 SV=1	LysR family transcriptional regulator	MSMEG_0544	No	Yes	Yes	No	Yes	Yes	No	Yes	Yes	No	Yes	Yes	Yes	No	No	No	No	Yes
A0QPW9	>tr|A0QPW9|A0QPW9_MYCS2 Methyltransferase type 11 OS=Mycobacterium smegmatis (strain ATCC 700084 / mc(2)155) GN=MSMEG_0546 PE=4 SV=1	Methyltransferase type 11	MSMEG_0546	Yes	Yes	No	Yes	No	Yes	Yes	Yes	No	No	No	No	Yes	No	No	Yes	No	Yes
A0QPX0	>tr|A0QPX0|A0QPX0_MYCS2 Chromosome replication initiation inhibitor protein OS=Mycobacterium smegmatis (strain ATCC 700084 / mc(2)155) GN=MSMEG_0548 PE=4 SV=1	Chromosome replication initiation inhibitor protein	MSMEG_0548	Yes	Yes	Yes	Yes	Yes	Yes	Yes	Yes	Yes	Yes	Yes	Yes	Yes	Yes	Yes	Yes	Yes	Yes
A0QZL8;A0QPX1;A0R4N0;A0QW49	>tr|A0QZL8|A0QZL8_MYCS2 ISMsm5, transposase OS=Mycobacterium smegmatis (strain ATCC 700084 / mc(2)155) GN=MSMEG_4072 PE=4 SV=1;>tr|A0QPX1|A0QPX1_MYCS2 ISMsm5, transposase OS=Mycobacterium smegmatis (strain ATCC 700084 / mc(2)155) GN=MSMEG_0547 PE=4 SV=1;>t	ISMsm5, transposase OS=Mycobacterium smegmatis (strain ATCC 700084 / mc(2)155) GN=MSMEG_4072 PE=4 SV=1;>tr|A0QPX1|A0QPX1_MYCS2 ISMsm5, transposase	MSMEG_0547	Yes	Yes	Yes	Yes	Yes	Yes	Yes	Yes	Yes	Yes	Yes	Yes	Yes	Yes	Yes	Yes	Yes	Yes
A0QPX2	>tr|A0QPX2|A0QPX2_MYCS2 ABC transporter, permease protein OS=Mycobacterium smegmatis (strain ATCC 700084 / mc(2)155) GN=MSMEG_0549 PE=3 SV=1	ABC transporter, permease protein	MSMEG_0549	Yes	Yes	Yes	Yes	Yes	Yes	Yes	Yes	Yes	Yes	Yes	Yes	Yes	Yes	Yes	Yes	Yes	Yes
A0QPX3	>tr|A0QPX3|A0QPX3_MYCS2 Aliphatic sulfonates family ABC transporter, periplasmic ligand-binding protein OS=Mycobacterium smegmatis (strain ATCC 700084 / mc(2)155) GN=MSMEG_0550 PE=4 SV=1	Aliphatic sulfonates family ABC transporter, periplasmic ligand-binding protein	MSMEG_0550	Yes	Yes	Yes	Yes	Yes	Yes	Yes	Yes	Yes	Yes	Yes	Yes	Yes	Yes	Yes	Yes	Yes	Yes
A0QPX4	>tr|A0QPX4|A0QPX4_MYCS2 ABC nitrate/sulfonate/bicarbonate transporter, ATPase subunit OS=Mycobacterium smegmatis (strain ATCC 700084 / mc(2)155) GN=MSMEG_0551 PE=3 SV=1	ABC nitrate/sulfonate/bicarbonate transporter, ATPase subunit	MSMEG_0551	Yes	Yes	Yes	Yes	Yes	Yes	Yes	Yes	Yes	Yes	Yes	Yes	Yes	Yes	Yes	Yes	Yes	Yes
A0QPX5	>tr|A0QPX5|A0QPX5_MYCS2 OsmC-like protein OS=Mycobacterium smegmatis (strain ATCC 700084 / mc(2)155) GN=MSMEG_0552 PE=4 SV=1	OsmC-like protein	MSMEG_0552	Yes	Yes	No	Yes	Yes	Yes	No	Yes	No	Yes	Yes	Yes	Yes	Yes	Yes	Yes	Yes	Yes
A0QPX6	>tr|A0QPX6|A0QPX6_MYCS2 Probable sugar ABC transporter, substrate-binding protein, putative OS=Mycobacterium smegmatis (strain ATCC 700084 / mc(2)155) GN=MSMEG_0553 PE=4 SV=1	Probable sugar ABC transporter, substrate-binding protein, putative	MSMEG_0553	Yes	Yes	Yes	Yes	Yes	Yes	Yes	Yes	Yes	Yes	Yes	Yes	Yes	Yes	Yes	Yes	Yes	Yes
A0QPY2	>tr|A0QPY2|A0QPY2_MYCS2 Cold shock protein A cspA OS=Mycobacterium smegmatis (strain ATCC 700084 / mc(2)155) GN=cspA PE=4 SV=1	Cold shock protein A cspA	cspA	Yes	Yes	Yes	Yes	Yes	Yes	Yes	Yes	Yes	Yes	Yes	Yes	Yes	Yes	Yes	Yes	Yes	Yes
A0QPY4	>tr|A0QPY4|A0QPY4_MYCS2 Putative TetR family protein receptor protein OS=Mycobacterium smegmatis (strain ATCC 700084 / mc(2)155) GN=MSMEG_0561 PE=4 SV=1	Putative TetR family protein receptor protein	MSMEG_0561	No	No	Yes	Yes	Yes	No	Yes	Yes	No	Yes	No	Yes	No	Yes	Yes	No	No	Yes
A0QPY5	>tr|A0QPY5|A0QPY5_MYCS2 Uncharacterized protein OS=Mycobacterium smegmatis (strain ATCC 700084 / mc(2)155) GN=MSMEG_0563 PE=4 SV=1	Uncharacterized protein	MSMEG_0563	Yes	Yes	Yes	Yes	Yes	Yes	Yes	Yes	Yes	Yes	No	No	Yes	Yes	No	Yes	Yes	No
A0QPY6	>tr|A0QPY6|A0QPY6_MYCS2 Conserved integral membrane protein OS=Mycobacterium smegmatis (strain ATCC 700084 / mc(2)155) GN=MSMEG_0562 PE=4 SV=1	Conserved integral membrane protein	MSMEG_0562	Yes	Yes	Yes	Yes	Yes	Yes	Yes	Yes	Yes	Yes	Yes	Yes	Yes	Yes	Yes	Yes	Yes	Yes
A0QPY7	>tr|A0QPY7|A0QPY7_MYCS2 Xanthine/uracil permease OS=Mycobacterium smegmatis (strain ATCC 700084 / mc(2)155) GN=MSMEG_0564 PE=4 SV=1	Xanthine/uracil permease	MSMEG_0564	Yes	Yes	Yes	Yes	Yes	Yes	Yes	Yes	Yes	Yes	Yes	Yes	Yes	Yes	Yes	Yes	Yes	Yes
A0QQ02	>tr|A0QQ02|A0QQ02_MYCS2 Uncharacterized protein OS=Mycobacterium smegmatis (strain ATCC 700084 / mc(2)155) GN=MSMEG_0580 PE=4 SV=1	Uncharacterized protein	MSMEG_0580	Yes	Yes	Yes	Yes	Yes	Yes	Yes	Yes	Yes	Yes	Yes	Yes	Yes	Yes	Yes	Yes	Yes	Yes
A0QQ09	>tr|A0QQ09|A0QQ09_MYCS2 Stas domain, putative OS=Mycobacterium smegmatis (strain ATCC 700084 / mc(2)155) GN=MSMEG_0586 PE=4 SV=1	Stas domain, putative	MSMEG_0586	Yes	Yes	Yes	Yes	Yes	Yes	Yes	Yes	Yes	No	Yes	Yes	No	Yes	Yes	Yes	Yes	Yes
A0QQ15	>tr|A0QQ15|A0QQ15_MYCS2 LacI-family transcriptional regulator OS=Mycobacterium smegmatis (strain ATCC 700084 / mc(2)155) GN=MSMEG_0592 PE=4 SV=1	LacI-family transcriptional regulator	MSMEG_0592	Yes	Yes	Yes	Yes	Yes	Yes	Yes	Yes	Yes	Yes	Yes	Yes	Yes	Yes	Yes	Yes	Yes	Yes
A0QQ16	>tr|A0QQ16|A0QQ16_MYCS2 Uncharacterized protein OS=Mycobacterium smegmatis (strain ATCC 700084 / mc(2)155) GN=MSMEG_0593 PE=4 SV=1	Uncharacterized protein	MSMEG_0593	Yes	Yes	Yes	Yes	Yes	Yes	Yes	Yes	Yes	Yes	Yes	Yes	Yes	Yes	Yes	Yes	Yes	Yes
A0QQ17	>tr|A0QQ17|A0QQ17_MYCS2 Iron-sulfur cluster binding protein OS=Mycobacterium smegmatis (strain ATCC 700084 / mc(2)155) GN=MSMEG_0594 PE=4 SV=1	Iron-sulfur cluster binding protein	MSMEG_0594	Yes	Yes	Yes	Yes	Yes	Yes	Yes	Yes	Yes	Yes	Yes	Yes	Yes	Yes	Yes	Yes	Yes	Yes
A0QQ18	>tr|A0QQ18|A0QQ18_MYCS2 Fumarate reductase-related protein OS=Mycobacterium smegmatis (strain ATCC 700084 / mc(2)155) GN=MSMEG_0595 PE=4 SV=1	Fumarate reductase-related protein	MSMEG_0595	Yes	Yes	Yes	Yes	Yes	Yes	Yes	Yes	Yes	Yes	Yes	Yes	Yes	Yes	Yes	Yes	Yes	Yes
A0QQ19	>tr|A0QQ19|A0QQ19_MYCS2 Bacterial regulatory protein, GntR family protein OS=Mycobacterium smegmatis (strain ATCC 700084 / mc(2)155) GN=MSMEG_0596 PE=4 SV=1	Bacterial regulatory protein, GntR family protein	MSMEG_0596	No	Yes	Yes	No	Yes	Yes	Yes	Yes	Yes	Yes	No	Yes	Yes	Yes	Yes	Yes	Yes	Yes
A0QQ22	>tr|A0QQ22|A0QQ22_MYCS2 Acyl-CoA synthase OS=Mycobacterium smegmatis (strain ATCC 700084 / mc(2)155) GN=MSMEG_0599 PE=4 SV=1	Acyl-CoA synthase	MSMEG_0599	Yes	Yes	Yes	Yes	Yes	Yes	Yes	Yes	Yes	Yes	Yes	Yes	Yes	Yes	Yes	Yes	Yes	Yes
A0QQ23	>tr|A0QQ23|A0QQ23_MYCS2 Dehydrogenase OS=Mycobacterium smegmatis (strain ATCC 700084 / mc(2)155) GN=MSMEG_0600 PE=3 SV=1	Dehydrogenase	MSMEG_0600	Yes	Yes	Yes	Yes	Yes	Yes	Yes	Yes	Yes	Yes	Yes	Yes	Yes	Yes	Yes	Yes	Yes	Yes
A0QQ26	>tr|A0QQ26|A0QQ26_MYCS2 Acyl-CoA dehydrogenase FadE6 OS=Mycobacterium smegmatis (strain ATCC 700084 / mc(2)155) GN=fadE6 PE=3 SV=1	Acyl-CoA dehydrogenase FadE6	fadE6	Yes	Yes	Yes	Yes	Yes	Yes	Yes	Yes	Yes	Yes	Yes	Yes	Yes	Yes	Yes	Yes	Yes	Yes
A0QQ27	>tr|A0QQ27|A0QQ27_MYCS2 D-isomer specific 2-hydroxyacid dehydrogenase NAD-binding protein OS=Mycobacterium smegmatis (strain ATCC 700084 / mc(2)155) GN=MSMEG_0604 PE=3 SV=1	D-isomer specific 2-hydroxyacid dehydrogenase NAD-binding protein	MSMEG_0604	Yes	Yes	Yes	Yes	Yes	Yes	Yes	Yes	Yes	Yes	Yes	Yes	Yes	Yes	Yes	Yes	Yes	Yes
A0QQ28	>tr|A0QQ28|A0QQ28_MYCS2 Uncharacterized protein OS=Mycobacterium smegmatis (strain ATCC 700084 / mc(2)155) GN=MSMEG_0605 PE=4 SV=1	Uncharacterized protein	MSMEG_0605	Yes	Yes	Yes	Yes	Yes	Yes	Yes	Yes	Yes	Yes	Yes	Yes	Yes	Yes	Yes	Yes	Yes	Yes
A0QQ30	>tr|A0QQ30|A0QQ30_MYCS2 Glyoxalase family protein OS=Mycobacterium smegmatis (strain ATCC 700084 / mc(2)155) GN=MSMEG_0608 PE=3 SV=1	Glyoxalase family protein	MSMEG_0608	Yes	Yes	Yes	Yes	Yes	Yes	Yes	Yes	Yes	Yes	Yes	Yes	Yes	Yes	Yes	Yes	Yes	Yes
A0QQ31	>tr|A0QQ31|A0QQ31_MYCS2 Methyltransferase, putative, family protein OS=Mycobacterium smegmatis (strain ATCC 700084 / mc(2)155) GN=MSMEG_0607 PE=3 SV=1	Methyltransferase, putative, family protein	MSMEG_0607	Yes	Yes	Yes	Yes	Yes	Yes	Yes	Yes	Yes	No	Yes	Yes	Yes	Yes	Yes	Yes	Yes	Yes
A0QQ36	>tr|A0QQ36|A0QQ36_MYCS2 Uncharacterized protein OS=Mycobacterium smegmatis (strain ATCC 700084 / mc(2)155) GN=MSMEG_0613 PE=4 SV=1	Uncharacterized protein	MSMEG_0613	Yes	Yes	No	No	No	Yes	Yes	No	Yes	No	No	No	No	No	No	Yes	Yes	Yes
A0QQ37	>sp|A0QQ37|Y614_MYCS2 Putative S-adenosyl-L-methionine-dependent methyltransferase MSMEG_0614/MSMEI_0598 OS=Mycobacterium smegmatis (strain ATCC 700084 / mc(2)155) GN=MSMEG_0614 PE=3 SV=1	Putative S-adenosyl-L-methionine-dependent methyltransferase MSMEG_0614/MSMEI_0598	MSMEG_0614	Yes	Yes	Yes	Yes	Yes	Yes	Yes	Yes	Yes	Yes	Yes	Yes	Yes	Yes	Yes	Yes	Yes	Yes
A0QQ38	>tr|A0QQ38|A0QQ38_MYCS2 ATPase, AAA family protein OS=Mycobacterium smegmatis (strain ATCC 700084 / mc(2)155) GN=MSMEG_0615 PE=4 SV=1	ATPase, AAA family protein	MSMEG_0615	Yes	Yes	Yes	Yes	Yes	Yes	Yes	Yes	Yes	Yes	Yes	Yes	Yes	Yes	Yes	Yes	Yes	Yes
A0QQ39	>tr|A0QQ39|A0QQ39_MYCS2 Putative conserved membrane protein OS=Mycobacterium smegmatis (strain ATCC 700084 / mc(2)155) GN=MSMEG_0616 PE=4 SV=1	Putative conserved membrane protein	MSMEG_0616	Yes	Yes	Yes	Yes	Yes	Yes	Yes	Yes	Yes	Yes	Yes	Yes	Yes	Yes	Yes	Yes	Yes	Yes
A0QQ40	>tr|A0QQ40|A0QQ40_MYCS2 Cell division FtsK/SpoIIIE OS=Mycobacterium smegmatis (strain ATCC 700084 / mc(2)155) GN=MSMEG_0617 PE=4 SV=1	Cell division FtsK/SpoIIIE	MSMEG_0617	Yes	Yes	Yes	Yes	Yes	Yes	Yes	Yes	Yes	Yes	Yes	Yes	Yes	Yes	Yes	Yes	Yes	Yes
A0QQ44	>tr|A0QQ44|A0QQ44_MYCS2 Low molecular weight protein antigen 7 OS=Mycobacterium smegmatis (strain ATCC 700084 / mc(2)155) GN=MSMEG_0621 PE=1 SV=1	Low molecular weight protein antigen 7	MSMEG_0621	Yes	Yes	No	Yes	No	No	No	Yes	No	No	No	No	No	No	No	No	No	No
A0QQ46	>tr|A0QQ46|A0QQ46_MYCS2 Secretion protein Snm4 OS=Mycobacterium smegmatis (strain ATCC 700084 / mc(2)155) GN=snm PE=4 SV=1	Secretion protein Snm4	snm	Yes	Yes	Yes	Yes	Yes	Yes	Yes	Yes	Yes	No	Yes	Yes	Yes	Yes	Yes	Yes	Yes	Yes
A0QQ47	>tr|A0QQ47|A0QQ47_MYCS2 Peptidase S8 and S53, subtilisin, kexin, sedolisin OS=Mycobacterium smegmatis (strain ATCC 700084 / mc(2)155) GN=MSMEG_0624 PE=1 SV=1	Peptidase S8 and S53, subtilisin, kexin, sedolisin	MSMEG_0624	Yes	Yes	Yes	Yes	Yes	Yes	Yes	Yes	Yes	Yes	Yes	Yes	Yes	Yes	Yes	Yes	Yes	No
A0QQ48	>tr|A0QQ48|A0QQ48_MYCS2 Putative conserved transmembrane protein OS=Mycobacterium smegmatis (strain ATCC 700084 / mc(2)155) GN=MSMEG_0626 PE=4 SV=1	Putative conserved transmembrane protein	MSMEG_0626	Yes	Yes	Yes	Yes	Yes	Yes	Yes	Yes	Yes	Yes	Yes	Yes	Yes	Yes	Yes	Yes	Yes	Yes
A0QQ49	>tr|A0QQ49|A0QQ49_MYCS2 Uncharacterized protein OS=Mycobacterium smegmatis (strain ATCC 700084 / mc(2)155) GN=MSMEG_0625 PE=4 SV=1	Uncharacterized protein	MSMEG_0625	Yes	Yes	Yes	Yes	Yes	Yes	Yes	Yes	Yes	Yes	Yes	Yes	Yes	Yes	Yes	Yes	Yes	Yes
A0QQ51	>tr|A0QQ51|A0QQ51_MYCS2 Amidohydrolase 2 OS=Mycobacterium smegmatis (strain ATCC 700084 / mc(2)155) GN=MSMEG_0628 PE=4 SV=1	Amidohydrolase 2	MSMEG_0628	Yes	Yes	Yes	Yes	Yes	Yes	Yes	Yes	Yes	Yes	Yes	Yes	Yes	Yes	Yes	Yes	Yes	Yes
A0QQ52	>tr|A0QQ52|A0QQ52_MYCS2 Trans-aconitate 2-methyltransferase OS=Mycobacterium smegmatis (strain ATCC 700084 / mc(2)155) GN=tam PE=4 SV=1	Trans-aconitate 2-methyltransferase	tam	Yes	Yes	Yes	Yes	Yes	Yes	Yes	Yes	Yes	Yes	Yes	Yes	Yes	Yes	Yes	Yes	Yes	Yes
A0QQ54	>tr|A0QQ54|A0QQ54_MYCS2 Uncharacterized protein OS=Mycobacterium smegmatis (strain ATCC 700084 / mc(2)155) GN=MSMEG_0632 PE=4 SV=1	Uncharacterized protein	MSMEG_0632	Yes	Yes	Yes	Yes	Yes	Yes	Yes	Yes	Yes	Yes	Yes	Yes	Yes	Yes	Yes	Yes	Yes	Yes
A0QQ56	>tr|A0QQ56|A0QQ56_MYCS2 PAP2 superfamily protein OS=Mycobacterium smegmatis (strain ATCC 700084 / mc(2)155) GN=MSMEG_0633 PE=4 SV=1	PAP2 superfamily protein	MSMEG_0633	Yes	Yes	Yes	Yes	Yes	Yes	Yes	Yes	Yes	Yes	Yes	Yes	Yes	Yes	Yes	Yes	Yes	Yes
A0QQ58	>tr|A0QQ58|A0QQ58_MYCS2 Uncharacterized protein OS=Mycobacterium smegmatis (strain ATCC 700084 / mc(2)155) GN=MSMEG_0636 PE=4 SV=1	Uncharacterized protein	MSMEG_0636	Yes	Yes	Yes	Yes	Yes	Yes	Yes	Yes	Yes	Yes	Yes	Yes	Yes	Yes	Yes	Yes	Yes	Yes
A0QQ59	>tr|A0QQ59|A0QQ59_MYCS2 FAD dependent oxidoreductase OS=Mycobacterium smegmatis (strain ATCC 700084 / mc(2)155) GN=MSMEG_0637 PE=4 SV=1	FAD dependent oxidoreductase	MSMEG_0637	Yes	No	Yes	Yes	Yes	No	Yes	No	Yes	No	Yes	No	Yes	Yes	No	Yes	Yes	No
A0QQ60	>tr|A0QQ60|A0QQ60_MYCS2 Conserved hypothetical proline and threonine rich protein OS=Mycobacterium smegmatis (strain ATCC 700084 / mc(2)155) GN=MSMEG_0638 PE=4 SV=1	Conserved hypothetical proline and threonine rich protein	MSMEG_0638	Yes	Yes	Yes	Yes	Yes	Yes	Yes	Yes	Yes	Yes	Yes	Yes	Yes	Yes	Yes	Yes	Yes	Yes
A0QQ61	>tr|A0QQ61|A0QQ61_MYCS2 ABC transporter ATP-binding protein OS=Mycobacterium smegmatis (strain ATCC 700084 / mc(2)155) GN=MSMEG_0639 PE=3 SV=1	ABC transporter ATP-binding protein	MSMEG_0639	Yes	Yes	Yes	Yes	Yes	Yes	Yes	Yes	Yes	Yes	Yes	Yes	Yes	Yes	Yes	Yes	Yes	Yes
A0QQ62	>tr|A0QQ62|A0QQ62_MYCS2 Oligopeptide transport ATP-binding protein OppD OS=Mycobacterium smegmatis (strain ATCC 700084 / mc(2)155) GN=MSMEG_0640 PE=3 SV=1	Oligopeptide transport ATP-binding protein OppD	MSMEG_0640	Yes	Yes	Yes	Yes	Yes	Yes	Yes	Yes	Yes	Yes	Yes	Yes	Yes	Yes	Yes	Yes	Yes	Yes
A0QQ63	>tr|A0QQ63|A0QQ63_MYCS2 Binding-protein-dependent transport systems inner membrane component OS=Mycobacterium smegmatis (strain ATCC 700084 / mc(2)155) GN=MSMEG_0641 PE=3 SV=1	Binding-protein-dependent transport systems inner membrane component	MSMEG_0641	Yes	Yes	Yes	Yes	Yes	Yes	Yes	Yes	Yes	Yes	Yes	Yes	Yes	Yes	Yes	Yes	Yes	Yes
A0QQ64	>tr|A0QQ64|A0QQ64_MYCS2 Binding-protein-dependent transport systems inner membrane component OS=Mycobacterium smegmatis (strain ATCC 700084 / mc(2)155) GN=MSMEG_0642 PE=3 SV=1	Binding-protein-dependent transport systems inner membrane component	MSMEG_0642	Yes	Yes	Yes	No	Yes	Yes	Yes	Yes	Yes	No	Yes	Yes	Yes	Yes	Yes	Yes	Yes	Yes
A0QQ65	>tr|A0QQ65|A0QQ65_MYCS2 ABC transporter solute-binding protein OS=Mycobacterium smegmatis (strain ATCC 700084 / mc(2)155) GN=MSMEG_0643 PE=4 SV=1	ABC transporter solute-binding protein	MSMEG_0643	Yes	Yes	Yes	Yes	Yes	Yes	Yes	Yes	Yes	Yes	Yes	Yes	Yes	Yes	Yes	Yes	Yes	Yes
A0QQ67	>tr|A0QQ67|A0QQ67_MYCS2 Putative beta-1,3-glucanase OS=Mycobacterium smegmatis (strain ATCC 700084 / mc(2)155) GN=MSMEG_0645 PE=4 SV=1	Putative beta-1,3-glucanase	MSMEG_0645	Yes	Yes	Yes	Yes	Yes	Yes	Yes	Yes	Yes	Yes	No	Yes	Yes	Yes	Yes	Yes	Yes	Yes
A0QQ76	>tr|A0QQ76|A0QQ76_MYCS2 Glucose 1-dehydrogenase, putative OS=Mycobacterium smegmatis (strain ATCC 700084 / mc(2)155) GN=MSMEG_0655 PE=3 SV=1	Glucose 1-dehydrogenase, putative	MSMEG_0655	No	Yes	Yes	Yes	Yes	Yes	Yes	Yes	Yes	Yes	Yes	Yes	Yes	Yes	Yes	Yes	Yes	Yes
A0QQ77	>tr|A0QQ77|A0QQ77_MYCS2 Transcriptional regulator, TetR family protein OS=Mycobacterium smegmatis (strain ATCC 700084 / mc(2)155) GN=MSMEG_0656 PE=4 SV=1	Transcriptional regulator, TetR family protein	MSMEG_0656	Yes	Yes	Yes	Yes	Yes	Yes	Yes	Yes	Yes	Yes	Yes	Yes	Yes	Yes	Yes	Yes	Yes	Yes
A0QQ84	>tr|A0QQ84|A0QQ84_MYCS2 TetR-family protein transcriptional regulator OS=Mycobacterium smegmatis (strain ATCC 700084 / mc(2)155) GN=MSMEG_0663 PE=4 SV=1	TetR-family protein transcriptional regulator	MSMEG_0663	Yes	Yes	Yes	Yes	Yes	Yes	Yes	Yes	Yes	Yes	Yes	Yes	Yes	Yes	Yes	Yes	Yes	Yes
A0QQ90	>tr|A0QQ90|A0QQ90_MYCS2 FAD dependent oxidoreductase OS=Mycobacterium smegmatis (strain ATCC 700084 / mc(2)155) GN=MSMEG_0670 PE=4 SV=1	FAD dependent oxidoreductase	MSMEG_0670	Yes	No	No	Yes	No	No	No	No	No	No	No	No	No	No	No	No	Yes	No
A0QQ91	>tr|A0QQ91|A0QQ91_MYCS2 Uncharacterized protein OS=Mycobacterium smegmatis (strain ATCC 700084 / mc(2)155) GN=MSMEG_0669 PE=4 SV=1	Uncharacterized protein	MSMEG_0669	Yes	Yes	Yes	Yes	Yes	No	Yes	Yes	Yes	Yes	Yes	Yes	No	Yes	Yes	No	Yes	Yes
A0QQ93	>tr|A0QQ93|A0QQ93_MYCS2 Uncharacterized protein OS=Mycobacterium smegmatis (strain ATCC 700084 / mc(2)155) GN=MSMEG_0672 PE=4 SV=1	Uncharacterized protein	MSMEG_0672	Yes	Yes	Yes	Yes	Yes	Yes	Yes	Yes	Yes	No	No	No	No	Yes	Yes	Yes	Yes	Yes
A0QQ98	>sp|A0QQ98|DCD_MYCS2 Deoxycytidine triphosphate deaminase OS=Mycobacterium smegmatis (strain ATCC 700084 / mc(2)155) GN=dcd PE=1 SV=1	Deoxycytidine triphosphate deaminase	dcd	Yes	Yes	Yes	Yes	Yes	Yes	Yes	Yes	Yes	Yes	Yes	Yes	Yes	Yes	Yes	Yes	Yes	Yes
A0QQ99	>tr|A0QQ99|A0QQ99_MYCS2 Uncharacterized protein OS=Mycobacterium smegmatis (strain ATCC 700084 / mc(2)155) GN=MSMEG_0679 PE=4 SV=1	Uncharacterized protein	MSMEG_0679	Yes	Yes	Yes	Yes	Yes	Yes	Yes	Yes	Yes	No	No	Yes	Yes	Yes	Yes	Yes	Yes	Yes
A0QQA1	>tr|A0QQA1|A0QQA1_MYCS2 P450 heme-thiolate protein OS=Mycobacterium smegmatis (strain ATCC 700084 / mc(2)155) GN=MSMEG_0681 PE=4 SV=1	P450 heme-thiolate protein	MSMEG_0681	Yes	Yes	Yes	Yes	Yes	Yes	Yes	Yes	Yes	Yes	Yes	Yes	Yes	Yes	Yes	Yes	Yes	Yes
A0QQA2	>tr|A0QQA2|A0QQA2_MYCS2 Uncharacterized protein OS=Mycobacterium smegmatis (strain ATCC 700084 / mc(2)155) GN=MSMEG_0682 PE=4 SV=1	Uncharacterized protein	MSMEG_0682	Yes	Yes	Yes	Yes	Yes	Yes	Yes	Yes	Yes	Yes	Yes	Yes	Yes	Yes	Yes	Yes	Yes	Yes
A0QQA3	>tr|A0QQA3|A0QQA3_MYCS2 Uncharacterized protein OS=Mycobacterium smegmatis (strain ATCC 700084 / mc(2)155) GN=MSMEG_0683 PE=4 SV=1	Uncharacterized protein	MSMEG_0683	Yes	Yes	Yes	Yes	Yes	Yes	Yes	Yes	Yes	Yes	Yes	Yes	Yes	Yes	Yes	Yes	Yes	Yes
A0QQA8	>tr|A0QQA8|A0QQA8_MYCS2 Aspartate aminotransferase OS=Mycobacterium smegmatis (strain ATCC 700084 / mc(2)155) GN=MSMEG_0688 PE=4 SV=1	Aspartate aminotransferase	MSMEG_0688	Yes	Yes	Yes	Yes	Yes	Yes	Yes	Yes	Yes	Yes	Yes	Yes	Yes	Yes	Yes	Yes	Yes	Yes
A0QQB0	>tr|A0QQB0|A0QQB0_MYCS2 Iron-sulfur cluster-binding protein OS=Mycobacterium smegmatis (strain ATCC 700084 / mc(2)155) GN=MSMEG_0690 PE=4 SV=1	Iron-sulfur cluster-binding protein	MSMEG_0690	Yes	Yes	Yes	Yes	Yes	Yes	Yes	Yes	Yes	Yes	Yes	Yes	Yes	Yes	Yes	Yes	Yes	Yes
A0QQB1	>tr|A0QQB1|A0QQB1_MYCS2 LuxR family transcriptional regulator OS=Mycobacterium smegmatis (strain ATCC 700084 / mc(2)155) GN=MSMEG_0691 PE=4 SV=1	LuxR family transcriptional regulator	MSMEG_0691	Yes	Yes	Yes	Yes	Yes	Yes	Yes	Yes	Yes	Yes	Yes	Yes	Yes	Yes	Yes	Yes	Yes	Yes
A0QQB2	>tr|A0QQB2|A0QQB2_MYCS2 Conserved hypothetical proline and threonine rich protein OS=Mycobacterium smegmatis (strain ATCC 700084 / mc(2)155) GN=MSMEG_0692 PE=4 SV=1	Conserved hypothetical proline and threonine rich protein	MSMEG_0692	Yes	Yes	Yes	Yes	Yes	Yes	Yes	Yes	Yes	Yes	Yes	Yes	Yes	Yes	Yes	Yes	Yes	Yes
A0QQB4	>tr|A0QQB4|A0QQB4_MYCS2 Isoniazid inductible protein IniA OS=Mycobacterium smegmatis (strain ATCC 700084 / mc(2)155) GN=MSMEG_0695 PE=4 SV=1	Isoniazid inductible protein IniA	MSMEG_0695	Yes	Yes	Yes	Yes	Yes	Yes	Yes	Yes	Yes	Yes	Yes	Yes	Yes	Yes	Yes	Yes	Yes	Yes
A0QQB7	>tr|A0QQB7|A0QQB7_MYCS2 Isoniazid inducible protein IniC OS=Mycobacterium smegmatis (strain ATCC 700084 / mc(2)155) GN=iniC PE=4 SV=1	Isoniazid inducible protein IniC	iniC	Yes	Yes	Yes	Yes	Yes	Yes	Yes	Yes	Yes	Yes	Yes	Yes	Yes	Yes	Yes	Yes	Yes	Yes
A0QQC1	>tr|A0QQC1|A0QQC1_MYCS2 Luciferase-like monooxygenase superfamily OS=Mycobacterium smegmatis (strain ATCC 700084 / mc(2)155) GN=MSMEG_0702 PE=4 SV=1	Luciferase-like monooxygenase superfamily	MSMEG_0702	Yes	Yes	Yes	Yes	Yes	Yes	Yes	Yes	Yes	Yes	Yes	Yes	Yes	Yes	Yes	Yes	Yes	Yes
A0QQC2	>tr|A0QQC2|A0QQC2_MYCS2 Uncharacterized protein OS=Mycobacterium smegmatis (strain ATCC 700084 / mc(2)155) GN=MSMEG_0703 PE=4 SV=1	Uncharacterized protein	MSMEG_0703	Yes	Yes	Yes	Yes	Yes	Yes	Yes	Yes	Yes	Yes	Yes	Yes	Yes	Yes	Yes	Yes	Yes	Yes
A0QQC7	>tr|A0QQC7|A0QQC7_MYCS2 LysR family regulatory protein OS=Mycobacterium smegmatis (strain ATCC 700084 / mc(2)155) GN=MSMEG_0708 PE=4 SV=1	LysR family regulatory protein	MSMEG_0708	Yes	Yes	Yes	No	Yes	Yes	Yes	No	Yes	No	Yes	Yes	Yes	No	Yes	Yes	Yes	Yes
A0QQC8	>sp|A0QQC8|DNAK_MYCS2 Chaperone protein DnaK OS=Mycobacterium smegmatis (strain ATCC 700084 / mc(2)155) GN=dnaK PE=1 SV=1	Chaperone protein DnaK	dnaK	Yes	Yes	Yes	Yes	Yes	Yes	Yes	Yes	Yes	Yes	Yes	Yes	Yes	Yes	Yes	Yes	Yes	Yes
A0QQC9	>tr|A0QQC9|A0QQC9_MYCS2 Co-chaperone GrpE OS=Mycobacterium smegmatis (strain ATCC 700084 / mc(2)155) GN=grpE PE=3 SV=1	Co-chaperone GrpE	grpE	Yes	Yes	Yes	Yes	Yes	Yes	Yes	Yes	Yes	Yes	Yes	Yes	Yes	Yes	Yes	Yes	Yes	Yes
A0QQD0	>tr|A0QQD0|A0QQD0_MYCS2 Chaperone protein DnaJ OS=Mycobacterium smegmatis (strain ATCC 700084 / mc(2)155) GN=dnaJ PE=3 SV=1	Chaperone protein DnaJ	dnaJ	Yes	Yes	Yes	Yes	Yes	Yes	Yes	Yes	Yes	Yes	Yes	Yes	Yes	Yes	Yes	Yes	Yes	Yes
A0QQD2	>tr|A0QQD2|A0QQD2_MYCS2 Transcriptional regulator, TetR family OS=Mycobacterium smegmatis (strain ATCC 700084 / mc(2)155) GN=MSMEG_0712 PE=4 SV=1	Transcriptional regulator, TetR family	MSMEG_0712	Yes	Yes	Yes	Yes	Yes	Yes	Yes	Yes	Yes	Yes	Yes	Yes	Yes	Yes	Yes	Yes	Yes	Yes
A0QQD7	>tr|A0QQD7|A0QQD7_MYCS2 Aldose 1-epimerase OS=Mycobacterium smegmatis (strain ATCC 700084 / mc(2)155) GN=MSMEG_0717 PE=4 SV=1	Aldose 1-epimerase	MSMEG_0717	Yes	Yes	Yes	Yes	Yes	Yes	Yes	Yes	Yes	Yes	Yes	Yes	Yes	Yes	Yes	Yes	Yes	Yes
A0QQD8	>tr|A0QQD8|A0QQD8_MYCS2 Flavohemoprotein OS=Mycobacterium smegmatis (strain ATCC 700084 / mc(2)155) GN=MSMEG_0719 PE=3 SV=1	Flavohemoprotein	MSMEG_0719	Yes	Yes	Yes	Yes	Yes	Yes	Yes	Yes	Yes	Yes	Yes	Yes	Yes	Yes	Yes	Yes	Yes	Yes
A0QT56;A0QQE2	>tr|A0QT56|A0QT56_MYCS2 IS1137, transposase orfA OS=Mycobacterium smegmatis (strain ATCC 700084 / mc(2)155) GN=MSMEG_1720 PE=4 SV=1;>tr|A0QQE2|A0QQE2_MYCS2 IS1137, transposase orfA OS=Mycobacterium smegmatis (strain ATCC 700084 / mc(2)155) GN=MSMEG_0724 PE	IS1137, transposase orfA	MSMEG_1720	Yes	Yes	Yes	Yes	Yes	Yes	Yes	Yes	Yes	Yes	Yes	Yes	Yes	Yes	Yes	Yes	Yes	Yes
A0QQE9	>tr|A0QQE9|A0QQE9_MYCS2 Adenylate cyclase OS=Mycobacterium smegmatis (strain ATCC 700084 / mc(2)155) GN=MSMEG_0731 PE=4 SV=1	Adenylate cyclase	MSMEG_0731	Yes	Yes	Yes	Yes	Yes	Yes	Yes	Yes	Yes	Yes	Yes	Yes	Yes	Yes	Yes	Yes	No	Yes
A0QQF0	>tr|A0QQF0|A0QQF0_MYCS2 Chaperone ClpB OS=Mycobacterium smegmatis (strain ATCC 700084 / mc(2)155) GN=clpB PE=3 SV=1	Chaperone ClpB	clpB	Yes	Yes	Yes	Yes	Yes	Yes	Yes	Yes	Yes	Yes	Yes	Yes	Yes	Yes	Yes	Yes	Yes	Yes
A0QQF1	>tr|A0QQF1|A0QQF1_MYCS2 Dihydrodipicolinate reductase OS=Mycobacterium smegmatis (strain ATCC 700084 / mc(2)155) GN=dapB PE=4 SV=1	Dihydrodipicolinate reductase	dapB	Yes	Yes	Yes	Yes	Yes	Yes	Yes	Yes	Yes	No	Yes	Yes	Yes	Yes	Yes	Yes	Yes	Yes
A0QQF4	>tr|A0QQF4|A0QQF4_MYCS2 Putative conserved secreted protein OS=Mycobacterium smegmatis (strain ATCC 700084 / mc(2)155) GN=MSMEG_0736 PE=4 SV=1	Putative conserved secreted protein	MSMEG_0736	Yes	Yes	Yes	Yes	Yes	Yes	Yes	Yes	Yes	Yes	Yes	Yes	Yes	Yes	Yes	Yes	Yes	Yes
A0QQF5	>tr|A0QQF5|A0QQF5_MYCS2 Dehydrogenase OS=Mycobacterium smegmatis (strain ATCC 700084 / mc(2)155) GN=MSMEG_0737 PE=3 SV=1	Dehydrogenase	MSMEG_0737	Yes	Yes	Yes	Yes	Yes	Yes	Yes	Yes	Yes	Yes	Yes	Yes	Yes	Yes	Yes	Yes	Yes	Yes
A0QQF6	>tr|A0QQF6|A0QQF6_MYCS2 Uncharacterized protein OS=Mycobacterium smegmatis (strain ATCC 700084 / mc(2)155) GN=MSMEG_0738 PE=4 SV=1	Uncharacterized protein	MSMEG_0738	Yes	Yes	Yes	No	Yes	Yes	Yes	Yes	Yes	Yes	Yes	Yes	Yes	Yes	Yes	Yes	Yes	No
A0QQF7	>tr|A0QQF7|A0QQF7_MYCS2 Spou rRNA methylase family protein OS=Mycobacterium smegmatis (strain ATCC 700084 / mc(2)155) GN=MSMEG_0739 PE=4 SV=1	Spou rRNA methylase family protein	MSMEG_0739	Yes	Yes	Yes	Yes	Yes	Yes	Yes	Yes	Yes	No	Yes	Yes	Yes	Yes	Yes	Yes	Yes	Yes
A0QQF8	>tr|A0QQF8|A0QQF8_MYCS2 Glycoside hydrolase, family 76 OS=Mycobacterium smegmatis (strain ATCC 700084 / mc(2)155) GN=MSMEG_0740 PE=4 SV=1	Glycoside hydrolase, family 76	MSMEG_0740	Yes	Yes	Yes	Yes	Yes	Yes	Yes	Yes	Yes	Yes	Yes	Yes	Yes	Yes	Yes	Yes	Yes	Yes
A0QQF9	>tr|A0QQF9|A0QQF9_MYCS2 Uncharacterized protein OS=Mycobacterium smegmatis (strain ATCC 700084 / mc(2)155) GN=MSMEG_0741 PE=4 SV=1	Uncharacterized protein	MSMEG_0741	Yes	Yes	Yes	Yes	Yes	Yes	Yes	Yes	Yes	Yes	Yes	Yes	Yes	Yes	Yes	Yes	Yes	Yes
A0QQG1	>tr|A0QQG1|A0QQG1_MYCS2 Xanthine dehydrogenase OS=Mycobacterium smegmatis (strain ATCC 700084 / mc(2)155) GN=MSMEG_0743 PE=1 SV=1	Xanthine dehydrogenase	MSMEG_0743	Yes	Yes	Yes	Yes	Yes	Yes	Yes	Yes	Yes	Yes	Yes	Yes	Yes	Yes	Yes	Yes	Yes	Yes
A0QQG9	>tr|A0QQG9|A0QQG9_MYCS2 Conserved transmembrane protein OS=Mycobacterium smegmatis (strain ATCC 700084 / mc(2)155) GN=MSMEG_0750 PE=4 SV=1	Conserved transmembrane protein	MSMEG_0750	Yes	Yes	Yes	Yes	Yes	Yes	Yes	Yes	Yes	Yes	Yes	Yes	Yes	Yes	Yes	Yes	Yes	Yes
A0QQH0	>tr|A0QQH0|A0QQH0_MYCS2 Fructose-bisphosphate aldolase OS=Mycobacterium smegmatis (strain ATCC 700084 / mc(2)155) GN=fbaA PE=4 SV=1	Fructose-bisphosphate aldolase	fbaA	Yes	Yes	Yes	Yes	Yes	Yes	Yes	Yes	Yes	Yes	Yes	Yes	Yes	Yes	Yes	Yes	Yes	Yes
A0QQH1	>tr|A0QQH1|A0QQH1_MYCS2 Uncharacterized protein OS=Mycobacterium smegmatis (strain ATCC 700084 / mc(2)155) GN=MSMEG_0753 PE=4 SV=1	Uncharacterized protein	MSMEG_0753	Yes	Yes	Yes	Yes	Yes	Yes	Yes	Yes	Yes	Yes	Yes	Yes	Yes	Yes	Yes	Yes	Yes	Yes
A0QQH2	>tr|A0QQH2|A0QQH2_MYCS2 Uncharacterized protein OS=Mycobacterium smegmatis (strain ATCC 700084 / mc(2)155) GN=MSMEG_0754 PE=4 SV=1	Uncharacterized protein	MSMEG_0754	Yes	Yes	Yes	Yes	Yes	Yes	Yes	Yes	Yes	Yes	Yes	Yes	Yes	Yes	Yes	Yes	Yes	Yes
A0QQH5	>sp|A0QQH5|RIP2_MYCS2 Putative zinc metalloprotease Rip2 OS=Mycobacterium smegmatis (strain ATCC 700084 / mc(2)155) GN=rip2 PE=3 SV=1	Putative zinc metalloprotease Rip2	rip2	No	Yes	Yes	Yes	Yes	Yes	Yes	Yes	Yes	No	No	Yes	No	No	Yes	Yes	Yes	Yes
A0QQH7	>sp|A0QQH7|PURA_MYCS2 Adenylosuccinate synthetase OS=Mycobacterium smegmatis (strain ATCC 700084 / mc(2)155) GN=purA PE=1 SV=1	Adenylosuccinate synthetase	purA	Yes	Yes	Yes	Yes	Yes	Yes	Yes	Yes	Yes	Yes	Yes	Yes	Yes	Yes	Yes	Yes	Yes	Yes
A0QQH8	>tr|A0QQH8|A0QQH8_MYCS2 Thioesterase family protein OS=Mycobacterium smegmatis (strain ATCC 700084 / mc(2)155) GN=MSMEG_0760 PE=4 SV=1	Thioesterase family protein	MSMEG_0760	Yes	Yes	Yes	Yes	Yes	Yes	Yes	Yes	Yes	Yes	Yes	Yes	Yes	Yes	Yes	Yes	Yes	Yes
A0QQI0	>tr|A0QQI0|A0QQI0_MYCS2 Cytochrome P450 FAS1 OS=Mycobacterium smegmatis (strain ATCC 700084 / mc(2)155) GN=MSMEG_0762 PE=3 SV=1	Cytochrome P450 FAS1	MSMEG_0762	Yes	Yes	Yes	Yes	Yes	Yes	Yes	Yes	Yes	Yes	Yes	Yes	Yes	Yes	Yes	Yes	Yes	Yes
A0QQI1	>tr|A0QQI1|A0QQI1_MYCS2 Antibiotic transporter OS=Mycobacterium smegmatis (strain ATCC 700084 / mc(2)155) GN=MSMEG_0763 PE=4 SV=1	Antibiotic transporter	MSMEG_0763	Yes	Yes	Yes	Yes	Yes	Yes	Yes	Yes	Yes	Yes	Yes	Yes	Yes	Yes	Yes	Yes	Yes	Yes
A0QQI2	>tr|A0QQI2|A0QQI2_MYCS2 Na+/H+ antiporter OS=Mycobacterium smegmatis (strain ATCC 700084 / mc(2)155) GN=MSMEG_0764 PE=4 SV=1	Na+/H+ antiporter	MSMEG_0764	Yes	Yes	Yes	Yes	Yes	Yes	Yes	Yes	Yes	Yes	Yes	Yes	Yes	Yes	Yes	Yes	Yes	Yes
A0QQI3	>tr|A0QQI3|A0QQI3_MYCS2 Zinc finger, UBP-type OS=Mycobacterium smegmatis (strain ATCC 700084 / mc(2)155) GN=MSMEG_0765 PE=4 SV=1	Zinc finger, UBP-type	MSMEG_0765	No	No	No	No	No	No	No	No	No	No	Yes	No	No	No	No	No	No	No
A0QQI4	>tr|A0QQI4|A0QQI4_MYCS2 Phosphoribosylglycinamide formyltransferase 2 OS=Mycobacterium smegmatis (strain ATCC 700084 / mc(2)155) GN=purT PE=4 SV=1	Phosphoribosylglycinamide formyltransferase 2	purT	Yes	Yes	Yes	Yes	Yes	Yes	Yes	Yes	Yes	Yes	Yes	Yes	Yes	Yes	Yes	Yes	Yes	Yes
A0QQI5	>tr|A0QQI5|A0QQI5_MYCS2 Uncharacterized protein OS=Mycobacterium smegmatis (strain ATCC 700084 / mc(2)155) GN=MSMEG_0767 PE=4 SV=1	Uncharacterized protein	MSMEG_0767	Yes	Yes	No	Yes	Yes	No	Yes	Yes	No	No	No	Yes	Yes	Yes	Yes	Yes	No	No
A0QQI6	>tr|A0QQI6|A0QQI6_MYCS2 Rhodanese domain protein OS=Mycobacterium smegmatis (strain ATCC 700084 / mc(2)155) GN=MSMEG_0768 PE=4 SV=1	Rhodanese domain protein	MSMEG_0768	Yes	Yes	Yes	Yes	Yes	Yes	Yes	Yes	Yes	Yes	Yes	Yes	Yes	Yes	Yes	Yes	Yes	Yes
A0QQI7	>tr|A0QQI7|A0QQI7_MYCS2 O-succinylhomoserine sulfhydrylase OS=Mycobacterium smegmatis (strain ATCC 700084 / mc(2)155) GN=metZ PE=3 SV=1	O-succinylhomoserine sulfhydrylase	metZ	Yes	Yes	Yes	Yes	Yes	Yes	Yes	Yes	Yes	Yes	Yes	Yes	Yes	Yes	Yes	Yes	Yes	Yes
A0QQI9	>tr|A0QQI9|A0QQI9_MYCS2 Putative oxidoreductase YqjQ OS=Mycobacterium smegmatis (strain ATCC 700084 / mc(2)155) GN=MSMEG_0771 PE=3 SV=1	Putative oxidoreductase YqjQ	MSMEG_0771	Yes	Yes	Yes	Yes	Yes	Yes	Yes	Yes	Yes	Yes	Yes	Yes	Yes	Yes	Yes	Yes	Yes	Yes
A0QQJ3	>tr|A0QQJ3|A0QQJ3_MYCS2 Beta-lactamase-like protein OS=Mycobacterium smegmatis (strain ATCC 700084 / mc(2)155) GN=MSMEG_0775 PE=4 SV=1	Beta-lactamase-like protein	MSMEG_0775	Yes	Yes	Yes	Yes	Yes	Yes	Yes	Yes	Yes	Yes	Yes	Yes	Yes	Yes	Yes	Yes	Yes	Yes
A0QQJ4	>sp|A0QQJ4|FGD_MYCS2 F420-dependent glucose-6-phosphate dehydrogenase OS=Mycobacterium smegmatis (strain ATCC 700084 / mc(2)155) GN=fgd PE=1 SV=2	F420-dependent glucose-6-phosphate dehydrogenase	fgd	Yes	Yes	Yes	Yes	Yes	Yes	Yes	Yes	Yes	Yes	Yes	Yes	Yes	Yes	Yes	Yes	Yes	Yes
A0QQJ6	>tr|A0QQJ6|A0QQJ6_MYCS2 Short-chain dehydrogenase/reductase SDR OS=Mycobacterium smegmatis (strain ATCC 700084 / mc(2)155) GN=MSMEG_0779 PE=1 SV=1	Short-chain dehydrogenase/reductase SDR	MSMEG_0779	Yes	Yes	Yes	Yes	Yes	Yes	Yes	Yes	Yes	Yes	Yes	Yes	Yes	Yes	Yes	Yes	Yes	Yes
A0QQJ8	>tr|A0QQJ8|A0QQJ8_MYCS2 Amino acid permease OS=Mycobacterium smegmatis (strain ATCC 700084 / mc(2)155) GN=MSMEG_0781 PE=4 SV=1	Amino acid permease	MSMEG_0781	Yes	Yes	Yes	No	Yes	Yes	Yes	No	Yes	No	No	Yes	Yes	Yes	Yes	Yes	Yes	Yes
A0QQJ9	>tr|A0QQJ9|A0QQJ9_MYCS2 Aminotransferase class III OS=Mycobacterium smegmatis (strain ATCC 700084 / mc(2)155) GN=MSMEG_0782 PE=3 SV=1	Aminotransferase class III	MSMEG_0782	Yes	Yes	Yes	Yes	Yes	Yes	Yes	Yes	Yes	Yes	Yes	Yes	Yes	Yes	Yes	Yes	Yes	Yes
A0QQK0	>tr|A0QQK0|A0QQK0_MYCS2 Phosphate acetyltransferase OS=Mycobacterium smegmatis (strain ATCC 700084 / mc(2)155) GN=pta PE=4 SV=1	Phosphate acetyltransferase	pta	Yes	Yes	Yes	Yes	Yes	Yes	Yes	Yes	Yes	Yes	Yes	Yes	Yes	Yes	Yes	Yes	Yes	Yes
A0QQK1	>sp|A0QQK1|ACKA_MYCS2 Acetate kinase OS=Mycobacterium smegmatis (strain ATCC 700084 / mc(2)155) GN=ackA PE=1 SV=1	Acetate kinase	ackA	Yes	Yes	Yes	Yes	Yes	Yes	Yes	Yes	Yes	Yes	Yes	Yes	Yes	Yes	Yes	Yes	Yes	Yes
A0QQK3	>sp|A0QQK3|PKNG_MYCS2 Serine/threonine-protein kinase PknG OS=Mycobacterium smegmatis (strain ATCC 700084 / mc(2)155) GN=pknG PE=1 SV=1	Serine/threonine-protein kinase PknG	pknG	Yes	Yes	Yes	Yes	Yes	Yes	Yes	Yes	Yes	Yes	Yes	Yes	Yes	Yes	Yes	Yes	Yes	Yes
A0QQK4	>tr|A0QQK4|A0QQK4_MYCS2 Bacterial extracellular solute-binding protein, family protein 3 OS=Mycobacterium smegmatis (strain ATCC 700084 / mc(2)155) GN=glnH PE=4 SV=1	Bacterial extracellular solute-binding protein, family protein 3	glnH	Yes	Yes	Yes	Yes	Yes	Yes	Yes	Yes	Yes	Yes	Yes	Yes	Yes	Yes	Yes	Yes	Yes	Yes
A0QQK5	>tr|A0QQK5|A0QQK5_MYCS2 Putative conserved membrane protein OS=Mycobacterium smegmatis (strain ATCC 700084 / mc(2)155) GN=MSMEG_0788 PE=4 SV=1	Putative conserved membrane protein	MSMEG_0788	Yes	Yes	Yes	Yes	Yes	Yes	Yes	Yes	Yes	Yes	Yes	Yes	Yes	Yes	Yes	Yes	Yes	Yes
A0QQK6	>tr|A0QQK6|A0QQK6_MYCS2 Hydrolase, NUDIX family protein OS=Mycobacterium smegmatis (strain ATCC 700084 / mc(2)155) GN=MSMEG_0790 PE=3 SV=1	Hydrolase, NUDIX family protein	MSMEG_0790	Yes	Yes	Yes	Yes	Yes	Yes	Yes	Yes	Yes	Yes	Yes	Yes	Yes	Yes	Yes	Yes	Yes	Yes
A0QQK7	>sp|A0QQK7|THIE_MYCS2 Thiamine-phosphate synthase OS=Mycobacterium smegmatis (strain ATCC 700084 / mc(2)155) GN=thiE PE=3 SV=1	Thiamine-phosphate synthase	thiE	Yes	Yes	Yes	Yes	Yes	Yes	Yes	Yes	Yes	Yes	Yes	Yes	Yes	Yes	Yes	Yes	Yes	Yes
A0QQK8	>tr|A0QQK8|A0QQK8_MYCS2 Glycine oxidase ThiO OS=Mycobacterium smegmatis (strain ATCC 700084 / mc(2)155) GN=thiO PE=4 SV=1	Glycine oxidase ThiO	thiO	Yes	Yes	Yes	Yes	Yes	Yes	Yes	Yes	Yes	Yes	Yes	Yes	Yes	Yes	Yes	Yes	Yes	Yes
A0QQK9	>tr|A0QQK9|A0QQK9_MYCS2 Thiamine biosynthesis protein ThiS OS=Mycobacterium smegmatis (strain ATCC 700084 / mc(2)155) GN=thiS PE=4 SV=1	Thiamine biosynthesis protein ThiS	thiS	Yes	Yes	Yes	Yes	Yes	Yes	Yes	Yes	Yes	Yes	Yes	Yes	Yes	Yes	Yes	Yes	Yes	Yes
A0QQL0	>sp|A0QQL0|THIG_MYCS2 Thiazole synthase OS=Mycobacterium smegmatis (strain ATCC 700084 / mc(2)155) GN=thiG PE=1 SV=1	Thiazole synthase	thiG	Yes	Yes	Yes	Yes	Yes	Yes	Yes	Yes	Yes	Yes	Yes	Yes	Yes	Yes	Yes	Yes	Yes	Yes
A0QQL1	>tr|A0QQL1|A0QQL1_MYCS2 Uncharacterized protein OS=Mycobacterium smegmatis (strain ATCC 700084 / mc(2)155) GN=MSMEG_0794 PE=4 SV=1	Uncharacterized protein	MSMEG_0794	Yes	Yes	Yes	Yes	Yes	Yes	Yes	Yes	Yes	Yes	Yes	Yes	Yes	Yes	Yes	Yes	Yes	Yes
A0QQL2	>tr|A0QQL2|A0QQL2_MYCS2 ABC transporter ATP-binding protein OS=Mycobacterium smegmatis (strain ATCC 700084 / mc(2)155) GN=MSMEG_0795 PE=3 SV=1	ABC transporter ATP-binding protein	MSMEG_0795	Yes	Yes	Yes	Yes	Yes	Yes	Yes	Yes	Yes	Yes	Yes	Yes	Yes	Yes	Yes	Yes	Yes	Yes
A0QQM2	>tr|A0QQM2|A0QQM2_MYCS2 Hydrolase OS=Mycobacterium smegmatis (strain ATCC 700084 / mc(2)155) GN=MSMEG_0806 PE=4 SV=1	Hydrolase	MSMEG_0806	Yes	Yes	Yes	Yes	Yes	Yes	Yes	Yes	Yes	Yes	Yes	Yes	Yes	Yes	Yes	Yes	Yes	Yes
A0QQM7	>tr|A0QQM7|A0QQM7_MYCS2 Putative pyrimidine permease RutG OS=Mycobacterium smegmatis (strain ATCC 700084 / mc(2)155) GN=MSMEG_0810 PE=4 SV=1	Putative pyrimidine permease RutG	MSMEG_0810	Yes	Yes	Yes	Yes	Yes	Yes	Yes	Yes	Yes	No	Yes	Yes	Yes	Yes	Yes	Yes	Yes	Yes
A0QQN0	>tr|A0QQN0|A0QQN0_MYCS2 Transcriptional regulator, TetR family protein OS=Mycobacterium smegmatis (strain ATCC 700084 / mc(2)155) GN=MSMEG_0815 PE=4 SV=1	Transcriptional regulator, TetR family protein	MSMEG_0815	No	Yes	Yes	Yes	Yes	Yes	Yes	Yes	Yes	Yes	No	Yes	No	Yes	Yes	Yes	Yes	Yes
A0QQN1	>tr|A0QQN1|A0QQN1_MYCS2 Membrane protein OS=Mycobacterium smegmatis (strain ATCC 700084 / mc(2)155) GN=MSMEG_0814 PE=4 SV=1	Membrane protein	MSMEG_0814	Yes	Yes	Yes	Yes	Yes	Yes	Yes	Yes	Yes	Yes	Yes	Yes	Yes	Yes	Yes	Yes	Yes	Yes
A0QQN5	>tr|A0QQN5|A0QQN5_MYCS2 Amidase, hydantoinase/carbamoylase OS=Mycobacterium smegmatis (strain ATCC 700084 / mc(2)155) GN=MSMEG_0819 PE=4 SV=1	Amidase, hydantoinase/carbamoylase	MSMEG_0819	Yes	Yes	Yes	Yes	Yes	Yes	Yes	Yes	Yes	Yes	Yes	Yes	Yes	Yes	Yes	Yes	Yes	Yes
A0QQN9	>tr|A0QQN9|A0QQN9_MYCS2 Uncharacterized protein OS=Mycobacterium smegmatis (strain ATCC 700084 / mc(2)155) GN=MSMEG_0823 PE=4 SV=1	Uncharacterized protein	MSMEG_0823	No	Yes	Yes	No	Yes	Yes	No	Yes	Yes	No	Yes	Yes	No	Yes	Yes	No	Yes	Yes
A0QQP0	>tr|A0QQP0|A0QQP0_MYCS2 Uncharacterized protein OS=Mycobacterium smegmatis (strain ATCC 700084 / mc(2)155) GN=MSMEG_0824 PE=4 SV=1	Uncharacterized protein	MSMEG_0824	Yes	Yes	Yes	Yes	Yes	Yes	Yes	Yes	Yes	Yes	Yes	Yes	Yes	Yes	Yes	Yes	Yes	Yes
A0QQP1	>tr|A0QQP1|A0QQP1_MYCS2 Phosphomethylpyrimidine kinase OS=Mycobacterium smegmatis (strain ATCC 700084 / mc(2)155) GN=thiD PE=4 SV=1	Phosphomethylpyrimidine kinase	thiD	Yes	Yes	Yes	Yes	Yes	Yes	Yes	Yes	Yes	Yes	Yes	Yes	Yes	Yes	Yes	Yes	Yes	Yes
A0QQP2	>tr|A0QQP2|A0QQP2_MYCS2 Phosphomethylpyrimidine synthase OS=Mycobacterium smegmatis (strain ATCC 700084 / mc(2)155) GN=thiC PE=3 SV=1	Phosphomethylpyrimidine synthase	thiC	Yes	Yes	Yes	Yes	Yes	Yes	Yes	Yes	Yes	Yes	Yes	Yes	Yes	Yes	Yes	Yes	Yes	Yes
A0QQP4	>tr|A0QQP4|A0QQP4_MYCS2 Immunogenic protein MPT63 OS=Mycobacterium smegmatis (strain ATCC 700084 / mc(2)155) GN=MSMEG_0828 PE=4 SV=1	Immunogenic protein MPT63	MSMEG_0828	No	No	No	No	No	Yes	No	No	No	No	No	No	No	No	Yes	No	Yes	No
A0QQP5	>tr|A0QQP5|A0QQP5_MYCS2 Exodeoxyribonuclease III OS=Mycobacterium smegmatis (strain ATCC 700084 / mc(2)155) GN=xth PE=4 SV=1	Exodeoxyribonuclease III	xth	Yes	Yes	Yes	Yes	Yes	Yes	Yes	Yes	Yes	Yes	Yes	Yes	Yes	Yes	Yes	Yes	Yes	Yes
A0QQP7	>tr|A0QQP7|A0QQP7_MYCS2 Acetyltransferase, gnat family protein OS=Mycobacterium smegmatis (strain ATCC 700084 / mc(2)155) GN=MSMEG_0830 PE=4 SV=1	Acetyltransferase, gnat family protein	MSMEG_0830	Yes	Yes	Yes	Yes	Yes	Yes	Yes	Yes	Yes	Yes	Yes	Yes	Yes	Yes	Yes	Yes	Yes	Yes
A0QQP8	>sp|A0QQP8|DEF_MYCS2 Peptide deformylase OS=Mycobacterium smegmatis (strain ATCC 700084 / mc(2)155) GN=def PE=3 SV=1	Peptide deformylase	def	Yes	Yes	Yes	Yes	Yes	Yes	Yes	Yes	Yes	Yes	Yes	Yes	Yes	Yes	Yes	Yes	Yes	Yes
A0QQP9	>tr|A0QQP9|A0QQP9_MYCS2 Transcriptional regulator, Fis family OS=Mycobacterium smegmatis (strain ATCC 700084 / mc(2)155) GN=MSMEG_0833 PE=4 SV=1	Transcriptional regulator, Fis family	MSMEG_0833	Yes	Yes	Yes	Yes	Yes	Yes	Yes	Yes	Yes	Yes	Yes	Yes	Yes	Yes	Yes	Yes	Yes	Yes
A0QQQ0	>tr|A0QQQ0|A0QQQ0_MYCS2 Putative tuberculin related peptide OS=Mycobacterium smegmatis (strain ATCC 700084 / mc(2)155) GN=MSMEG_0834 PE=4 SV=1	Putative tuberculin related peptide	MSMEG_0834	Yes	Yes	Yes	Yes	Yes	Yes	Yes	Yes	Yes	Yes	Yes	Yes	Yes	Yes	Yes	Yes	Yes	Yes
A0QQQ1	>tr|A0QQQ1|A0QQQ1_MYCS2 Copper/zinc superoxide dismutase OS=Mycobacterium smegmatis (strain ATCC 700084 / mc(2)155) GN=sodC PE=3 SV=1	Copper/zinc superoxide dismutase	sodC	Yes	Yes	Yes	Yes	Yes	Yes	Yes	Yes	Yes	Yes	Yes	Yes	Yes	Yes	Yes	Yes	Yes	Yes
A0QQQ2	>sp|A0QQQ2|GCS21_MYCS2 Putative glutamate--cysteine ligase 2-1 OS=Mycobacterium smegmatis (strain ATCC 700084 / mc(2)155) GN=MSMEG_0836 PE=3 SV=1	Putative glutamate--cysteine ligase 2-1	MSMEG_0836	Yes	Yes	Yes	Yes	Yes	Yes	Yes	Yes	Yes	Yes	Yes	Yes	Yes	Yes	Yes	Yes	Yes	Yes
A0QQQ4	>tr|A0QQQ4|A0QQQ4_MYCS2 AsnC-family protein transcriptional regulator OS=Mycobacterium smegmatis (strain ATCC 700084 / mc(2)155) GN=MSMEG_0838 PE=4 SV=1	AsnC-family protein transcriptional regulator	MSMEG_0838	Yes	Yes	Yes	Yes	Yes	Yes	Yes	Yes	Yes	Yes	Yes	Yes	Yes	Yes	Yes	Yes	Yes	Yes
A0QQQ5	>tr|A0QQQ5|A0QQQ5_MYCS2 ATP-dependent protease La (LON) domain subfamily protein OS=Mycobacterium smegmatis (strain ATCC 700084 / mc(2)155) GN=MSMEG_0839 PE=4 SV=1	ATP-dependent protease La (LON) domain subfamily protein	MSMEG_0839	Yes	Yes	Yes	Yes	Yes	Yes	Yes	Yes	Yes	Yes	Yes	Yes	Yes	Yes	Yes	Yes	Yes	Yes
A0QQQ6	>tr|A0QQQ6|A0QQQ6_MYCS2 Uncharacterized protein OS=Mycobacterium smegmatis (strain ATCC 700084 / mc(2)155) GN=MSMEG_0840 PE=4 SV=1	Uncharacterized protein	MSMEG_0840	Yes	Yes	Yes	Yes	Yes	Yes	Yes	Yes	Yes	Yes	Yes	Yes	Yes	Yes	Yes	Yes	Yes	Yes
A0QQQ7	>tr|A0QQQ7|A0QQQ7_MYCS2 Uncharacterized protein OS=Mycobacterium smegmatis (strain ATCC 700084 / mc(2)155) GN=MSMEG_0842 PE=4 SV=1	Uncharacterized protein	MSMEG_0842	Yes	Yes	Yes	Yes	Yes	Yes	Yes	Yes	Yes	Yes	Yes	Yes	Yes	Yes	Yes	Yes	Yes	Yes
A0QQQ8	>tr|A0QQQ8|A0QQQ8_MYCS2 Monovalent cation/proton antiporter, MnhG/PhaG subunit OS=Mycobacterium smegmatis (strain ATCC 700084 / mc(2)155) GN=MSMEG_0843 PE=4 SV=1	Monovalent cation/proton antiporter, MnhG/PhaG subunit	MSMEG_0843	No	Yes	No	Yes	No	No	No	Yes	No	No	Yes	Yes	No	Yes	Yes	No	Yes	Yes
A0QQR0	>tr|A0QQR0|A0QQR0_MYCS2 Multisubunit Na+/H+ antiporter OS=Mycobacterium smegmatis (strain ATCC 700084 / mc(2)155) GN=MSMEG_0845 PE=4 SV=1	Multisubunit Na+/H+ antiporter	MSMEG_0845	Yes	Yes	Yes	Yes	Yes	Yes	Yes	Yes	Yes	Yes	Yes	Yes	Yes	Yes	Yes	Yes	Yes	Yes
A0QQR1	>tr|A0QQR1|A0QQR1_MYCS2 NADH-ubiquinone oxidoreductase/multisubunit na+/h+ antiporter, d subunit OS=Mycobacterium smegmatis (strain ATCC 700084 / mc(2)155) GN=MSMEG_0846 PE=4 SV=1	NADH-ubiquinone oxidoreductase/multisubunit na+/h+ antiporter, d subunit	MSMEG_0846	No	Yes	No	Yes	Yes	Yes	No	Yes	Yes	No	Yes	Yes	Yes	No	Yes	Yes	Yes	Yes
A0QQR2	>tr|A0QQR2|A0QQR2_MYCS2 NADH-ubiquinone oxidoreductase chain 4L OS=Mycobacterium smegmatis (strain ATCC 700084 / mc(2)155) GN=MSMEG_0847 PE=4 SV=1	NADH-ubiquinone oxidoreductase chain 4L	MSMEG_0847	Yes	Yes	Yes	No	Yes	Yes	No	Yes	Yes	No	No	No	No	Yes	No	No	Yes	No
A0QQR3	>tr|A0QQR3|A0QQR3_MYCS2 NADH ubiquinone oxidoreductase subunit 5 OS=Mycobacterium smegmatis (strain ATCC 700084 / mc(2)155) GN=MSMEG_0848 PE=4 SV=1	NADH ubiquinone oxidoreductase subunit 5	MSMEG_0848	Yes	Yes	Yes	Yes	Yes	Yes	Yes	Yes	Yes	No	Yes	Yes	Yes	Yes	Yes	Yes	Yes	Yes
A0QQS3	>tr|A0QQS3|A0QQS3_MYCS2 Transcriptional regulator, TetR family OS=Mycobacterium smegmatis (strain ATCC 700084 / mc(2)155) GN=MSMEG_0859 PE=4 SV=1	Transcriptional regulator, TetR family	MSMEG_0859	Yes	Yes	Yes	Yes	Yes	Yes	Yes	Yes	Yes	Yes	Yes	Yes	Yes	Yes	Yes	Yes	Yes	Yes
A0QQS4	>tr|A0QQS4|A0QQS4_MYCS2 Cell division control protein Cdc48 OS=Mycobacterium smegmatis (strain ATCC 700084 / mc(2)155) GN=MSMEG_0858 PE=3 SV=1	Cell division control protein Cdc48	MSMEG_0858	Yes	Yes	Yes	Yes	Yes	Yes	Yes	Yes	Yes	Yes	Yes	Yes	Yes	Yes	Yes	Yes	Yes	Yes
A0QQS5	>tr|A0QQS5|A0QQS5_MYCS2 CDP-diacylglycerol--serine O-phosphatidyltransferase OS=Mycobacterium smegmatis (strain ATCC 700084 / mc(2)155) GN=pssA PE=3 SV=1	CDP-diacylglycerol--serine O-phosphatidyltransferase	pssA	Yes	Yes	Yes	Yes	Yes	Yes	Yes	Yes	Yes	Yes	Yes	Yes	Yes	Yes	Yes	Yes	Yes	Yes
A0QQS6	>sp|A0QQS6|PSD_MYCS2 Phosphatidylserine decarboxylase proenzyme OS=Mycobacterium smegmatis (strain ATCC 700084 / mc(2)155) GN=psd PE=3 SV=1	Phosphatidylserine decarboxylase proenzyme	psd	Yes	Yes	Yes	Yes	Yes	Yes	Yes	Yes	Yes	Yes	Yes	Yes	Yes	Yes	Yes	Yes	Yes	Yes
A0QQS7	>tr|A0QQS7|A0QQS7_MYCS2 Molybdopterin biosynthesis protein MoeA OS=Mycobacterium smegmatis (strain ATCC 700084 / mc(2)155) GN=MSMEG_0862 PE=4 SV=1	Molybdopterin biosynthesis protein MoeA	MSMEG_0862	Yes	Yes	Yes	Yes	Yes	Yes	Yes	Yes	Yes	Yes	Yes	Yes	Yes	Yes	Yes	Yes	Yes	Yes
A0QQS8	>tr|A0QQS8|A0QQS8_MYCS2 Short chain dehydrogenase OS=Mycobacterium smegmatis (strain ATCC 700084 / mc(2)155) GN=MSMEG_0863 PE=4 SV=1	Short chain dehydrogenase	MSMEG_0863	Yes	Yes	Yes	Yes	Yes	Yes	Yes	Yes	Yes	Yes	Yes	Yes	Yes	Yes	Yes	Yes	Yes	Yes
A0QQT1	>tr|A0QQT1|A0QQT1_MYCS2 HAD-superfamily hydrolase, subfamily IIA OS=Mycobacterium smegmatis (strain ATCC 700084 / mc(2)155) GN=MSMEG_0867 PE=4 SV=1	HAD-superfamily hydrolase, subfamily IIA	MSMEG_0867	Yes	Yes	Yes	Yes	Yes	Yes	Yes	Yes	Yes	Yes	Yes	Yes	Yes	Yes	Yes	Yes	Yes	Yes
A0QQT2	>tr|A0QQT2|A0QQT2_MYCS2 DNA or RNA helicase of superfamily protein II OS=Mycobacterium smegmatis (strain ATCC 700084 / mc(2)155) GN=MSMEG_0866 PE=4 SV=1	DNA or RNA helicase of superfamily protein II	MSMEG_0866	Yes	Yes	Yes	Yes	Yes	Yes	Yes	Yes	Yes	Yes	Yes	Yes	Yes	Yes	Yes	Yes	Yes	Yes
A0QQT9	>tr|A0QQT9|A0QQT9_MYCS2 Transcriptional regulator, GntR family protein OS=Mycobacterium smegmatis (strain ATCC 700084 / mc(2)155) GN=MSMEG_0874 PE=4 SV=1	Transcriptional regulator, GntR family protein	MSMEG_0874	Yes	Yes	Yes	No	Yes	Yes	Yes	Yes	Yes	No	Yes	Yes	Yes	Yes	Yes	Yes	Yes	Yes
A0QQU1	>tr|A0QQU1|A0QQU1_MYCS2 Dihydrodipicolinate synthase OS=Mycobacterium smegmatis (strain ATCC 700084 / mc(2)155) GN=MSMEG_0877 PE=3 SV=1	Dihydrodipicolinate synthase	MSMEG_0877	Yes	Yes	Yes	Yes	Yes	Yes	Yes	Yes	Yes	Yes	Yes	Yes	Yes	Yes	Yes	Yes	Yes	Yes
A0QQU2	>tr|A0QQU2|A0QQU2_MYCS2 Short chain dehydrogenase OS=Mycobacterium smegmatis (strain ATCC 700084 / mc(2)155) GN=MSMEG_0876 PE=3 SV=1	Short chain dehydrogenase	MSMEG_0876	Yes	Yes	Yes	Yes	Yes	Yes	Yes	Yes	Yes	Yes	Yes	Yes	Yes	Yes	Yes	Yes	Yes	Yes
A0QQU3	>tr|A0QQU3|A0QQU3_MYCS2 Transcriptional regulator OS=Mycobacterium smegmatis (strain ATCC 700084 / mc(2)155) GN=MSMEG_0878 PE=4 SV=1	Transcriptional regulator	MSMEG_0878	No	Yes	No	Yes	No	No	No	Yes	Yes	Yes	Yes	Yes	No	Yes	Yes	No	Yes	No
A0QQU5	>sp|A0QQU5|CH601_MYCS2 60 kDa chaperonin 1 OS=Mycobacterium smegmatis (strain ATCC 700084 / mc(2)155) GN=groL1 PE=1 SV=1	60 kDa chaperonin 1	groL1	Yes	Yes	Yes	Yes	Yes	Yes	Yes	Yes	Yes	Yes	Yes	Yes	Yes	Yes	Yes	Yes	Yes	Yes
A0QQU7	>tr|A0QQU7|A0QQU7_MYCS2 Pyridoxamine 5-phosphate oxidase-related, FMN-binding protein OS=Mycobacterium smegmatis (strain ATCC 700084 / mc(2)155) GN=MSMEG_0882 PE=4 SV=1	Pyridoxamine 5-phosphate oxidase-related, FMN-binding protein	MSMEG_0882	Yes	Yes	Yes	Yes	Yes	Yes	Yes	Yes	Yes	Yes	Yes	Yes	Yes	Yes	Yes	Yes	Yes	Yes
A0QQU8	>tr|A0QQU8|A0QQU8_MYCS2 Amidohydrolase family protein OS=Mycobacterium smegmatis (strain ATCC 700084 / mc(2)155) GN=MSMEG_0883 PE=4 SV=1	Amidohydrolase family protein	MSMEG_0883	Yes	Yes	Yes	Yes	Yes	Yes	Yes	Yes	Yes	Yes	Yes	Yes	Yes	Yes	Yes	Yes	Yes	Yes
A0QQV2	>tr|A0QQV2|A0QQV2_MYCS2 Uncharacterized protein OS=Mycobacterium smegmatis (strain ATCC 700084 / mc(2)155) GN=MSMEG_0887 PE=4 SV=1	Uncharacterized protein	MSMEG_0887	Yes	Yes	Yes	Yes	Yes	Yes	Yes	Yes	Yes	Yes	Yes	Yes	Yes	Yes	Yes	Yes	Yes	Yes
A0QQV4	>tr|A0QQV4|A0QQV4_MYCS2 Succinate-semialdehyde dehydrogenase NADP+ dependent, PutA_2 OS=Mycobacterium smegmatis (strain ATCC 700084 / mc(2)155) GN=gabD2 PE=3 SV=1	Succinate-semialdehyde dehydrogenase NADP+ dependent, PutA_2	gabD2	Yes	Yes	Yes	Yes	Yes	Yes	Yes	Yes	Yes	Yes	Yes	Yes	Yes	Yes	Yes	Yes	Yes	Yes
A0QQV5	>tr|A0QQV5|A0QQV5_MYCS2 HD domain protein OS=Mycobacterium smegmatis (strain ATCC 700084 / mc(2)155) GN=MSMEG_0890 PE=4 SV=1	HD domain protein	MSMEG_0890	Yes	Yes	Yes	Yes	Yes	Yes	Yes	Yes	Yes	Yes	Yes	Yes	Yes	Yes	Yes	Yes	Yes	Yes
A0QQV7	>tr|A0QQV7|A0QQV7_MYCS2 Conserved secreted protein OS=Mycobacterium smegmatis (strain ATCC 700084 / mc(2)155) GN=MSMEG_0892 PE=4 SV=1	Conserved secreted protein	MSMEG_0892	Yes	Yes	Yes	Yes	Yes	Yes	Yes	Yes	Yes	No	Yes	Yes	Yes	Yes	Yes	Yes	Yes	Yes
A0QQV9	>tr|A0QQV9|A0QQV9_MYCS2 Dihydrodipicolinate reductase OS=Mycobacterium smegmatis (strain ATCC 700084 / mc(2)155) GN=MSMEG_0894 PE=4 SV=1	Dihydrodipicolinate reductase	MSMEG_0894	No	Yes	Yes	No	Yes	Yes	Yes	Yes	Yes	No	Yes	Yes	No	Yes	Yes	No	Yes	Yes
A0QQW0	>tr|A0QQW0|A0QQW0_MYCS2 Bacterial regulatory protein, GntR family protein OS=Mycobacterium smegmatis (strain ATCC 700084 / mc(2)155) GN=MSMEG_0895 PE=4 SV=1	Bacterial regulatory protein, GntR family protein	MSMEG_0895	Yes	Yes	Yes	Yes	Yes	Yes	Yes	Yes	Yes	Yes	Yes	Yes	Yes	Yes	Yes	Yes	Yes	Yes
A0QQW2	>tr|A0QQW2|A0QQW2_MYCS2 Uncharacterized protein OS=Mycobacterium smegmatis (strain ATCC 700084 / mc(2)155) GN=MSMEG_0897 PE=4 SV=1	Uncharacterized protein	MSMEG_0897	Yes	Yes	Yes	Yes	Yes	Yes	Yes	Yes	Yes	Yes	Yes	Yes	Yes	Yes	Yes	Yes	Yes	Yes
A0QQW3	>tr|A0QQW3|A0QQW3_MYCS2 Ketose-bisphosphate aldolase OS=Mycobacterium smegmatis (strain ATCC 700084 / mc(2)155) GN=MSMEG_0898 PE=4 SV=1	Ketose-bisphosphate aldolase	MSMEG_0898	Yes	Yes	Yes	Yes	Yes	Yes	Yes	Yes	Yes	Yes	Yes	Yes	Yes	Yes	Yes	Yes	Yes	Yes
A0QQW4	>tr|A0QQW4|A0QQW4_MYCS2 Prolyl oligopeptidase OS=Mycobacterium smegmatis (strain ATCC 700084 / mc(2)155) GN=MSMEG_0899 PE=4 SV=1	Prolyl oligopeptidase	MSMEG_0899	Yes	Yes	Yes	Yes	Yes	Yes	Yes	Yes	Yes	Yes	Yes	Yes	Yes	Yes	Yes	Yes	Yes	Yes
A0QQW5	>tr|A0QQW5|A0QQW5_MYCS2 Aldehyde dehydrogenase OS=Mycobacterium smegmatis (strain ATCC 700084 / mc(2)155) GN=MSMEG_0900 PE=3 SV=1	Aldehyde dehydrogenase	MSMEG_0900	Yes	Yes	Yes	Yes	Yes	Yes	Yes	Yes	Yes	Yes	Yes	Yes	Yes	Yes	Yes	Yes	Yes	Yes
A0QQW6	>tr|A0QQW6|A0QQW6_MYCS2 Uncharacterized protein OS=Mycobacterium smegmatis (strain ATCC 700084 / mc(2)155) GN=MSMEG_0901 PE=4 SV=1	Uncharacterized protein	MSMEG_0901	Yes	Yes	Yes	Yes	Yes	Yes	Yes	Yes	Yes	Yes	Yes	Yes	Yes	Yes	Yes	Yes	Yes	Yes
A0QQW8	>tr|A0QQW8|A0QQW8_MYCS2 Dihydrolipoamide dehydrogenase OS=Mycobacterium smegmatis (strain ATCC 700084 / mc(2)155) GN=lpdA PE=3 SV=1	Dihydrolipoamide dehydrogenase	lpdA	Yes	Yes	Yes	Yes	Yes	Yes	Yes	Yes	Yes	Yes	Yes	Yes	Yes	Yes	Yes	Yes	Yes	Yes
A0QQX0	>tr|A0QQX0|A0QQX0_MYCS2 4-carboxymuconolactone decarboxylase domain protein OS=Mycobacterium smegmatis (strain ATCC 700084 / mc(2)155) GN=pcaC PE=4 SV=1	4-carboxymuconolactone decarboxylase domain protein	pcaC	Yes	Yes	Yes	Yes	Yes	Yes	Yes	Yes	Yes	Yes	Yes	Yes	Yes	Yes	Yes	Yes	Yes	Yes
A0QQX1	>tr|A0QQX1|A0QQX1_MYCS2 DNA-binding protein OS=Mycobacterium smegmatis (strain ATCC 700084 / mc(2)155) GN=MSMEG_0906 PE=4 SV=1	DNA-binding protein	MSMEG_0906	Yes	Yes	Yes	Yes	Yes	Yes	Yes	Yes	Yes	Yes	Yes	Yes	Yes	Yes	Yes	Yes	Yes	Yes
A0QQX4	>tr|A0QQX4|A0QQX4_MYCS2 Acyl-ACP thioesterase superfamily protein OS=Mycobacterium smegmatis (strain ATCC 700084 / mc(2)155) GN=MSMEG_0909 PE=4 SV=1	Acyl-ACP thioesterase superfamily protein	MSMEG_0909	Yes	Yes	Yes	Yes	Yes	Yes	Yes	Yes	Yes	Yes	Yes	Yes	Yes	Yes	Yes	Yes	Yes	Yes
A0QQX6	>tr|A0QQX6|A0QQX6_MYCS2 Isocitrate lyase OS=Mycobacterium smegmatis (strain ATCC 700084 / mc(2)155) GN=aceA PE=4 SV=1	Isocitrate lyase	aceA	Yes	Yes	Yes	Yes	Yes	Yes	Yes	Yes	Yes	Yes	Yes	Yes	Yes	Yes	Yes	Yes	Yes	Yes
A0QQX7	>tr|A0QQX7|A0QQX7_MYCS2 3-hydroxybutyryl-CoA dehydrogenase OS=Mycobacterium smegmatis (strain ATCC 700084 / mc(2)155) GN=fadB2 PE=4 SV=1	3-hydroxybutyryl-CoA dehydrogenase	fadB2	Yes	Yes	Yes	Yes	Yes	Yes	Yes	Yes	Yes	Yes	Yes	Yes	Yes	Yes	Yes	Yes	Yes	Yes
A0QQX8	>tr|A0QQX8|A0QQX8_MYCS2 Methoxy mycolic acid synthase 1 OS=Mycobacterium smegmatis (strain ATCC 700084 / mc(2)155) GN=umaA PE=4 SV=1	Methoxy mycolic acid synthase 1	umaA	Yes	Yes	Yes	Yes	Yes	Yes	Yes	Yes	Yes	Yes	Yes	Yes	Yes	Yes	Yes	Yes	Yes	Yes
A0QQY0	>tr|A0QQY0|A0QQY0_MYCS2 Polyphosphate kinase 2 superfamily protein OS=Mycobacterium smegmatis (strain ATCC 700084 / mc(2)155) GN=MSMEG_0915 PE=4 SV=1	Polyphosphate kinase 2 superfamily protein	MSMEG_0915	Yes	Yes	Yes	Yes	Yes	Yes	Yes	Yes	Yes	Yes	Yes	Yes	Yes	Yes	Yes	Yes	Yes	Yes
A0QQY1	>tr|A0QQY1|A0QQY1_MYCS2 TetR family transcriptional regulator OS=Mycobacterium smegmatis (strain ATCC 700084 / mc(2)155) GN=MSMEG_0916 PE=4 SV=1	TetR family transcriptional regulator	MSMEG_0916	Yes	Yes	Yes	Yes	Yes	Yes	Yes	Yes	Yes	Yes	Yes	Yes	Yes	Yes	Yes	Yes	Yes	Yes
A0QQY2	>tr|A0QQY2|A0QQY2_MYCS2 Uncharacterized protein OS=Mycobacterium smegmatis (strain ATCC 700084 / mc(2)155) GN=MSMEG_0917 PE=4 SV=1	Uncharacterized protein	MSMEG_0917	Yes	Yes	Yes	Yes	Yes	Yes	Yes	Yes	Yes	Yes	Yes	Yes	Yes	Yes	Yes	Yes	Yes	Yes
A0QQY3	>tr|A0QQY3|A0QQY3_MYCS2 Transcriptional regulator, XRE family OS=Mycobacterium smegmatis (strain ATCC 700084 / mc(2)155) GN=MSMEG_0918 PE=4 SV=1	Transcriptional regulator, XRE family	MSMEG_0918	Yes	Yes	Yes	Yes	Yes	Yes	Yes	Yes	Yes	Yes	Yes	Yes	Yes	Yes	Yes	Yes	Yes	Yes
A0QQY7	>tr|A0QQY7|A0QQY7_MYCS2 Deoxyribose-phosphate aldolase OS=Mycobacterium smegmatis (strain ATCC 700084 / mc(2)155) GN=deoC PE=1 SV=1	Deoxyribose-phosphate aldolase	deoC	Yes	Yes	Yes	Yes	Yes	Yes	Yes	Yes	Yes	Yes	Yes	Yes	Yes	Yes	Yes	Yes	Yes	Yes
A0QQY8	>tr|A0QQY8|A0QQY8_MYCS2 Uncharacterized protein OS=Mycobacterium smegmatis (strain ATCC 700084 / mc(2)155) GN=MSMEG_0923 PE=4 SV=1	Uncharacterized protein	MSMEG_0923	Yes	Yes	Yes	Yes	Yes	Yes	Yes	Yes	Yes	Yes	Yes	Yes	Yes	Yes	Yes	Yes	Yes	Yes
A0QQY9	>tr|A0QQY9|A0QQY9_MYCS2 Hydrolase, carbon-nitrogen family protein OS=Mycobacterium smegmatis (strain ATCC 700084 / mc(2)155) GN=MSMEG_0924 PE=4 SV=1	Hydrolase, carbon-nitrogen family protein	MSMEG_0924	Yes	Yes	Yes	Yes	Yes	Yes	Yes	Yes	Yes	Yes	Yes	Yes	Yes	Yes	Yes	Yes	Yes	Yes
A0QQZ1	>tr|A0QQZ1|A0QQZ1_MYCS2 Uncharacterized protein OS=Mycobacterium smegmatis (strain ATCC 700084 / mc(2)155) GN=MSMEG_0926 PE=4 SV=1	Uncharacterized protein	MSMEG_0926	No	Yes	Yes	No	Yes	Yes	Yes	Yes	Yes	No	No	Yes	No	Yes	No	No	Yes	No
A0QQZ2	>tr|A0QQZ2|A0QQZ2_MYCS2 Uncharacterized protein OS=Mycobacterium smegmatis (strain ATCC 700084 / mc(2)155) GN=MSMEG_0927 PE=4 SV=1	Uncharacterized protein	MSMEG_0927	Yes	Yes	Yes	Yes	Yes	Yes	Yes	Yes	Yes	Yes	Yes	Yes	Yes	Yes	Yes	Yes	Yes	Yes
A0QQZ3	>sp|A0QQZ3|MURB_MYCS2 UDP-N-acetylenolpyruvoylglucosamine reductase OS=Mycobacterium smegmatis (strain ATCC 700084 / mc(2)155) GN=murB PE=3 SV=1	UDP-N-acetylenolpyruvoylglucosamine reductase	murB	Yes	Yes	Yes	Yes	Yes	Yes	Yes	Yes	Yes	Yes	Yes	Yes	Yes	Yes	Yes	Yes	Yes	Yes
A0QQZ4	>tr|A0QQZ4|A0QQZ4_MYCS2 ErfK/YbiS/YcfS/YnhG family protein OS=Mycobacterium smegmatis (strain ATCC 700084 / mc(2)155) GN=MSMEG_0929 PE=4 SV=1	ErfK/YbiS/YcfS/YnhG family protein	MSMEG_0929	Yes	Yes	Yes	Yes	Yes	Yes	Yes	Yes	Yes	Yes	Yes	Yes	Yes	Yes	Yes	Yes	Yes	Yes
A0QQZ5	>tr|A0QQZ5|A0QQZ5_MYCS2 Serine 3-dehydrogenase OS=Mycobacterium smegmatis (strain ATCC 700084 / mc(2)155) GN=MSMEG_0930 PE=3 SV=1	Serine 3-dehydrogenase	MSMEG_0930	Yes	Yes	Yes	Yes	Yes	Yes	Yes	Yes	Yes	Yes	Yes	Yes	Yes	Yes	Yes	Yes	Yes	Yes
A0QQZ8	>sp|A0QQZ8|MSHA_MYCS2 D-inositol 3-phosphate glycosyltransferase OS=Mycobacterium smegmatis (strain ATCC 700084 / mc(2)155) GN=mshA PE=1 SV=1	D-inositol 3-phosphate glycosyltransferase	mshA	Yes	Yes	Yes	Yes	Yes	Yes	Yes	Yes	Yes	Yes	Yes	Yes	Yes	Yes	Yes	Yes	Yes	Yes
A0QQZ9	>tr|A0QQZ9|A0QQZ9_MYCS2 Uncharacterized protein OS=Mycobacterium smegmatis (strain ATCC 700084 / mc(2)155) GN=MSMEG_0934 PE=4 SV=1	Uncharacterized protein	MSMEG_0934	Yes	Yes	Yes	Yes	Yes	Yes	Yes	Yes	Yes	Yes	Yes	Yes	Yes	Yes	Yes	Yes	Yes	Yes
A0QR00	>tr|A0QR00|A0QR00_MYCS2 2,3-bisphosphoglycerate-dependent phosphoglycerate mutase OS=Mycobacterium smegmatis (strain ATCC 700084 / mc(2)155) GN=gpmA PE=3 SV=1	2,3-bisphosphoglycerate-dependent phosphoglycerate mutase	gpmA	Yes	Yes	Yes	Yes	Yes	Yes	Yes	Yes	Yes	Yes	Yes	Yes	Yes	Yes	Yes	Yes	Yes	Yes
A0QR01	>sp|A0QR01|SENX3_MYCS2 Signal-transduction histidine kinase senX3 OS=Mycobacterium smegmatis (strain ATCC 700084 / mc(2)155) GN=senX3 PE=1 SV=1	Signal-transduction histidine kinase senX3	senX3	Yes	Yes	Yes	Yes	Yes	Yes	Yes	Yes	Yes	Yes	Yes	Yes	Yes	Yes	Yes	Yes	Yes	Yes
A0QR03	>tr|A0QR03|A0QR03_MYCS2 Uncharacterized protein OS=Mycobacterium smegmatis (strain ATCC 700084 / mc(2)155) GN=MSMEG_0938 PE=4 SV=1	Uncharacterized protein	MSMEG_0938	Yes	Yes	Yes	Yes	Yes	Yes	Yes	Yes	Yes	Yes	Yes	Yes	Yes	Yes	Yes	Yes	Yes	Yes
A0QR04	>tr|A0QR04|A0QR04_MYCS2 Ppx/GppA phosphatase family protein OS=Mycobacterium smegmatis (strain ATCC 700084 / mc(2)155) GN=MSMEG_0939 PE=4 SV=1	Ppx/GppA phosphatase family protein	MSMEG_0939	Yes	Yes	Yes	Yes	Yes	Yes	Yes	Yes	Yes	Yes	Yes	Yes	Yes	Yes	Yes	Yes	Yes	Yes
A0QR05	>tr|A0QR05|A0QR05_MYCS2 Uncharacterized protein OS=Mycobacterium smegmatis (strain ATCC 700084 / mc(2)155) GN=MSMEG_0940 PE=4 SV=1	Uncharacterized protein	MSMEG_0940	Yes	Yes	Yes	Yes	Yes	Yes	Yes	Yes	Yes	Yes	Yes	Yes	Yes	Yes	Yes	Yes	Yes	Yes
A0QR06	>tr|A0QR06|A0QR06_MYCS2 AP endonuclease, family protein 2 OS=Mycobacterium smegmatis (strain ATCC 700084 / mc(2)155) GN=MSMEG_0941 PE=4 SV=1	AP endonuclease, family protein 2	MSMEG_0941	No	No	No	Yes	No	No	No	No	No	Yes	No	No	No	No	Yes	Yes	Yes	No
A0QR07	>tr|A0QR07|A0QR07_MYCS2 Uncharacterized protein OS=Mycobacterium smegmatis (strain ATCC 700084 / mc(2)155) GN=MSMEG_0942 PE=4 SV=1	Uncharacterized protein	MSMEG_0942	Yes	Yes	Yes	Yes	Yes	Yes	Yes	Yes	Yes	Yes	Yes	Yes	Yes	Yes	Yes	Yes	Yes	No
A0QR08	>tr|A0QR08|A0QR08_MYCS2 Pyrroline-5-carboxylate reductase OS=Mycobacterium smegmatis (strain ATCC 700084 / mc(2)155) GN=proC PE=3 SV=1	Pyrroline-5-carboxylate reductase	proC	Yes	Yes	Yes	Yes	Yes	Yes	Yes	Yes	Yes	Yes	Yes	Yes	Yes	Yes	Yes	Yes	Yes	Yes
A0QR09	>tr|A0QR09|A0QR09_MYCS2 DNA binding domain, excisionase family protein OS=Mycobacterium smegmatis (strain ATCC 700084 / mc(2)155) GN=MSMEG_0944 PE=4 SV=1	DNA binding domain, excisionase family protein	MSMEG_0944	Yes	Yes	Yes	Yes	Yes	Yes	Yes	Yes	Yes	Yes	Yes	Yes	Yes	Yes	Yes	Yes	Yes	Yes
A0QR11	>tr|A0QR11|A0QR11_MYCS2 NAD dependent epimerase/dehydratase family protein OS=Mycobacterium smegmatis (strain ATCC 700084 / mc(2)155) GN=MSMEG_0946 PE=4 SV=1	NAD dependent epimerase/dehydratase family protein	MSMEG_0946	Yes	Yes	Yes	Yes	Yes	Yes	Yes	Yes	Yes	Yes	Yes	Yes	Yes	Yes	Yes	Yes	Yes	Yes
A0QR12	>tr|A0QR12|A0QR12_MYCS2 Acyltransferase OS=Mycobacterium smegmatis (strain ATCC 700084 / mc(2)155) GN=MSMEG_0947 PE=4 SV=1	Acyltransferase	MSMEG_0947	Yes	Yes	Yes	Yes	Yes	Yes	Yes	Yes	Yes	Yes	Yes	Yes	Yes	Yes	Yes	Yes	Yes	Yes
A0QR13	>tr|A0QR13|A0QR13_MYCS2 MaoC-like dehydratase OS=Mycobacterium smegmatis (strain ATCC 700084 / mc(2)155) GN=MSMEG_0948 PE=3 SV=1	MaoC-like dehydratase	MSMEG_0948	Yes	Yes	Yes	Yes	Yes	Yes	Yes	Yes	Yes	Yes	Yes	Yes	Yes	Yes	Yes	Yes	Yes	Yes
A0QR14	>tr|A0QR14|A0QR14_MYCS2 HAD-superfamily protein subfamily protein IB hydrolase, TIGR01490 OS=Mycobacterium smegmatis (strain ATCC 700084 / mc(2)155) GN=MSMEG_0949 PE=4 SV=1	HAD-superfamily protein subfamily protein IB hydrolase, TIGR01490	MSMEG_0949	Yes	Yes	Yes	Yes	Yes	Yes	Yes	Yes	Yes	Yes	Yes	Yes	Yes	Yes	Yes	Yes	Yes	Yes
A0QR17	>sp|A0QR17|HEM1_MYCS2 Glutamyl-tRNA reductase OS=Mycobacterium smegmatis (strain ATCC 700084 / mc(2)155) GN=hemA PE=3 SV=1	Glutamyl-tRNA reductase	hemA	Yes	Yes	Yes	Yes	Yes	Yes	Yes	Yes	Yes	Yes	Yes	Yes	Yes	Yes	Yes	Yes	Yes	Yes
A0QR18	>tr|A0QR18|A0QR18_MYCS2 Porphobilinogen deaminase OS=Mycobacterium smegmatis (strain ATCC 700084 / mc(2)155) GN=hemC PE=3 SV=1	Porphobilinogen deaminase	hemC	Yes	Yes	Yes	Yes	Yes	Yes	Yes	Yes	Yes	Yes	Yes	Yes	Yes	Yes	Yes	Yes	Yes	Yes
A0QR19	>tr|A0QR19|A0QR19_MYCS2 Uroporphyrinogen-III synthase OS=Mycobacterium smegmatis (strain ATCC 700084 / mc(2)155) GN=hemD PE=4 SV=1	Uroporphyrinogen-III synthase	hemD	Yes	Yes	Yes	Yes	Yes	Yes	Yes	Yes	Yes	Yes	Yes	Yes	Yes	Yes	Yes	Yes	Yes	Yes
A0QR20	>tr|A0QR20|A0QR20_MYCS2 Delta-aminolevulinic acid dehydratase OS=Mycobacterium smegmatis (strain ATCC 700084 / mc(2)155) GN=hemB PE=3 SV=1	Delta-aminolevulinic acid dehydratase	hemB	Yes	Yes	Yes	Yes	Yes	Yes	Yes	No	Yes	Yes	No	Yes	Yes	Yes	Yes	Yes	Yes	Yes
A0QR24	>tr|A0QR24|A0QR24_MYCS2 Putative conserved transmembrane protein OS=Mycobacterium smegmatis (strain ATCC 700084 / mc(2)155) GN=MSMEG_0959 PE=4 SV=1	Putative conserved transmembrane protein	MSMEG_0959	Yes	Yes	Yes	Yes	Yes	Yes	Yes	Yes	Yes	Yes	Yes	Yes	Yes	No	Yes	Yes	No	Yes
A0QR26	>tr|A0QR26|A0QR26_MYCS2 TetR-family protein transcriptional regulator OS=Mycobacterium smegmatis (strain ATCC 700084 / mc(2)155) GN=MSMEG_0962 PE=4 SV=1	TetR-family protein transcriptional regulator	MSMEG_0962	Yes	Yes	No	Yes	Yes	Yes	Yes	Yes	Yes	Yes	Yes	Yes	Yes	Yes	Yes	Yes	Yes	Yes
A0QR28	>tr|A0QR28|A0QR28_MYCS2 Pyridoxamine 5-phosphate oxidase family protein OS=Mycobacterium smegmatis (strain ATCC 700084 / mc(2)155) GN=MSMEG_0964 PE=4 SV=1	Pyridoxamine 5-phosphate oxidase family protein	MSMEG_0964	Yes	Yes	Yes	Yes	Yes	Yes	Yes	Yes	Yes	Yes	Yes	Yes	Yes	Yes	Yes	Yes	Yes	Yes
A0QR31	>tr|A0QR31|A0QR31_MYCS2 Uncharacterized protein OS=Mycobacterium smegmatis (strain ATCC 700084 / mc(2)155) GN=MSMEG_0967 PE=4 SV=1	Uncharacterized protein	MSMEG_0967	Yes	Yes	Yes	Yes	Yes	Yes	Yes	Yes	Yes	Yes	Yes	Yes	Yes	Yes	Yes	Yes	Yes	Yes
A0QR33	>sp|A0QR33|GSA_MYCS2 Glutamate-1-semialdehyde 2,1-aminomutase OS=Mycobacterium smegmatis (strain ATCC 700084 / mc(2)155) GN=hemL PE=3 SV=1	Glutamate-1-semialdehyde 2,1-aminomutase	hemL	Yes	Yes	Yes	Yes	Yes	Yes	Yes	Yes	Yes	Yes	Yes	Yes	Yes	Yes	Yes	Yes	Yes	Yes
A0QR34	>tr|A0QR34|A0QR34_MYCS2 Phosphoglycerate mutase OS=Mycobacterium smegmatis (strain ATCC 700084 / mc(2)155) GN=MSMEG_0970 PE=4 SV=1	Phosphoglycerate mutase	MSMEG_0970	Yes	Yes	Yes	Yes	Yes	Yes	Yes	Yes	Yes	Yes	Yes	Yes	Yes	Yes	Yes	Yes	Yes	Yes
A0QR35	>tr|A0QR35|A0QR35_MYCS2 Thiol-disulfide isomerase/thioredoxin OS=Mycobacterium smegmatis (strain ATCC 700084 / mc(2)155) GN=MSMEG_0971 PE=4 SV=1	Thiol-disulfide isomerase/thioredoxin	MSMEG_0971	Yes	Yes	Yes	Yes	Yes	Yes	Yes	Yes	Yes	Yes	Yes	Yes	Yes	Yes	Yes	Yes	Yes	Yes
A0QR37	>tr|A0QR37|A0QR37_MYCS2 Conserved membrane protein OS=Mycobacterium smegmatis (strain ATCC 700084 / mc(2)155) GN=MSMEG_0973 PE=4 SV=1	Conserved membrane protein	MSMEG_0973	Yes	Yes	Yes	Yes	Yes	Yes	Yes	Yes	Yes	Yes	Yes	Yes	Yes	Yes	Yes	Yes	Yes	Yes
A0QR38	>tr|A0QR38|A0QR38_MYCS2 Cytochrome c-type biogenesis protein CcsB OS=Mycobacterium smegmatis (strain ATCC 700084 / mc(2)155) GN=ccsB PE=4 SV=1	Cytochrome c-type biogenesis protein CcsB	ccsB	Yes	Yes	Yes	Yes	Yes	Yes	Yes	Yes	Yes	Yes	Yes	Yes	Yes	Yes	Yes	Yes	Yes	Yes
A0QR39	>tr|A0QR39|A0QR39_MYCS2 ATPases involved in chromosome partitioning OS=Mycobacterium smegmatis (strain ATCC 700084 / mc(2)155) GN=MSMEG_0975 PE=4 SV=1	ATPases involved in chromosome partitioning	MSMEG_0975	Yes	Yes	Yes	Yes	Yes	Yes	Yes	Yes	Yes	Yes	Yes	Yes	Yes	Yes	Yes	Yes	Yes	Yes
A0QR40	>tr|A0QR40|A0QR40_MYCS2 Uncharacterized protein OS=Mycobacterium smegmatis (strain ATCC 700084 / mc(2)155) GN=MSMEG_0976 PE=4 SV=1	Uncharacterized protein	MSMEG_0976	Yes	Yes	Yes	Yes	Yes	Yes	Yes	Yes	Yes	Yes	Yes	Yes	Yes	Yes	Yes	Yes	Yes	Yes
A0QR41	>tr|A0QR41|A0QR41_MYCS2 Uncharacterized protein OS=Mycobacterium smegmatis (strain ATCC 700084 / mc(2)155) GN=MSMEG_0977 PE=4 SV=1	Uncharacterized protein	MSMEG_0977	Yes	Yes	Yes	Yes	Yes	Yes	Yes	Yes	Yes	No	Yes	Yes	Yes	Yes	Yes	Yes	Yes	Yes
A0QR42	>tr|A0QR42|A0QR42_MYCS2 Aminotransferase class V OS=Mycobacterium smegmatis (strain ATCC 700084 / mc(2)155) GN=MSMEG_0978 PE=3 SV=1	Aminotransferase class V	MSMEG_0978	Yes	Yes	Yes	Yes	Yes	Yes	Yes	Yes	Yes	Yes	Yes	Yes	Yes	Yes	Yes	Yes	Yes	Yes
A0QR46	>tr|A0QR46|A0QR46_MYCS2 Immunogenic protein OS=Mycobacterium smegmatis (strain ATCC 700084 / mc(2)155) GN=MSMEG_0982 PE=4 SV=1	Immunogenic protein	MSMEG_0982	Yes	Yes	Yes	Yes	Yes	Yes	Yes	Yes	Yes	Yes	Yes	Yes	No	Yes	Yes	No	Yes	Yes
A0QR48	>tr|A0QR48|A0QR48_MYCS2 Two-component system response regulator OS=Mycobacterium smegmatis (strain ATCC 700084 / mc(2)155) GN=MSMEG_0983 PE=4 SV=1	Two-component system response regulator	MSMEG_0983	Yes	Yes	Yes	Yes	Yes	Yes	Yes	Yes	Yes	Yes	Yes	Yes	Yes	Yes	Yes	Yes	Yes	Yes
A0QR49	>tr|A0QR49|A0QR49_MYCS2 Dicarboxylic acid transport integral membrane protein KgtP OS=Mycobacterium smegmatis (strain ATCC 700084 / mc(2)155) GN=kgtP PE=4 SV=1	Dicarboxylic acid transport integral membrane protein KgtP	kgtP	Yes	Yes	Yes	Yes	Yes	Yes	Yes	Yes	Yes	Yes	Yes	Yes	Yes	Yes	Yes	Yes	Yes	Yes
A0QR50	>tr|A0QR50|A0QR50_MYCS2 RemM protein OS=Mycobacterium smegmatis (strain ATCC 700084 / mc(2)155) GN=MSMEG_0986 PE=4 SV=1	RemM protein	MSMEG_0986	Yes	Yes	Yes	Yes	Yes	Yes	Yes	Yes	Yes	Yes	Yes	Yes	Yes	Yes	Yes	Yes	Yes	Yes
A0QR51	>tr|A0QR51|A0QR51_MYCS2 Uncharacterized protein OS=Mycobacterium smegmatis (strain ATCC 700084 / mc(2)155) GN=MSMEG_0987 PE=4 SV=1	Uncharacterized protein	MSMEG_0987	Yes	Yes	Yes	Yes	Yes	Yes	Yes	Yes	Yes	Yes	Yes	Yes	Yes	Yes	Yes	Yes	Yes	Yes
A0QR53	>tr|A0QR53|A0QR53_MYCS2 Uncharacterized protein OS=Mycobacterium smegmatis (strain ATCC 700084 / mc(2)155) GN=MSMEG_0989 PE=4 SV=1	Uncharacterized protein	MSMEG_0989	Yes	Yes	Yes	Yes	Yes	Yes	Yes	Yes	Yes	Yes	Yes	Yes	Yes	Yes	Yes	Yes	Yes	Yes
A0QR54	>sp|A0QR54|MTAP_MYCS2 S-methyl-5-thioadenosine phosphorylase OS=Mycobacterium smegmatis (strain ATCC 700084 / mc(2)155) GN=mtnP PE=1 SV=1	S-methyl-5-thioadenosine phosphorylase	mtnP	Yes	Yes	Yes	Yes	Yes	Yes	Yes	Yes	Yes	Yes	Yes	Yes	Yes	Yes	Yes	Yes	Yes	Yes
A0QR55	>tr|A0QR55|A0QR55_MYCS2 NAD-dependent epimerase/dehydratase OS=Mycobacterium smegmatis (strain ATCC 700084 / mc(2)155) GN=galE3 PE=4 SV=1	NAD-dependent epimerase/dehydratase	galE3	Yes	Yes	Yes	Yes	Yes	Yes	Yes	Yes	Yes	Yes	Yes	Yes	No	Yes	Yes	Yes	Yes	Yes
A0QR56	>tr|A0QR56|A0QR56_MYCS2 2-nitropropane dioxygenase NPD OS=Mycobacterium smegmatis (strain ATCC 700084 / mc(2)155) GN=MSMEG_0992 PE=4 SV=1	2-nitropropane dioxygenase NPD	MSMEG_0992	No	Yes	No	No	Yes	Yes	No	Yes	No	No	Yes	Yes	No	Yes	Yes	Yes	Yes	Yes
A0QR65	>tr|A0QR65|A0QR65_MYCS2 Acetyltransferase, GNAT family OS=Mycobacterium smegmatis (strain ATCC 700084 / mc(2)155) GN=MSMEG_1001 PE=4 SV=1	Acetyltransferase, GNAT family	MSMEG_1001	Yes	Yes	Yes	Yes	Yes	Yes	Yes	Yes	Yes	Yes	Yes	Yes	Yes	Yes	Yes	Yes	Yes	Yes
A0QR68	>tr|A0QR68|A0QR68_MYCS2 Methyltransferase type 11 OS=Mycobacterium smegmatis (strain ATCC 700084 / mc(2)155) GN=MSMEG_1005 PE=4 SV=1	Methyltransferase type 11	MSMEG_1005	Yes	Yes	Yes	Yes	Yes	Yes	Yes	Yes	Yes	Yes	Yes	No	Yes	Yes	Yes	No	Yes	Yes
A0QR69	>tr|A0QR69|A0QR69_MYCS2 Aminoglycoside phosphotransferase OS=Mycobacterium smegmatis (strain ATCC 700084 / mc(2)155) GN=MSMEG_1006 PE=4 SV=1	Aminoglycoside phosphotransferase	MSMEG_1006	Yes	Yes	Yes	Yes	Yes	Yes	Yes	Yes	Yes	Yes	Yes	Yes	Yes	Yes	Yes	Yes	Yes	Yes
A0QR72	>tr|A0QR72|A0QR72_MYCS2 Cytochrome P450 CYP136 OS=Mycobacterium smegmatis (strain ATCC 700084 / mc(2)155) GN=cyp136 PE=3 SV=1	Cytochrome P450 CYP136	cyp136	Yes	Yes	Yes	No	Yes	Yes	Yes	Yes	Yes	Yes	Yes	Yes	Yes	Yes	Yes	Yes	Yes	Yes
A0QR73	>tr|A0QR73|A0QR73_MYCS2 Transcriptional regulator, TetR family protein OS=Mycobacterium smegmatis (strain ATCC 700084 / mc(2)155) GN=MSMEG_1010 PE=4 SV=1	Transcriptional regulator, TetR family protein	MSMEG_1010	Yes	Yes	Yes	Yes	Yes	Yes	Yes	Yes	Yes	Yes	Yes	Yes	Yes	Yes	Yes	Yes	Yes	Yes
A0QR74	>tr|A0QR74|A0QR74_MYCS2 Short chain dehydrogenase OS=Mycobacterium smegmatis (strain ATCC 700084 / mc(2)155) GN=MSMEG_1011 PE=3 SV=1	Short chain dehydrogenase	MSMEG_1011	Yes	Yes	Yes	Yes	Yes	Yes	Yes	Yes	Yes	Yes	Yes	Yes	Yes	Yes	Yes	Yes	Yes	Yes
A0QR76	>tr|A0QR76|A0QR76_MYCS2 Uncharacterized protein OS=Mycobacterium smegmatis (strain ATCC 700084 / mc(2)155) GN=MSMEG_1013 PE=4 SV=1	Uncharacterized protein	MSMEG_1013	Yes	Yes	Yes	Yes	Yes	Yes	Yes	Yes	Yes	Yes	Yes	Yes	Yes	Yes	Yes	Yes	Yes	Yes
A0QR77	>tr|A0QR77|A0QR77_MYCS2 DNA polymerase IV OS=Mycobacterium smegmatis (strain ATCC 700084 / mc(2)155) GN=dinB PE=1 SV=1	DNA polymerase IV	dinB	Yes	Yes	Yes	Yes	Yes	Yes	Yes	Yes	Yes	Yes	Yes	Yes	No	Yes	Yes	Yes	Yes	Yes
A0QR78	>tr|A0QR78|A0QR78_MYCS2 Transcriptional regulator, TetR family protein OS=Mycobacterium smegmatis (strain ATCC 700084 / mc(2)155) GN=MSMEG_1015 PE=4 SV=1	Transcriptional regulator, TetR family protein	MSMEG_1015	Yes	Yes	Yes	Yes	Yes	Yes	Yes	Yes	Yes	Yes	Yes	Yes	Yes	Yes	Yes	Yes	Yes	Yes
A0QR79	>tr|A0QR79|A0QR79_MYCS2 NADPH-dependent FMN reductase OS=Mycobacterium smegmatis (strain ATCC 700084 / mc(2)155) GN=MSMEG_1016 PE=4 SV=1	NADPH-dependent FMN reductase	MSMEG_1016	Yes	Yes	Yes	Yes	Yes	Yes	Yes	Yes	Yes	Yes	Yes	Yes	Yes	Yes	Yes	Yes	Yes	Yes
A0QR80	>tr|A0QR80|A0QR80_MYCS2 Glutaredoxin OS=Mycobacterium smegmatis (strain ATCC 700084 / mc(2)155) GN=nrdH PE=4 SV=1	Glutaredoxin	nrdH	Yes	Yes	Yes	Yes	Yes	Yes	Yes	Yes	Yes	Yes	Yes	Yes	Yes	Yes	Yes	Yes	Yes	Yes
A0QR82	>tr|A0QR82|A0QR82_MYCS2 Glyoxalase/bleomycin resistance protein/dioxygenase OS=Mycobacterium smegmatis (strain ATCC 700084 / mc(2)155) GN=MSMEG_1021 PE=4 SV=1	Glyoxalase/bleomycin resistance protein/dioxygenase	MSMEG_1021	Yes	Yes	Yes	Yes	Yes	Yes	Yes	Yes	Yes	Yes	Yes	Yes	Yes	Yes	Yes	Yes	Yes	Yes
A0QR87	>tr|A0QR87|A0QR87_MYCS2 TetR-family protein transcriptional regulator OS=Mycobacterium smegmatis (strain ATCC 700084 / mc(2)155) GN=MSMEG_1025 PE=4 SV=1	TetR-family protein transcriptional regulator	MSMEG_1025	No	No	No	No	No	No	Yes	No	No	No	No	No	No	No	No	No	No	No
A0QR88	>tr|A0QR88|A0QR88_MYCS2 Luciferase-like protein OS=Mycobacterium smegmatis (strain ATCC 700084 / mc(2)155) GN=MSMEG_1027 PE=4 SV=1	Luciferase-like protein	MSMEG_1027	Yes	Yes	Yes	Yes	Yes	Yes	Yes	Yes	Yes	Yes	Yes	Yes	Yes	Yes	Yes	Yes	Yes	Yes
A0QR89	>tr|A0QR89|A0QR89_MYCS2 Geranylgeranyl reductase OS=Mycobacterium smegmatis (strain ATCC 700084 / mc(2)155) GN=MSMEG_1028 PE=4 SV=1	Geranylgeranyl reductase	MSMEG_1028	Yes	Yes	Yes	Yes	Yes	Yes	Yes	Yes	Yes	Yes	Yes	Yes	Yes	Yes	Yes	Yes	Yes	Yes
A0QR90	>tr|A0QR90|A0QR90_MYCS2 Probable transcriptional regulatory protein OS=Mycobacterium smegmatis (strain ATCC 700084 / mc(2)155) GN=MSMEG_1029 PE=4 SV=1	Probable transcriptional regulatory protein	MSMEG_1029	Yes	Yes	Yes	Yes	Yes	Yes	Yes	Yes	Yes	Yes	Yes	Yes	Yes	Yes	Yes	Yes	Yes	Yes
A0QR91	>tr|A0QR91|A0QR91_MYCS2 Cyclohexanone monooxygenase OS=Mycobacterium smegmatis (strain ATCC 700084 / mc(2)155) GN=MSMEG_1030 PE=4 SV=1	Cyclohexanone monooxygenase	MSMEG_1030	Yes	Yes	Yes	Yes	Yes	Yes	Yes	Yes	Yes	Yes	Yes	Yes	Yes	Yes	Yes	Yes	Yes	Yes
A0QR94	>tr|A0QR94|A0QR94_MYCS2 Ribonucleoside-diphosphate reductase beta chain OS=Mycobacterium smegmatis (strain ATCC 700084 / mc(2)155) GN=nrdF2 PE=3 SV=1	Ribonucleoside-diphosphate reductase beta chain	nrdF2	Yes	Yes	Yes	Yes	Yes	Yes	Yes	Yes	Yes	Yes	Yes	Yes	Yes	Yes	Yes	Yes	Yes	Yes
A0QR98	>tr|A0QR98|A0QR98_MYCS2 GTP cyclohydrolase II OS=Mycobacterium smegmatis (strain ATCC 700084 / mc(2)155) GN=MSMEG_1038 PE=4 SV=1	GTP cyclohydrolase II	MSMEG_1038	Yes	Yes	Yes	Yes	Yes	Yes	Yes	Yes	Yes	Yes	Yes	Yes	Yes	Yes	Yes	Yes	Yes	Yes
A0QR99	>tr|A0QR99|A0QR99_MYCS2 FEIII-dicitrate-binding periplasmic lipoprotein FecB OS=Mycobacterium smegmatis (strain ATCC 700084 / mc(2)155) GN=MSMEG_1039 PE=4 SV=1	FEIII-dicitrate-binding periplasmic lipoprotein FecB	MSMEG_1039	Yes	Yes	Yes	Yes	Yes	Yes	Yes	Yes	Yes	Yes	Yes	Yes	Yes	Yes	Yes	Yes	Yes	Yes
A0QRA0	>tr|A0QRA0|A0QRA0_MYCS2 Phosphoserine phosphatase OS=Mycobacterium smegmatis (strain ATCC 700084 / mc(2)155) GN=serB PE=4 SV=1	Phosphoserine phosphatase	serB	Yes	Yes	Yes	Yes	Yes	Yes	Yes	Yes	Yes	Yes	Yes	Yes	Yes	Yes	Yes	Yes	Yes	Yes
A0QRA2	>tr|A0QRA2|A0QRA2_MYCS2 GntR-family protein transcriptional regulator OS=Mycobacterium smegmatis (strain ATCC 700084 / mc(2)155) GN=MSMEG_1043 PE=4 SV=1	GntR-family protein transcriptional regulator	MSMEG_1043	Yes	Yes	Yes	Yes	Yes	Yes	Yes	Yes	Yes	Yes	Yes	Yes	Yes	Yes	Yes	Yes	Yes	Yes
A0QRA5	>tr|A0QRA5|A0QRA5_MYCS2 ABC transporter ATP-binding protein OS=Mycobacterium smegmatis (strain ATCC 700084 / mc(2)155) GN=MSMEG_1046 PE=4 SV=1	ABC transporter ATP-binding protein	MSMEG_1046	Yes	Yes	Yes	Yes	Yes	Yes	Yes	Yes	Yes	Yes	Yes	Yes	Yes	Yes	Yes	Yes	Yes	Yes
A0QRA6	>tr|A0QRA6|A0QRA6_MYCS2 NUDIX hydrolase OS=Mycobacterium smegmatis (strain ATCC 700084 / mc(2)155) GN=MSMEG_1047 PE=4 SV=1	NUDIX hydrolase	MSMEG_1047	Yes	Yes	Yes	Yes	Yes	Yes	Yes	Yes	Yes	Yes	Yes	Yes	Yes	Yes	Yes	Yes	Yes	Yes
A0QRA7	>tr|A0QRA7|A0QRA7_MYCS2 Enoyl-CoA hydratase EchA17 OS=Mycobacterium smegmatis (strain ATCC 700084 / mc(2)155) GN=echA17 PE=4 SV=1	Enoyl-CoA hydratase EchA17	echA17	Yes	Yes	Yes	Yes	Yes	Yes	Yes	Yes	Yes	Yes	Yes	Yes	Yes	Yes	Yes	Yes	Yes	Yes
A0QRA8	>tr|A0QRA8|A0QRA8_MYCS2 Methyltransferase type 11 OS=Mycobacterium smegmatis (strain ATCC 700084 / mc(2)155) GN=MSMEG_1049 PE=4 SV=1	Methyltransferase type 11	MSMEG_1049	Yes	Yes	Yes	Yes	Yes	Yes	Yes	Yes	Yes	Yes	Yes	Yes	Yes	Yes	Yes	Yes	Yes	Yes
A0QRA9	>tr|A0QRA9|A0QRA9_MYCS2 SAM-dependent methyltransferase OS=Mycobacterium smegmatis (strain ATCC 700084 / mc(2)155) GN=MSMEG_1050 PE=4 SV=1	SAM-dependent methyltransferase	MSMEG_1050	Yes	Yes	Yes	Yes	Yes	Yes	Yes	Yes	Yes	Yes	Yes	Yes	Yes	Yes	Yes	Yes	Yes	Yes
A0QRB0	>tr|A0QRB0|A0QRB0_MYCS2 Immunogenic protein MPB64/MPT64 OS=Mycobacterium smegmatis (strain ATCC 700084 / mc(2)155) GN=MSMEG_1051 PE=4 SV=1	Immunogenic protein MPB64/MPT64	MSMEG_1051	Yes	Yes	Yes	Yes	Yes	Yes	Yes	Yes	Yes	Yes	Yes	Yes	Yes	Yes	Yes	Yes	Yes	Yes
A0QRB1	>tr|A0QRB1|A0QRB1_MYCS2 Amino acid carrier protein OS=Mycobacterium smegmatis (strain ATCC 700084 / mc(2)155) GN=MSMEG_1052 PE=4 SV=1	Amino acid carrier protein	MSMEG_1052	Yes	Yes	Yes	Yes	Yes	No	Yes	No	Yes	Yes	Yes	Yes	Yes	Yes	Yes	Yes	Yes	Yes
A0QRB3	>tr|A0QRB3|A0QRB3_MYCS2 Uncharacterized protein OS=Mycobacterium smegmatis (strain ATCC 700084 / mc(2)155) GN=MSMEG_1053 PE=4 SV=1	Uncharacterized protein	MSMEG_1053	Yes	Yes	Yes	Yes	Yes	Yes	Yes	Yes	Yes	Yes	Yes	Yes	Yes	Yes	Yes	Yes	Yes	Yes
A0QRB4	>tr|A0QRB4|A0QRB4_MYCS2 Hexapeptide transferase family protein OS=Mycobacterium smegmatis (strain ATCC 700084 / mc(2)155) GN=MSMEG_1055 PE=4 SV=1	Hexapeptide transferase family protein	MSMEG_1055	Yes	Yes	Yes	Yes	Yes	Yes	Yes	Yes	Yes	Yes	Yes	Yes	Yes	Yes	Yes	Yes	Yes	Yes
A0QRB6	>tr|A0QRB6|A0QRB6_MYCS2 IS1096, tnpR protein OS=Mycobacterium smegmatis (strain ATCC 700084 / mc(2)155) GN=MSMEG_1058 PE=4 SV=1	IS1096, tnpR protein	MSMEG_1058	Yes	Yes	Yes	Yes	Yes	Yes	Yes	Yes	Yes	Yes	Yes	Yes	Yes	Yes	Yes	Yes	Yes	Yes
A0QRB8	>tr|A0QRB8|A0QRB8_MYCS2 Putative Lsr2 protein OS=Mycobacterium smegmatis (strain ATCC 700084 / mc(2)155) GN=MSMEG_1060 PE=4 SV=1	Putative Lsr2 protein	MSMEG_1060	Yes	Yes	Yes	Yes	Yes	Yes	Yes	Yes	Yes	Yes	Yes	Yes	Yes	Yes	Yes	Yes	Yes	Yes
A0QRB9	>tr|A0QRB9|A0QRB9_MYCS2 Phosphohydrolase OS=Mycobacterium smegmatis (strain ATCC 700084 / mc(2)155) GN=MSMEG_1061 PE=4 SV=1	Phosphohydrolase	MSMEG_1061	Yes	Yes	Yes	Yes	Yes	Yes	Yes	Yes	Yes	Yes	Yes	Yes	Yes	Yes	Yes	Yes	Yes	Yes
A0QRC0	>tr|A0QRC0|A0QRC0_MYCS2 O-succinylbenzoic acid--CoA ligase OS=Mycobacterium smegmatis (strain ATCC 700084 / mc(2)155) GN=menE PE=4 SV=1	O-succinylbenzoic acid--CoA ligase	menE	Yes	Yes	Yes	Yes	Yes	Yes	Yes	Yes	Yes	Yes	Yes	Yes	Yes	Yes	Yes	Yes	Yes	Yes
A0QRC1	>tr|A0QRC1|A0QRC1_MYCS2 Uncharacterized protein OS=Mycobacterium smegmatis (strain ATCC 700084 / mc(2)155) GN=MSMEG_1063 PE=1 SV=1	Uncharacterized protein	MSMEG_1063	No	Yes	No	No	Yes	Yes	Yes	Yes	Yes	Yes	Yes	Yes	No	Yes	Yes	No	Yes	Yes
A0QRC4	>tr|A0QRC4|A0QRC4_MYCS2 Uncharacterized protein OS=Mycobacterium smegmatis (strain ATCC 700084 / mc(2)155) GN=MSMEG_1066 PE=1 SV=1	Uncharacterized protein	MSMEG_1066	No	Yes	Yes	No	Yes	Yes	No	Yes	Yes	Yes	No	Yes	No	Yes	Yes	No	Yes	Yes
A0QRC5	>tr|A0QRC5|A0QRC5_MYCS2 Glyoxalase/bleomycin resistance protein/dioxygenase OS=Mycobacterium smegmatis (strain ATCC 700084 / mc(2)155) GN=MSMEG_1067 PE=4 SV=1	Glyoxalase/bleomycin resistance protein/dioxygenase	MSMEG_1067	No	No	No	No	No	No	No	No	No	Yes	No	No	Yes	No	No	No	No	No
A0QRC6	>tr|A0QRC6|A0QRC6_MYCS2 Regulatory protein OS=Mycobacterium smegmatis (strain ATCC 700084 / mc(2)155) GN=MSMEG_1068 PE=4 SV=1	Regulatory protein	MSMEG_1068	Yes	Yes	Yes	Yes	Yes	Yes	Yes	Yes	Yes	Yes	Yes	Yes	Yes	Yes	Yes	Yes	Yes	Yes
A0QRD1	>tr|A0QRD1|A0QRD1_MYCS2 Polysaccharide deacetylase OS=Mycobacterium smegmatis (strain ATCC 700084 / mc(2)155) GN=MSMEG_1074 PE=4 SV=1	Polysaccharide deacetylase	MSMEG_1074	Yes	No	Yes	Yes	Yes	No	Yes	No	No	No	No	No	No	No	No	Yes	No	No
A0QRD2	>tr|A0QRD2|A0QRD2_MYCS2 Oxidoreductase, short-chain dehydrogenase/reductase family protein OS=Mycobacterium smegmatis (strain ATCC 700084 / mc(2)155) GN=MSMEG_1073 PE=3 SV=1	Oxidoreductase, short-chain dehydrogenase/reductase family protein	MSMEG_1073	Yes	Yes	Yes	Yes	Yes	Yes	Yes	Yes	Yes	Yes	Yes	Yes	Yes	Yes	Yes	Yes	Yes	Yes
A0QRD3	>sp|A0QRD3|MENB_MYCS2 1,4-dihydroxy-2-naphthoyl-CoA synthase OS=Mycobacterium smegmatis (strain ATCC 700084 / mc(2)155) GN=menB PE=1 SV=1	1,4-dihydroxy-2-naphthoyl-CoA synthase	menB	Yes	Yes	Yes	Yes	Yes	Yes	Yes	Yes	Yes	Yes	Yes	Yes	Yes	Yes	Yes	Yes	Yes	Yes
A0QRD4	>tr|A0QRD4|A0QRD4_MYCS2 Uncharacterized protein OS=Mycobacterium smegmatis (strain ATCC 700084 / mc(2)155) GN=MSMEG_1076 PE=4 SV=1	Uncharacterized protein	MSMEG_1076	Yes	Yes	Yes	Yes	Yes	Yes	Yes	Yes	Yes	No	Yes	Yes	Yes	Yes	Yes	Yes	Yes	Yes
A0QRD5	>tr|A0QRD5|A0QRD5_MYCS2 Uncharacterized protein OS=Mycobacterium smegmatis (strain ATCC 700084 / mc(2)155) GN=MSMEG_1077 PE=4 SV=1	Uncharacterized protein	MSMEG_1077	Yes	Yes	Yes	Yes	Yes	Yes	Yes	Yes	Yes	Yes	Yes	Yes	Yes	Yes	Yes	Yes	Yes	Yes
A0QRD6	>tr|A0QRD6|A0QRD6_MYCS2 Hydrolase OS=Mycobacterium smegmatis (strain ATCC 700084 / mc(2)155) GN=MSMEG_1078 PE=4 SV=1	Hydrolase	MSMEG_1078	Yes	Yes	Yes	Yes	Yes	Yes	Yes	Yes	Yes	Yes	Yes	Yes	Yes	Yes	Yes	Yes	Yes	Yes
A0QRE7	>tr|A0QRE7|A0QRE7_MYCS2 Amidase OS=Mycobacterium smegmatis (strain ATCC 700084 / mc(2)155) GN=amiD PE=4 SV=1	Amidase	amiD	Yes	Yes	Yes	Yes	Yes	Yes	Yes	Yes	Yes	Yes	Yes	Yes	Yes	Yes	Yes	Yes	Yes	Yes
A0QRF4	>tr|A0QRF4|A0QRF4_MYCS2 Glycosyl transferase, group 2 family protein OS=Mycobacterium smegmatis (strain ATCC 700084 / mc(2)155) GN=MSMEG_1097 PE=4 SV=1	Glycosyl transferase, group 2 family protein	MSMEG_1097	Yes	No	Yes	Yes	Yes	No	Yes	Yes	No	No	No	No	No	No	No	No	No	Yes
A0QRF5	>tr|A0QRF5|A0QRF5_MYCS2 Acyl-CoA synthase OS=Mycobacterium smegmatis (strain ATCC 700084 / mc(2)155) GN=MSMEG_1098 PE=4 SV=1	Acyl-CoA synthase	MSMEG_1098	Yes	Yes	Yes	Yes	Yes	Yes	Yes	Yes	Yes	Yes	Yes	Yes	Yes	Yes	Yes	Yes	Yes	Yes
A0QRF9	>tr|A0QRF9|A0QRF9_MYCS2 Amidohydrolase 3 OS=Mycobacterium smegmatis (strain ATCC 700084 / mc(2)155) GN=MSMEG_1102 PE=4 SV=1	Amidohydrolase 3	MSMEG_1102	Yes	Yes	Yes	Yes	Yes	Yes	Yes	Yes	Yes	Yes	Yes	Yes	Yes	Yes	Yes	Yes	Yes	Yes
A0QRG0	>sp|A0QRG0|MENC_MYCS2 o-succinylbenzoate synthase OS=Mycobacterium smegmatis (strain ATCC 700084 / mc(2)155) GN=menC PE=3 SV=1	o-succinylbenzoate synthase	menC	Yes	Yes	Yes	Yes	Yes	Yes	Yes	Yes	Yes	Yes	Yes	Yes	Yes	Yes	Yes	Yes	Yes	Yes
A0QRG4	>tr|A0QRG4|A0QRG4_MYCS2 Hydrolase, alpha/beta fold family protein OS=Mycobacterium smegmatis (strain ATCC 700084 / mc(2)155) GN=MSMEG_1108 PE=4 SV=1	Hydrolase, alpha/beta fold family protein	MSMEG_1108	Yes	Yes	Yes	Yes	Yes	Yes	Yes	Yes	Yes	Yes	Yes	Yes	Yes	Yes	Yes	Yes	Yes	Yes
A0QRG5	>sp|A0QRG5|MEND_MYCS2 2-succinyl-5-enolpyruvyl-6-hydroxy-3-cyclohexene-1-carboxylate synthase OS=Mycobacterium smegmatis (strain ATCC 700084 / mc(2)155) GN=menD PE=3 SV=2	2-succinyl-5-enolpyruvyl-6-hydroxy-3-cyclohexene-1-carboxylate synthase	menD	Yes	Yes	Yes	Yes	Yes	Yes	Yes	Yes	Yes	Yes	Yes	Yes	Yes	Yes	Yes	Yes	Yes	Yes
A0QRG7	>tr|A0QRG7|A0QRG7_MYCS2 Uncharacterized protein OS=Mycobacterium smegmatis (strain ATCC 700084 / mc(2)155) GN=MSMEG_1111 PE=4 SV=1	Uncharacterized protein	MSMEG_1111	No	Yes	Yes	Yes	Yes	Yes	No	Yes	Yes	No	No	Yes	No	No	No	No	Yes	No
A0QRG8	>sp|A0QRG8|MGTA_MYCS2 GDP-mannose-dependent alpha-mannosyltransferase OS=Mycobacterium smegmatis (strain ATCC 700084 / mc(2)155) GN=mgtA PE=3 SV=1	GDP-mannose-dependent alpha-mannosyltransferase	mgtA	Yes	Yes	Yes	Yes	Yes	Yes	Yes	Yes	Yes	Yes	Yes	Yes	Yes	Yes	Yes	Yes	Yes	Yes
A0QRH0	>tr|A0QRH0|A0QRH0_MYCS2 Short chain dehydrogenase OS=Mycobacterium smegmatis (strain ATCC 700084 / mc(2)155) GN=MSMEG_1114 PE=3 SV=1	Short chain dehydrogenase	MSMEG_1114	Yes	Yes	Yes	Yes	Yes	Yes	Yes	Yes	Yes	Yes	Yes	Yes	Yes	Yes	Yes	Yes	Yes	Yes
A0QRH1	>sp|A0QRH1|MENG_MYCS2 Demethylmenaquinone methyltransferase OS=Mycobacterium smegmatis (strain ATCC 700084 / mc(2)155) GN=menG PE=3 SV=1	Demethylmenaquinone methyltransferase	menG	Yes	Yes	Yes	Yes	Yes	Yes	Yes	Yes	Yes	Yes	Yes	Yes	Yes	Yes	Yes	Yes	Yes	Yes
A0QRH3	>tr|A0QRH3|A0QRH3_MYCS2 GntR family transcriptional regulator OS=Mycobacterium smegmatis (strain ATCC 700084 / mc(2)155) GN=MSMEG_1117 PE=4 SV=1	GntR family transcriptional regulator	MSMEG_1117	No	No	Yes	No	Yes	Yes	No	No	No	No	No	No	No	Yes	Yes	No	Yes	No
A0QRH9	>tr|A0QRH9|A0QRH9_MYCS2 Cobalamin synthesis protein OS=Mycobacterium smegmatis (strain ATCC 700084 / mc(2)155) GN=MSMEG_1123 PE=4 SV=1	Cobalamin synthesis protein	MSMEG_1123	Yes	Yes	Yes	Yes	Yes	Yes	Yes	Yes	Yes	Yes	Yes	Yes	Yes	Yes	Yes	Yes	Yes	Yes
A0QRI7	>tr|A0QRI7|A0QRI7_MYCS2 Tryptophan-rich sensory protein OS=Mycobacterium smegmatis (strain ATCC 700084 / mc(2)155) GN=MSMEG_1131 PE=4 SV=1	Tryptophan-rich sensory protein	MSMEG_1131	Yes	Yes	Yes	Yes	Yes	Yes	Yes	Yes	Yes	No	Yes	Yes	Yes	Yes	Yes	Yes	Yes	Yes
A0QRI8	>tr|A0QRI8|A0QRI8_MYCS2 FAD binding domain, putative OS=Mycobacterium smegmatis (strain ATCC 700084 / mc(2)155) GN=MSMEG_1132 PE=4 SV=1	FAD binding domain, putative	MSMEG_1132	Yes	Yes	Yes	Yes	No	Yes	Yes	Yes	Yes	Yes	Yes	Yes	No	Yes	Yes	Yes	Yes	Yes
A0QRI9	>tr|A0QRI9|A0QRI9_MYCS2 Bifunctional short chain isoprenyl diphosphate synthase OS=Mycobacterium smegmatis (strain ATCC 700084 / mc(2)155) GN=MSMEG_1133 PE=4 SV=1	Bifunctional short chain isoprenyl diphosphate synthase	MSMEG_1133	Yes	Yes	Yes	Yes	Yes	Yes	Yes	Yes	Yes	Yes	Yes	Yes	Yes	Yes	Yes	Yes	Yes	Yes
A0QRJ0	>sp|A0QRJ0|HTPX_MYCS2 Protease HtpX homolog OS=Mycobacterium smegmatis (strain ATCC 700084 / mc(2)155) GN=htpX PE=3 SV=1	Protease HtpX homolog	htpX	Yes	Yes	Yes	Yes	Yes	Yes	Yes	Yes	Yes	Yes	Yes	Yes	Yes	Yes	Yes	Yes	Yes	Yes
A0QRJ2	>tr|A0QRJ2|A0QRJ2_MYCS2 Uncharacterized protein OS=Mycobacterium smegmatis (strain ATCC 700084 / mc(2)155) GN=MSMEG_1136 PE=4 SV=1	Uncharacterized protein	MSMEG_1136	Yes	Yes	Yes	Yes	Yes	Yes	Yes	Yes	Yes	Yes	Yes	Yes	Yes	Yes	Yes	Yes	Yes	Yes
A0QRJ4	>tr|A0QRJ4|A0QRJ4_MYCS2 Alcohol dehydrogenase OS=Mycobacterium smegmatis (strain ATCC 700084 / mc(2)155) GN=MSMEG_1138 PE=3 SV=1	Alcohol dehydrogenase	MSMEG_1138	No	Yes	Yes	Yes	No	Yes	No	Yes	Yes	Yes	Yes	Yes	No	Yes	Yes	Yes	Yes	Yes
A0QRJ6	>tr|A0QRJ6|A0QRJ6_MYCS2 Glycerol-3-phosphate dehydrogenase 2 [NAD(P)+] (NAD(P)H-dependent glycerol-3-phosphate dehydrogenase 2) OS=Mycobacterium smegmatis (strain ATCC 700084 / mc(2)155) GN=gpsA2 PE=3 SV=1	Glycerol-3-phosphate dehydrogenase 2 [NAD(P)+] (NAD(P)H-dependent glycerol-3-phosphate dehydrogenase 2)	gpsA2	Yes	Yes	Yes	Yes	Yes	Yes	Yes	Yes	Yes	Yes	Yes	Yes	Yes	Yes	Yes	Yes	Yes	Yes
A0QRL0	>tr|A0QRL0|A0QRL0_MYCS2 Formyl-coenzyme A transferase OS=Mycobacterium smegmatis (strain ATCC 700084 / mc(2)155) GN=MSMEG_1154 PE=4 SV=1	Formyl-coenzyme A transferase	MSMEG_1154	Yes	Yes	Yes	Yes	Yes	No	Yes	Yes	No	No	Yes	Yes	Yes	Yes	Yes	No	No	Yes
A0QRL2	>tr|A0QRL2|A0QRL2_MYCS2 Dihydrodipicolinate synthetase OS=Mycobacterium smegmatis (strain ATCC 700084 / mc(2)155) GN=MSMEG_1156 PE=4 SV=1	Dihydrodipicolinate synthetase	MSMEG_1156	No	No	No	No	No	No	No	No	No	No	No	Yes	No	No	No	No	No	Yes
A0QRL3	>tr|A0QRL3|A0QRL3_MYCS2 Short chain dehydrogenase OS=Mycobacterium smegmatis (strain ATCC 700084 / mc(2)155) GN=MSMEG_1157 PE=4 SV=1	Short chain dehydrogenase	MSMEG_1157	Yes	Yes	Yes	Yes	Yes	Yes	Yes	No	Yes	No	Yes	Yes	No	Yes	No	Yes	Yes	Yes
A0QRL4	>tr|A0QRL4|A0QRL4_MYCS2 5-oxovalerate dehydrogenase OS=Mycobacterium smegmatis (strain ATCC 700084 / mc(2)155) GN=MSMEG_1158 PE=3 SV=1	5-oxovalerate dehydrogenase	MSMEG_1158	No	Yes	Yes	Yes	No	Yes	Yes	Yes	Yes	No	Yes	Yes	Yes	Yes	Yes	No	No	Yes
A0QRM0	>sp|A0QRM0|Y1165_MYCS2 UPF0234 protein MSMEG_1165/MSMEI_1134 OS=Mycobacterium smegmatis (strain ATCC 700084 / mc(2)155) GN=MSMEG_1165 PE=1 SV=1	UPF0234 protein MSMEG_1165/MSMEI_1134	MSMEG_1165	Yes	Yes	Yes	Yes	Yes	Yes	Yes	Yes	Yes	Yes	Yes	Yes	Yes	Yes	Yes	Yes	Yes	Yes
A0QRN3	>sp|A0QRN3|HUTU_MYCS2 Urocanate hydratase OS=Mycobacterium smegmatis (strain ATCC 700084 / mc(2)155) GN=hutU PE=1 SV=1	Urocanate hydratase	hutU	Yes	Yes	Yes	Yes	Yes	Yes	Yes	Yes	Yes	Yes	Yes	Yes	Yes	Yes	Yes	Yes	Yes	Yes
A0QRN4	>tr|A0QRN4|A0QRN4_MYCS2 Amidase, hydantoinase/carbamoylase OS=Mycobacterium smegmatis (strain ATCC 700084 / mc(2)155) GN=MSMEG_1180 PE=4 SV=1	Amidase, hydantoinase/carbamoylase	MSMEG_1180	Yes	Yes	Yes	Yes	Yes	Yes	Yes	Yes	Yes	No	Yes	Yes	Yes	Yes	Yes	Yes	Yes	Yes
A0QRN6	>sp|A0QRN6|HUTI_MYCS2 Imidazolonepropionase OS=Mycobacterium smegmatis (strain ATCC 700084 / mc(2)155) GN=hutI PE=1 SV=1	Imidazolonepropionase	hutI	Yes	Yes	Yes	Yes	Yes	Yes	Yes	Yes	Yes	Yes	Yes	Yes	Yes	Yes	Yes	Yes	Yes	Yes
A0QRN7	>tr|A0QRN7|A0QRN7_MYCS2 Histidine ammonia-lyase OS=Mycobacterium smegmatis (strain ATCC 700084 / mc(2)155) GN=hutH PE=3 SV=1	Histidine ammonia-lyase	hutH	Yes	Yes	Yes	Yes	Yes	Yes	Yes	Yes	Yes	Yes	Yes	Yes	Yes	Yes	Yes	Yes	Yes	Yes
A0QRP2	>tr|A0QRP2|A0QRP2_MYCS2 Uncharacterized protein OS=Mycobacterium smegmatis (strain ATCC 700084 / mc(2)155) GN=MSMEG_1188 PE=4 SV=1	Uncharacterized protein	MSMEG_1188	Yes	Yes	Yes	Yes	Yes	Yes	Yes	Yes	Yes	Yes	Yes	Yes	Yes	Yes	Yes	Yes	Yes	Yes
A0QRP3	>tr|A0QRP3|A0QRP3_MYCS2 Uncharacterized protein OS=Mycobacterium smegmatis (strain ATCC 700084 / mc(2)155) GN=MSMEG_1189 PE=4 SV=1	Uncharacterized protein	MSMEG_1189	Yes	Yes	Yes	Yes	Yes	Yes	Yes	Yes	Yes	Yes	Yes	Yes	Yes	Yes	Yes	Yes	Yes	Yes
A0QRP5	>tr|A0QRP5|A0QRP5_MYCS2 Uncharacterized protein OS=Mycobacterium smegmatis (strain ATCC 700084 / mc(2)155) GN=MSMEG_1191 PE=4 SV=1	Uncharacterized protein	MSMEG_1191	Yes	Yes	Yes	Yes	Yes	Yes	Yes	Yes	Yes	No	Yes	Yes	Yes	Yes	Yes	Yes	Yes	Yes
A0QRP8	>tr|A0QRP8|A0QRP8_MYCS2 Uncharacterized protein OS=Mycobacterium smegmatis (strain ATCC 700084 / mc(2)155) GN=MSMEG_1194 PE=4 SV=1	Uncharacterized protein	MSMEG_1194	No	No	Yes	Yes	Yes	No	Yes	No	Yes	No	Yes	Yes	Yes	Yes	Yes	Yes	Yes	No
A0QRP9	>tr|A0QRP9|A0QRP9_MYCS2 Uncharacterized protein OS=Mycobacterium smegmatis (strain ATCC 700084 / mc(2)155) GN=MSMEG_1195 PE=4 SV=1	Uncharacterized protein	MSMEG_1195	Yes	Yes	Yes	Yes	Yes	Yes	No	Yes	Yes	No	No	Yes	No	Yes	Yes	Yes	Yes	Yes
A0QRQ3	>tr|A0QRQ3|A0QRQ3_MYCS2 Conserved integral membrane protein OS=Mycobacterium smegmatis (strain ATCC 700084 / mc(2)155) GN=MSMEG_1199 PE=4 SV=1	Conserved integral membrane protein	MSMEG_1199	No	Yes	Yes	Yes	Yes	Yes	No	Yes	Yes	No	No	Yes	No	Yes	Yes	No	No	Yes
A0QRQ7	>tr|A0QRQ7|A0QRQ7_MYCS2 3-oxoacyl-(Acyl-carrier-protein) synthase 2 KasB OS=Mycobacterium smegmatis (strain ATCC 700084 / mc(2)155) GN=kasB PE=3 SV=1	3-oxoacyl-(Acyl-carrier-protein) synthase 2 KasB	kasB	Yes	Yes	Yes	Yes	Yes	Yes	No	Yes	Yes	Yes	Yes	Yes	Yes	Yes	Yes	Yes	Yes	Yes
A0QRQ9	>tr|A0QRQ9|A0QRQ9_MYCS2 Cyclopropane-fatty-acyl-phospholipid synthase 1 OS=Mycobacterium smegmatis (strain ATCC 700084 / mc(2)155) GN=cmaA1 PE=4 SV=1	Cyclopropane-fatty-acyl-phospholipid synthase 1	cmaA1	No	No	No	No	No	Yes	No	Yes	No	No	No	No	No	No	No	No	No	No
A0QRR0	>tr|A0QRR0|A0QRR0_MYCS2 Uncharacterized protein OS=Mycobacterium smegmatis (strain ATCC 700084 / mc(2)155) GN=MSMEG_1206 PE=4 SV=1	Uncharacterized protein	MSMEG_1206	Yes	Yes	Yes	Yes	Yes	Yes	Yes	No	Yes	No	No	Yes	Yes	Yes	Yes	Yes	Yes	Yes
A0QRR4	>tr|A0QRR4|A0QRR4_MYCS2 Uncharacterized protein OS=Mycobacterium smegmatis (strain ATCC 700084 / mc(2)155) GN=MSMEG_1210 PE=4 SV=1	Uncharacterized protein	MSMEG_1210	Yes	Yes	Yes	Yes	Yes	Yes	Yes	Yes	Yes	Yes	Yes	Yes	Yes	Yes	Yes	Yes	Yes	Yes
A0QRR5	>tr|A0QRR5|A0QRR5_MYCS2 Fatty acid desaturase OS=Mycobacterium smegmatis (strain ATCC 700084 / mc(2)155) GN=MSMEG_1211 PE=4 SV=1	Fatty acid desaturase	MSMEG_1211	Yes	Yes	Yes	Yes	Yes	Yes	Yes	Yes	No	No	Yes	Yes	Yes	No	Yes	No	Yes	Yes
A0QRR9	>tr|A0QRR9|A0QRR9_MYCS2 Serine/threonine-protein kinase PknE, putative OS=Mycobacterium smegmatis (strain ATCC 700084 / mc(2)155) GN=MSMEG_1215 PE=4 SV=1	Serine/threonine-protein kinase PknE, putative	MSMEG_1215	Yes	Yes	Yes	Yes	Yes	Yes	Yes	Yes	Yes	Yes	Yes	Yes	Yes	Yes	Yes	Yes	Yes	Yes
A0QRS0	>tr|A0QRS0|A0QRS0_MYCS2 ABC-type transport system periplasmic substrate-binding protein OS=Mycobacterium smegmatis (strain ATCC 700084 / mc(2)155) GN=MSMEG_1216 PE=4 SV=1	ABC-type transport system periplasmic substrate-binding protein	MSMEG_1216	Yes	Yes	Yes	Yes	Yes	Yes	Yes	Yes	Yes	Yes	Yes	Yes	Yes	Yes	Yes	Yes	Yes	Yes
A0QRS5	>tr|A0QRS5|A0QRS5_MYCS2 Rifampin ADP-ribosyl transferase OS=Mycobacterium smegmatis (strain ATCC 700084 / mc(2)155) GN=MSMEG_1221 PE=1 SV=1	Rifampin ADP-ribosyl transferase	MSMEG_1221	No	No	No	Yes	No	No	No	No	No	Yes	No	Yes	Yes	Yes	Yes	Yes	Yes	Yes
A0QRT0	>tr|A0QRT0|A0QRT0_MYCS2 Sulfatase-modifying factor 1 OS=Mycobacterium smegmatis (strain ATCC 700084 / mc(2)155) GN=MSMEG_1226 PE=4 SV=1	Sulfatase-modifying factor 1	MSMEG_1226	Yes	Yes	Yes	Yes	Yes	Yes	Yes	Yes	Yes	Yes	No	No	Yes	Yes	No	Yes	Yes	No
A0QRT7	>tr|A0QRT7|A0QRT7_MYCS2 ABC transporter ATP-binding protein OS=Mycobacterium smegmatis (strain ATCC 700084 / mc(2)155) GN=MSMEG_1234 PE=3 SV=1	ABC transporter ATP-binding protein	MSMEG_1234	Yes	Yes	Yes	Yes	Yes	No	Yes	Yes	Yes	Yes	Yes	Yes	No	Yes	Yes	No	Yes	Yes
A0QRT9	>tr|A0QRT9|A0QRT9_MYCS2 Mpr protein OS=Mycobacterium smegmatis (strain ATCC 700084 / mc(2)155) GN=MSMEG_1236 PE=4 SV=1	Mpr protein	MSMEG_1236	Yes	No	No	Yes	No	No	Yes	No	No	Yes	Yes	Yes	Yes	Yes	Yes	Yes	No	Yes
A0QRU1	>tr|A0QRU1|A0QRU1_MYCS2 Type III restriction enzyme OS=Mycobacterium smegmatis (strain ATCC 700084 / mc(2)155) GN=MSMEG_1238 PE=4 SV=1	Type III restriction enzyme	MSMEG_1238	Yes	Yes	Yes	Yes	Yes	Yes	Yes	Yes	Yes	Yes	Yes	Yes	Yes	Yes	Yes	Yes	Yes	Yes
A0QRU5	>tr|A0QRU5|A0QRU5_MYCS2 Cysteine desulfurase IscS OS=Mycobacterium smegmatis (strain ATCC 700084 / mc(2)155) GN=iscS PE=4 SV=1	Cysteine desulfurase IscS	iscS	Yes	Yes	Yes	Yes	Yes	Yes	Yes	Yes	Yes	Yes	Yes	Yes	Yes	Yes	Yes	Yes	Yes	Yes
A0QRU6	>tr|A0QRU6|A0QRU6_MYCS2 Uncharacterized protein OS=Mycobacterium smegmatis (strain ATCC 700084 / mc(2)155) GN=MSMEG_1243 PE=4 SV=1	Uncharacterized protein	MSMEG_1243	Yes	Yes	Yes	Yes	Yes	Yes	Yes	Yes	Yes	Yes	Yes	Yes	Yes	Yes	Yes	Yes	Yes	Yes
A0QRU7	>tr|A0QRU7|A0QRU7_MYCS2 Uncharacterized protein OS=Mycobacterium smegmatis (strain ATCC 700084 / mc(2)155) GN=MSMEG_1244 PE=4 SV=1	Uncharacterized protein	MSMEG_1244	Yes	Yes	Yes	Yes	Yes	Yes	Yes	Yes	Yes	Yes	Yes	Yes	Yes	Yes	Yes	Yes	Yes	Yes
A0QRU8	>tr|A0QRU8|A0QRU8_MYCS2 Phosphoadenosine phosphosulfate reductase OS=Mycobacterium smegmatis (strain ATCC 700084 / mc(2)155) GN=MSMEG_1245 PE=4 SV=1	Phosphoadenosine phosphosulfate reductase	MSMEG_1245	Yes	Yes	Yes	Yes	Yes	Yes	Yes	Yes	Yes	Yes	Yes	Yes	Yes	Yes	Yes	Yes	Yes	Yes
A0QRU9	>tr|A0QRU9|A0QRU9_MYCS2 Uncharacterized protein OS=Mycobacterium smegmatis (strain ATCC 700084 / mc(2)155) GN=MSMEG_1246 PE=4 SV=1	Uncharacterized protein	MSMEG_1246	Yes	Yes	Yes	Yes	Yes	Yes	Yes	Yes	Yes	Yes	Yes	Yes	Yes	Yes	Yes	Yes	Yes	Yes
A0QRV0	>tr|A0QRV0|A0QRV0_MYCS2 Uncharacterized protein OS=Mycobacterium smegmatis (strain ATCC 700084 / mc(2)155) GN=MSMEG_1247 PE=4 SV=1	Uncharacterized protein	MSMEG_1247	Yes	Yes	Yes	Yes	Yes	Yes	Yes	Yes	Yes	Yes	Yes	Yes	Yes	Yes	Yes	Yes	Yes	Yes
A0QRV1	>tr|A0QRV1|A0QRV1_MYCS2 Uncharacterized protein OS=Mycobacterium smegmatis (strain ATCC 700084 / mc(2)155) GN=MSMEG_1248 PE=4 SV=1	Uncharacterized protein	MSMEG_1248	Yes	Yes	Yes	Yes	Yes	Yes	Yes	Yes	Yes	Yes	Yes	Yes	Yes	Yes	Yes	Yes	Yes	Yes
A0QRV5	>tr|A0QRV5|A0QRV5_MYCS2 Uncharacterized protein OS=Mycobacterium smegmatis (strain ATCC 700084 / mc(2)155) GN=MSMEG_1252 PE=4 SV=1	Uncharacterized protein	MSMEG_1252	Yes	Yes	Yes	Yes	Yes	Yes	Yes	Yes	Yes	Yes	Yes	Yes	Yes	Yes	Yes	Yes	Yes	Yes
A0QRV6	>tr|A0QRV6|A0QRV6_MYCS2 Uncharacterized protein OS=Mycobacterium smegmatis (strain ATCC 700084 / mc(2)155) GN=MSMEG_1253 PE=4 SV=1	Uncharacterized protein	MSMEG_1253	No	Yes	No	Yes	No	No	Yes	No	Yes	No	Yes	Yes	Yes	Yes	Yes	Yes	Yes	Yes
A0QRV7	>tr|A0QRV7|A0QRV7_MYCS2 DEAD/DEAH box helicase OS=Mycobacterium smegmatis (strain ATCC 700084 / mc(2)155) GN=MSMEG_1254 PE=4 SV=1	DEAD/DEAH box helicase	MSMEG_1254	Yes	Yes	Yes	No	Yes	Yes	Yes	Yes	Yes	Yes	Yes	Yes	Yes	Yes	Yes	Yes	Yes	Yes
A0QRV8	>tr|A0QRV8|A0QRV8_MYCS2 ATP-dependent DNA helicase, UvrD/REP family OS=Mycobacterium smegmatis (strain ATCC 700084 / mc(2)155) GN=MSMEG_1255 PE=4 SV=1	ATP-dependent DNA helicase, UvrD/REP family	MSMEG_1255	Yes	Yes	Yes	Yes	Yes	Yes	Yes	Yes	Yes	Yes	Yes	Yes	Yes	Yes	Yes	Yes	Yes	Yes
A0QRW3	>tr|A0QRW3|A0QRW3_MYCS2 Uncharacterized protein OS=Mycobacterium smegmatis (strain ATCC 700084 / mc(2)155) GN=MSMEG_1260 PE=4 SV=1	Uncharacterized protein	MSMEG_1260	Yes	Yes	Yes	Yes	Yes	Yes	Yes	Yes	Yes	Yes	Yes	Yes	Yes	Yes	Yes	Yes	Yes	Yes
A0QRW4	>tr|A0QRW4|A0QRW4_MYCS2 Uncharacterized protein OS=Mycobacterium smegmatis (strain ATCC 700084 / mc(2)155) GN=MSMEG_1261 PE=4 SV=1	Uncharacterized protein	MSMEG_1261	Yes	Yes	Yes	Yes	No	Yes	Yes	Yes	Yes	No	Yes	Yes	Yes	Yes	Yes	Yes	Yes	Yes
A0QRW8	>tr|A0QRW8|A0QRW8_MYCS2 Uncharacterized protein OS=Mycobacterium smegmatis (strain ATCC 700084 / mc(2)155) GN=MSMEG_1265 PE=4 SV=1	Uncharacterized protein	MSMEG_1265	Yes	Yes	Yes	Yes	Yes	Yes	Yes	Yes	Yes	Yes	Yes	Yes	Yes	Yes	Yes	Yes	Yes	Yes
A0QRX0	>tr|A0QRX0|A0QRX0_MYCS2 NUDIX hydrolase OS=Mycobacterium smegmatis (strain ATCC 700084 / mc(2)155) GN=MSMEG_1268 PE=4 SV=1	NUDIX hydrolase	MSMEG_1268	Yes	Yes	Yes	Yes	Yes	Yes	Yes	Yes	Yes	Yes	Yes	Yes	Yes	Yes	Yes	Yes	Yes	Yes
A0QRX1	>tr|A0QRX1|A0QRX1_MYCS2 Diadenosine tetraphosphatase and related serine/threonine protein phosphatase OS=Mycobacterium smegmatis (strain ATCC 700084 / mc(2)155) GN=MSMEG_1269 PE=4 SV=1	Diadenosine tetraphosphatase and related serine/threonine protein phosphatase	MSMEG_1269	Yes	Yes	Yes	Yes	Yes	Yes	Yes	Yes	Yes	Yes	No	Yes	Yes	Yes	Yes	Yes	Yes	Yes
A0QRX9	>sp|A0QRX9|PHD_MYCS2 Antitoxin Phd OS=Mycobacterium smegmatis (strain ATCC 700084 / mc(2)155) GN=phd PE=1 SV=1	Antitoxin Phd	phd	Yes	No	No	No	No	No	No	No	No	No	No	No	No	No	No	No	No	Yes
A0QRY5	>sp|A0QRY5|VAPB_MYCS2 Antitoxin VapB OS=Mycobacterium smegmatis (strain ATCC 700084 / mc(2)155) GN=vapB PE=1 SV=1	Antitoxin VapB	vapB	Yes	Yes	Yes	Yes	Yes	Yes	Yes	Yes	Yes	Yes	Yes	Yes	Yes	Yes	Yes	Yes	Yes	Yes
A0QRY6	>sp|A0QRY6|VAPC_MYCS2 Ribonuclease VapC OS=Mycobacterium smegmatis (strain ATCC 700084 / mc(2)155) GN=vapC PE=1 SV=1	Ribonuclease VapC	vapC	No	No	No	No	Yes	No	No	Yes	Yes	No	No	Yes	No	No	Yes	Yes	Yes	Yes
A0QRY7	>tr|A0QRY7|A0QRY7_MYCS2 SEC-C motif domain protein OS=Mycobacterium smegmatis (strain ATCC 700084 / mc(2)155) GN=MSMEG_1285 PE=4 SV=1	SEC-C motif domain protein	MSMEG_1285	Yes	Yes	Yes	Yes	Yes	Yes	Yes	Yes	Yes	Yes	Yes	Yes	Yes	Yes	Yes	Yes	Yes	Yes
A0QRY8	>tr|A0QRY8|A0QRY8_MYCS2 Sulfatase OS=Mycobacterium smegmatis (strain ATCC 700084 / mc(2)155) GN=MSMEG_1286 PE=4 SV=1	Sulfatase	MSMEG_1286	Yes	Yes	Yes	Yes	Yes	Yes	Yes	Yes	Yes	Yes	Yes	Yes	Yes	Yes	Yes	Yes	Yes	Yes
A0QRZ0	>tr|A0QRZ0|A0QRZ0_MYCS2 Uncharacterized protein OS=Mycobacterium smegmatis (strain ATCC 700084 / mc(2)155) GN=MSMEG_1288 PE=4 SV=1	Uncharacterized protein	MSMEG_1288	No	Yes	Yes	Yes	Yes	No	Yes	No	Yes	No	No	Yes	Yes	No	Yes	No	No	No
A0QRZ3	>tr|A0QRZ3|A0QRZ3_MYCS2 Aldehyde oxidase and xanthine dehydrogenase molybdopterin binding protein OS=Mycobacterium smegmatis (strain ATCC 700084 / mc(2)155) GN=MSMEG_1291 PE=4 SV=1	Aldehyde oxidase and xanthine dehydrogenase molybdopterin binding protein	MSMEG_1291	Yes	Yes	Yes	Yes	No	Yes	Yes	Yes	Yes	No	No	No	Yes	No	No	Yes	Yes	No
A0QRZ8	>tr|A0QRZ8|A0QRZ8_MYCS2 Uricase OS=Mycobacterium smegmatis (strain ATCC 700084 / mc(2)155) GN=MSMEG_1296 PE=3 SV=1	Uricase	MSMEG_1296	Yes	Yes	Yes	Yes	Yes	Yes	Yes	Yes	Yes	Yes	Yes	Yes	Yes	Yes	Yes	Yes	Yes	Yes
A0QRZ9	>tr|A0QRZ9|A0QRZ9_MYCS2 Hydroxydechloroatrazine ethylaminohydrolase OS=Mycobacterium smegmatis (strain ATCC 700084 / mc(2)155) GN=MSMEG_1297 PE=4 SV=1	Hydroxydechloroatrazine ethylaminohydrolase	MSMEG_1297	No	Yes	Yes	Yes	Yes	No	No	No	Yes	Yes	Yes	No	Yes	Yes	No	No	No	No
A0QS07	>tr|A0QS07|A0QS07_MYCS2 TetR family protein regulatory protein OS=Mycobacterium smegmatis (strain ATCC 700084 / mc(2)155) GN=MSMEG_1305 PE=4 SV=1	TetR family protein regulatory protein	MSMEG_1305	Yes	Yes	Yes	Yes	Yes	Yes	Yes	Yes	Yes	Yes	Yes	Yes	Yes	Yes	Yes	Yes	Yes	Yes
A0QS13	>tr|A0QS13|A0QS13_MYCS2 Oligopeptide transporter OPT OS=Mycobacterium smegmatis (strain ATCC 700084 / mc(2)155) GN=MSMEG_1311 PE=4 SV=1	Oligopeptide transporter OPT	MSMEG_1311	Yes	Yes	Yes	Yes	Yes	Yes	Yes	Yes	Yes	Yes	Yes	Yes	Yes	Yes	Yes	Yes	Yes	Yes
A0QS18	>tr|A0QS18|A0QS18_MYCS2 Peptide chain release factor 3 OS=Mycobacterium smegmatis (strain ATCC 700084 / mc(2)155) GN=prfC PE=3 SV=1	Peptide chain release factor 3	prfC	Yes	Yes	Yes	Yes	Yes	Yes	Yes	Yes	Yes	Yes	Yes	Yes	Yes	Yes	Yes	Yes	Yes	Yes
A0QS19	>tr|A0QS19|A0QS19_MYCS2 Transcriptional regulator OS=Mycobacterium smegmatis (strain ATCC 700084 / mc(2)155) GN=MSMEG_1317 PE=4 SV=1	Transcriptional regulator	MSMEG_1317	Yes	Yes	Yes	Yes	Yes	Yes	Yes	Yes	Yes	Yes	Yes	Yes	Yes	Yes	Yes	Yes	Yes	Yes
A0QS24	>tr|A0QS24|A0QS24_MYCS2 ErfK/YbiS/YcfS/YnhG family protein OS=Mycobacterium smegmatis (strain ATCC 700084 / mc(2)155) GN=MSMEG_1322 PE=4 SV=1	ErfK/YbiS/YcfS/YnhG family protein	MSMEG_1322	Yes	Yes	Yes	Yes	Yes	No	No	Yes	Yes	Yes	Yes	Yes	No	No	Yes	Yes	Yes	Yes
A0QS28	>sp|A0QS28|RECD_MYCS2 RecBCD enzyme subunit RecD OS=Mycobacterium smegmatis (strain ATCC 700084 / mc(2)155) GN=recD PE=3 SV=1	RecBCD enzyme subunit RecD	recD	Yes	Yes	Yes	Yes	Yes	Yes	Yes	Yes	Yes	Yes	Yes	Yes	Yes	Yes	Yes	Yes	Yes	Yes
A0QS29	>sp|A0QS29|RECB_MYCS2 RecBCD enzyme subunit RecB OS=Mycobacterium smegmatis (strain ATCC 700084 / mc(2)155) GN=recB PE=3 SV=1	RecBCD enzyme subunit RecB	recB	Yes	Yes	Yes	Yes	Yes	Yes	Yes	Yes	Yes	Yes	Yes	Yes	Yes	Yes	Yes	Yes	Yes	Yes
A0QS30	>sp|A0QS30|RECC_MYCS2 RecBCD enzyme subunit RecC OS=Mycobacterium smegmatis (strain ATCC 700084 / mc(2)155) GN=recC PE=3 SV=2	RecBCD enzyme subunit RecC	recC	Yes	Yes	Yes	Yes	Yes	Yes	Yes	Yes	Yes	Yes	Yes	Yes	Yes	Yes	Yes	Yes	Yes	Yes
A0QS33	>tr|A0QS33|A0QS33_MYCS2 Enoyl-CoA hydratase OS=Mycobacterium smegmatis (strain ATCC 700084 / mc(2)155) GN=echA3 PE=4 SV=1	Enoyl-CoA hydratase	echA3	Yes	Yes	Yes	Yes	Yes	Yes	Yes	Yes	Yes	Yes	Yes	Yes	Yes	Yes	Yes	Yes	Yes	Yes
A0QS34	>tr|A0QS34|A0QS34_MYCS2 Uncharacterized protein OS=Mycobacterium smegmatis (strain ATCC 700084 / mc(2)155) GN=MSMEG_1332 PE=4 SV=1	Uncharacterized protein	MSMEG_1332	Yes	Yes	Yes	Yes	Yes	Yes	Yes	Yes	Yes	Yes	Yes	Yes	Yes	Yes	Yes	Yes	Yes	Yes
A0QS36	>tr|A0QS36|A0QS36_MYCS2 Glyoxalase II, GloB OS=Mycobacterium smegmatis (strain ATCC 700084 / mc(2)155) GN=MSMEG_1334 PE=4 SV=1	Glyoxalase II, GloB	MSMEG_1334	Yes	Yes	Yes	Yes	Yes	Yes	Yes	Yes	Yes	Yes	Yes	Yes	Yes	Yes	Yes	Yes	Yes	Yes
A0QS38	>tr|A0QS38|A0QS38_MYCS2 Flavohemoprotein (Hemoglobin-like protein) (Flavohemoglobin) (Nitric oxide dioxygenase) (NO oxygenase) (NOD) OS=Mycobacterium smegmatis (strain ATCC 700084 / mc(2)155) GN=MSMEG_1336 PE=3 SV=1	Flavohemoprotein (Hemoglobin-like protein) (Flavohemoglobin) (Nitric oxide dioxygenase) (NO oxygenase) (NOD)	MSMEG_1336	Yes	Yes	Yes	Yes	Yes	Yes	Yes	Yes	Yes	Yes	Yes	Yes	Yes	Yes	Yes	Yes	Yes	Yes
A0QS39	>sp|A0QS39|RL331_MYCS2 50S ribosomal protein L33 1 OS=Mycobacterium smegmatis (strain ATCC 700084 / mc(2)155) GN=rpmG1 PE=3 SV=1	50S ribosomal protein L33 1	rpmG1	No	No	No	No	No	No	No	No	No	No	Yes	No	No	No	No	No	No	No
A0QS40	>tr|A0QS40|A0QS40_MYCS2 UPF0336 protein OS=Mycobacterium smegmatis (strain ATCC 700084 / mc(2)155) GN=MSMEG_1340 PE=1 SV=1	UPF0336 protein	MSMEG_1340	Yes	Yes	Yes	Yes	Yes	Yes	Yes	Yes	Yes	Yes	Yes	Yes	Yes	Yes	Yes	Yes	Yes	Yes
A0QS41	>tr|A0QS41|A0QS41_MYCS2 MaoC family protein OS=Mycobacterium smegmatis (strain ATCC 700084 / mc(2)155) GN=MSMEG_1341 PE=1 SV=1	MaoC family protein	MSMEG_1341	Yes	Yes	Yes	Yes	Yes	Yes	Yes	Yes	Yes	Yes	Yes	Yes	Yes	Yes	Yes	Yes	Yes	Yes
A0QS42	>tr|A0QS42|A0QS42_MYCS2 UPF0336 protein OS=Mycobacterium smegmatis (strain ATCC 700084 / mc(2)155) GN=MSMEG_1342 PE=3 SV=1	UPF0336 protein	MSMEG_1342	Yes	Yes	Yes	Yes	Yes	Yes	Yes	Yes	Yes	Yes	Yes	Yes	Yes	Yes	Yes	Yes	Yes	Yes
A0QS43	>tr|A0QS43|A0QS43_MYCS2 Preprotein translocase secE1 OS=Mycobacterium smegmatis (strain ATCC 700084 / mc(2)155) GN=secE PE=3 SV=1	Preprotein translocase secE1	secE	Yes	Yes	Yes	Yes	Yes	Yes	Yes	Yes	Yes	Yes	Yes	Yes	Yes	Yes	Yes	Yes	Yes	Yes
A0QS44	>tr|A0QS44|A0QS44_MYCS2 Transcription antitermination protein NusG OS=Mycobacterium smegmatis (strain ATCC 700084 / mc(2)155) GN=nusG PE=3 SV=1	Transcription antitermination protein NusG	nusG	Yes	Yes	Yes	Yes	Yes	Yes	Yes	Yes	Yes	Yes	Yes	Yes	Yes	Yes	Yes	Yes	Yes	Yes
A0QS45	>sp|A0QS45|RL11_MYCS2 50S ribosomal protein L11 OS=Mycobacterium smegmatis (strain ATCC 700084 / mc(2)155) GN=rplK PE=1 SV=1	50S ribosomal protein L11	rplK	Yes	Yes	Yes	Yes	Yes	Yes	Yes	Yes	Yes	Yes	Yes	Yes	Yes	Yes	Yes	Yes	Yes	Yes
A0QS46	>sp|A0QS46|RL1_MYCS2 50S ribosomal protein L1 OS=Mycobacterium smegmatis (strain ATCC 700084 / mc(2)155) GN=rplA PE=1 SV=1	50S ribosomal protein L1	rplA	Yes	Yes	Yes	Yes	Yes	Yes	Yes	Yes	Yes	Yes	Yes	Yes	Yes	Yes	Yes	Yes	Yes	Yes
A0QS49	>tr|A0QS49|A0QS49_MYCS2 Cyclopropane-fatty-acyl-phospholipid synthase 1 OS=Mycobacterium smegmatis (strain ATCC 700084 / mc(2)155) GN=cmaA1 PE=4 SV=1	Cyclopropane-fatty-acyl-phospholipid synthase 1	cmaA1	Yes	Yes	Yes	Yes	Yes	Yes	Yes	Yes	Yes	Yes	Yes	Yes	Yes	Yes	Yes	Yes	Yes	Yes
A0QS51	>tr|A0QS51|A0QS51_MYCS2 Hydrolase, alpha/beta fold family protein OS=Mycobacterium smegmatis (strain ATCC 700084 / mc(2)155) GN=lipG PE=4 SV=1	Hydrolase, alpha/beta fold family protein	lipG	Yes	Yes	Yes	Yes	Yes	Yes	Yes	Yes	Yes	Yes	Yes	Yes	Yes	Yes	Yes	Yes	Yes	Yes
A0QS52	>tr|A0QS52|A0QS52_MYCS2 ABC1 family protein OS=Mycobacterium smegmatis (strain ATCC 700084 / mc(2)155) GN=MSMEG_1353 PE=4 SV=1	ABC1 family protein	MSMEG_1353	Yes	Yes	Yes	Yes	Yes	Yes	Yes	Yes	Yes	Yes	Yes	Yes	Yes	Yes	Yes	Yes	Yes	Yes
A0QS54	>tr|A0QS54|A0QS54_MYCS2 Uncharacterized protein OS=Mycobacterium smegmatis (strain ATCC 700084 / mc(2)155) GN=MSMEG_1356 PE=4 SV=1	Uncharacterized protein	MSMEG_1356	Yes	Yes	Yes	Yes	Yes	Yes	Yes	Yes	Yes	Yes	Yes	Yes	Yes	Yes	Yes	Yes	Yes	Yes
A0QS61	>tr|A0QS61|A0QS61_MYCS2 Glucokinase OS=Mycobacterium smegmatis (strain ATCC 700084 / mc(2)155) GN=MSMEG_1363 PE=4 SV=1	Glucokinase	MSMEG_1363	Yes	Yes	Yes	Yes	Yes	Yes	Yes	Yes	Yes	Yes	Yes	Yes	Yes	Yes	Yes	Yes	Yes	Yes
A0QS62	>sp|A0QS62|RL10_MYCS2 50S ribosomal protein L10 OS=Mycobacterium smegmatis (strain ATCC 700084 / mc(2)155) GN=rplJ PE=1 SV=1	50S ribosomal protein L10	rplJ	Yes	Yes	Yes	Yes	Yes	Yes	Yes	Yes	Yes	Yes	Yes	Yes	Yes	Yes	Yes	Yes	Yes	Yes
A0QS63	>tr|A0QS63|A0QS63_MYCS2 50S ribosomal protein L7/L12 OS=Mycobacterium smegmatis (strain ATCC 700084 / mc(2)155) GN=rplL PE=3 SV=1	50S ribosomal protein L7/L12	rplL	Yes	Yes	Yes	Yes	Yes	Yes	Yes	Yes	Yes	Yes	Yes	Yes	Yes	Yes	Yes	Yes	Yes	Yes
A0QS64	>tr|A0QS64|A0QS64_MYCS2 ABC transporter, ATP-binding protein OS=Mycobacterium smegmatis (strain ATCC 700084 / mc(2)155) GN=mkl PE=3 SV=1	ABC transporter, ATP-binding protein	mkl	Yes	Yes	Yes	Yes	Yes	Yes	Yes	Yes	Yes	Yes	Yes	Yes	Yes	Yes	Yes	Yes	Yes	Yes
A0QS66	>sp|A0QS66|RPOC_MYCS2 DNA-directed RNA polymerase subunit beta OS=Mycobacterium smegmatis (strain ATCC 700084 / mc(2)155) GN=rpoC PE=1 SV=1	DNA-directed RNA polymerase subunit beta	rpoC	Yes	Yes	Yes	Yes	Yes	Yes	Yes	Yes	Yes	Yes	Yes	Yes	Yes	Yes	Yes	Yes	Yes	Yes
A0QS67	>tr|A0QS67|A0QS67_MYCS2 LacI-family protein transcriptional regulator OS=Mycobacterium smegmatis (strain ATCC 700084 / mc(2)155) GN=MSMEG_1369 PE=4 SV=1	LacI-family protein transcriptional regulator	MSMEG_1369	Yes	Yes	Yes	Yes	Yes	Yes	Yes	Yes	Yes	Yes	Yes	Yes	Yes	Yes	Yes	Yes	Yes	Yes
A0QS73	>tr|A0QS73|A0QS73_MYCS2 Fructose-bisphosphate aldolase OS=Mycobacterium smegmatis (strain ATCC 700084 / mc(2)155) GN=MSMEG_1375 PE=4 SV=1	Fructose-bisphosphate aldolase	MSMEG_1375	Yes	Yes	Yes	Yes	Yes	Yes	Yes	Yes	Yes	Yes	Yes	Yes	Yes	Yes	Yes	Yes	Yes	Yes
A0QS74	>tr|A0QS74|A0QS74_MYCS2 Putative xylulose kinase OS=Mycobacterium smegmatis (strain ATCC 700084 / mc(2)155) GN=MSMEG_1376 PE=4 SV=1	Putative xylulose kinase	MSMEG_1376	Yes	Yes	Yes	Yes	Yes	Yes	Yes	Yes	Yes	Yes	Yes	Yes	Yes	Yes	Yes	Yes	Yes	Yes
A0QS77	>tr|A0QS77|A0QS77_MYCS2 Uncharacterized protein OS=Mycobacterium smegmatis (strain ATCC 700084 / mc(2)155) GN=MSMEG_1379 PE=4 SV=1	Uncharacterized protein	MSMEG_1379	No	No	No	No	No	No	Yes	Yes	No	No	No	No	No	Yes	No	Yes	No	Yes
A0QS78	>tr|A0QS78|A0QS78_MYCS2 Transcriptional regulator OS=Mycobacterium smegmatis (strain ATCC 700084 / mc(2)155) GN=MSMEG_1380 PE=4 SV=1	Transcriptional regulator	MSMEG_1380	No	Yes	Yes	Yes	Yes	Yes	No	Yes	No	No	No	No	No	No	No	No	Yes	No
A0QS79	>tr|A0QS79|A0QS79_MYCS2 MmpS5 protein OS=Mycobacterium smegmatis (strain ATCC 700084 / mc(2)155) GN=MSMEG_1381 PE=4 SV=1	MmpS5 protein	MSMEG_1381	Yes	No	No	Yes	No	No	No	Yes	No	No	Yes	No	Yes	No	No	Yes	Yes	No
A0QS80	>tr|A0QS80|A0QS80_MYCS2 MmpL5 protein OS=Mycobacterium smegmatis (strain ATCC 700084 / mc(2)155) GN=mmpL5 PE=4 SV=1	MmpL5 protein	mmpL5	Yes	Yes	Yes	Yes	Yes	Yes	Yes	Yes	Yes	Yes	Yes	Yes	Yes	Yes	Yes	Yes	Yes	Yes
A0QS81	>tr|A0QS81|A0QS81_MYCS2 Endonuclease IV OS=Mycobacterium smegmatis (strain ATCC 700084 / mc(2)155) GN=nfo PE=4 SV=1	Endonuclease IV	nfo	Yes	Yes	Yes	Yes	Yes	Yes	Yes	Yes	Yes	Yes	Yes	Yes	Yes	Yes	Yes	Yes	Yes	Yes
A0QS85	>tr|A0QS85|A0QS85_MYCS2 Acyl-CoA dehydrogenase OS=Mycobacterium smegmatis (strain ATCC 700084 / mc(2)155) GN=fadE8 PE=3 SV=1	Acyl-CoA dehydrogenase	fadE8	Yes	Yes	Yes	Yes	Yes	Yes	Yes	Yes	Yes	Yes	Yes	Yes	Yes	Yes	Yes	Yes	Yes	Yes
A0QS86	>tr|A0QS86|A0QS86_MYCS2 Enoyl-CoA hydratase OS=Mycobacterium smegmatis (strain ATCC 700084 / mc(2)155) GN=echA4 PE=1 SV=1	Enoyl-CoA hydratase	echA4	No	No	No	No	No	No	No	No	No	No	No	No	No	No	No	No	No	Yes
A0QS88	>tr|A0QS88|A0QS88_MYCS2 Enoyl-CoA hydratase OS=Mycobacterium smegmatis (strain ATCC 700084 / mc(2)155) GN=echA5 PE=1 SV=1	Enoyl-CoA hydratase	echA5	Yes	Yes	Yes	Yes	Yes	Yes	Yes	Yes	Yes	Yes	Yes	Yes	Yes	Yes	Yes	Yes	Yes	Yes
A0QS90	>tr|A0QS90|A0QS90_MYCS2 Alcohol dehydrogenase, class IV OS=Mycobacterium smegmatis (strain ATCC 700084 / mc(2)155) GN=MSMEG_1392 PE=4 SV=1	Alcohol dehydrogenase, class IV	MSMEG_1392	Yes	Yes	Yes	Yes	Yes	Yes	Yes	Yes	Yes	Yes	Yes	Yes	Yes	Yes	Yes	Yes	Yes	Yes
A0QS91	>tr|A0QS91|A0QS91_MYCS2 Conserved threonine rich protein OS=Mycobacterium smegmatis (strain ATCC 700084 / mc(2)155) GN=MSMEG_1393 PE=4 SV=1	Conserved threonine rich protein	MSMEG_1393	Yes	Yes	Yes	Yes	Yes	Yes	Yes	Yes	Yes	Yes	Yes	Yes	Yes	Yes	Yes	Yes	Yes	Yes
A0QS92	>tr|A0QS92|A0QS92_MYCS2 Conserved transmembrane protein OS=Mycobacterium smegmatis (strain ATCC 700084 / mc(2)155) GN=MSMEG_1394 PE=4 SV=1	Conserved transmembrane protein	MSMEG_1394	No	No	Yes	Yes	No	Yes	Yes	No	No	No	No	No	Yes	No	No	No	No	Yes
A0QS95	>tr|A0QS95|A0QS95_MYCS2 Transcription regulator, TetR family OS=Mycobacterium smegmatis (strain ATCC 700084 / mc(2)155) GN=MSMEG_1397 PE=4 SV=1	Transcription regulator, TetR family	MSMEG_1397	Yes	Yes	Yes	Yes	Yes	Yes	Yes	Yes	Yes	Yes	Yes	Yes	Yes	Yes	Yes	Yes	Yes	Yes
A0QS96	>sp|A0QS96|RS12_MYCS2 30S ribosomal protein S12 OS=Mycobacterium smegmatis (strain ATCC 700084 / mc(2)155) GN=rpsL PE=3 SV=1	30S ribosomal protein S12	rpsL	Yes	Yes	Yes	Yes	Yes	Yes	Yes	Yes	Yes	Yes	Yes	Yes	Yes	Yes	Yes	Yes	Yes	Yes
A0QS97	>sp|A0QS97|RS7_MYCS2 30S ribosomal protein S7 OS=Mycobacterium smegmatis (strain ATCC 700084 / mc(2)155) GN=rpsG PE=1 SV=1	30S ribosomal protein S7	rpsG	Yes	Yes	Yes	Yes	Yes	Yes	Yes	Yes	Yes	Yes	Yes	Yes	Yes	Yes	Yes	Yes	Yes	Yes
A0QS98	>sp|A0QS98|EFTU_MYCS2 Elongation factor Tu OS=Mycobacterium smegmatis (strain ATCC 700084 / mc(2)155) GN=tuf PE=1 SV=1	Elongation factor Tu	tuf	Yes	Yes	Yes	Yes	Yes	Yes	Yes	Yes	Yes	Yes	Yes	Yes	Yes	Yes	Yes	Yes	Yes	Yes
A0QSA0	>tr|A0QSA0|A0QSA0_MYCS2 Cutinase superfamily protein OS=Mycobacterium smegmatis (strain ATCC 700084 / mc(2)155) GN=MSMEG_1403 PE=4 SV=1	Cutinase superfamily protein	MSMEG_1403	Yes	Yes	Yes	Yes	Yes	Yes	Yes	Yes	Yes	Yes	Yes	Yes	Yes	Yes	Yes	Yes	Yes	Yes
A0QSA5	>tr|A0QSA5|A0QSA5_MYCS2 Carveol dehydrogenase OS=Mycobacterium smegmatis (strain ATCC 700084 / mc(2)155) GN=MSMEG_1410 PE=3 SV=1	Carveol dehydrogenase	MSMEG_1410	Yes	Yes	Yes	Yes	Yes	Yes	Yes	Yes	Yes	Yes	Yes	Yes	Yes	Yes	Yes	Yes	Yes	Yes
A0QSA9	>tr|A0QSA9|A0QSA9_MYCS2 Amidinotransferase OS=Mycobacterium smegmatis (strain ATCC 700084 / mc(2)155) GN=MSMEG_1414 PE=4 SV=1	Amidinotransferase	MSMEG_1414	No	Yes	No	No	No	Yes	No	Yes	Yes	No	No	Yes	Yes	No	Yes	No	Yes	Yes
A0QSB0	>tr|A0QSB0|A0QSB0_MYCS2 AsnC-family protein transcriptional regulator OS=Mycobacterium smegmatis (strain ATCC 700084 / mc(2)155) GN=MSMEG_1415 PE=4 SV=1	AsnC-family protein transcriptional regulator	MSMEG_1415	Yes	Yes	Yes	Yes	Yes	Yes	Yes	Yes	Yes	No	Yes	Yes	Yes	Yes	Yes	Yes	Yes	Yes
A0QSB1	>tr|A0QSB1|A0QSB1_MYCS2 FAD-dependent pyridine nucleotide-disulfide oxidoreductase OS=Mycobacterium smegmatis (strain ATCC 700084 / mc(2)155) GN=MSMEG_1416 PE=4 SV=1	FAD-dependent pyridine nucleotide-disulfide oxidoreductase	MSMEG_1416	Yes	Yes	Yes	Yes	Yes	Yes	Yes	Yes	Yes	Yes	Yes	Yes	Yes	Yes	Yes	Yes	Yes	Yes
A0QSB2	>tr|A0QSB2|A0QSB2_MYCS2 Glyoxalase family protein OS=Mycobacterium smegmatis (strain ATCC 700084 / mc(2)155) GN=MSMEG_1417 PE=4 SV=1	Glyoxalase family protein	MSMEG_1417	Yes	Yes	Yes	Yes	Yes	Yes	Yes	Yes	Yes	Yes	Yes	Yes	Yes	Yes	Yes	Yes	Yes	Yes
A0QSB4	>tr|A0QSB4|A0QSB4_MYCS2 Uncharacterized protein OS=Mycobacterium smegmatis (strain ATCC 700084 / mc(2)155) GN=MSMEG_1419 PE=4 SV=1	Uncharacterized protein	MSMEG_1419	Yes	No	No	Yes	No	No	Yes	No	Yes	Yes	No	No	Yes	No	No	No	No	Yes
A0QSB7	>tr|A0QSB7|A0QSB7_MYCS2 Uncharacterized protein OS=Mycobacterium smegmatis (strain ATCC 700084 / mc(2)155) GN=MSMEG_1422 PE=4 SV=1	Uncharacterized protein	MSMEG_1422	Yes	Yes	Yes	Yes	Yes	Yes	Yes	Yes	Yes	Yes	Yes	Yes	Yes	Yes	Yes	Yes	Yes	Yes
A0QSB8	>tr|A0QSB8|A0QSB8_MYCS2 Coenzyme pqq synthesis protein E pqqE OS=Mycobacterium smegmatis (strain ATCC 700084 / mc(2)155) GN=pqqE PE=4 SV=1	Coenzyme pqq synthesis protein E pqqE	pqqE	Yes	Yes	Yes	Yes	Yes	Yes	Yes	Yes	Yes	Yes	Yes	Yes	Yes	Yes	Yes	Yes	Yes	Yes
A0QSB9	>tr|A0QSB9|A0QSB9_MYCS2 FMN-dependent dehydrogenase OS=Mycobacterium smegmatis (strain ATCC 700084 / mc(2)155) GN=MSMEG_1424 PE=4 SV=1	FMN-dependent dehydrogenase	MSMEG_1424	Yes	Yes	Yes	Yes	Yes	Yes	Yes	Yes	Yes	Yes	Yes	Yes	Yes	Yes	Yes	Yes	Yes	Yes
A0QSC2	>tr|A0QSC2|A0QSC2_MYCS2 Glucose-methanol-choline oxidoreductase OS=Mycobacterium smegmatis (strain ATCC 700084 / mc(2)155) GN=MSMEG_1428 PE=4 SV=1	Glucose-methanol-choline oxidoreductase	MSMEG_1428	Yes	Yes	Yes	Yes	Yes	Yes	Yes	Yes	Yes	Yes	Yes	Yes	No	Yes	Yes	Yes	Yes	Yes
A0QSC4	>tr|A0QSC4|A0QSC4_MYCS2 Transcriptional regulator, TetR family protein OS=Mycobacterium smegmatis (strain ATCC 700084 / mc(2)155) GN=MSMEG_1430 PE=4 SV=1	Transcriptional regulator, TetR family protein	MSMEG_1430	Yes	Yes	Yes	Yes	Yes	Yes	Yes	Yes	Yes	Yes	Yes	Yes	Yes	Yes	Yes	Yes	Yes	Yes
A0QSC5	>tr|A0QSC5|A0QSC5_MYCS2 Cytochrome P450-terp OS=Mycobacterium smegmatis (strain ATCC 700084 / mc(2)155) GN=MSMEG_1429 PE=4 SV=1	Cytochrome P450-terp	MSMEG_1429	Yes	Yes	Yes	Yes	Yes	Yes	Yes	Yes	Yes	Yes	Yes	Yes	Yes	Yes	Yes	Yes	Yes	Yes
A0QSC8	>tr|A0QSC8|A0QSC8_MYCS2 Uncharacterized protein OS=Mycobacterium smegmatis (strain ATCC 700084 / mc(2)155) GN=MSMEG_1434 PE=4 SV=1	Uncharacterized protein	MSMEG_1434	Yes	Yes	Yes	Yes	Yes	Yes	Yes	Yes	Yes	Yes	Yes	Yes	Yes	Yes	Yes	Yes	Yes	Yes
A0QSD0	>sp|A0QSD0|RS10_MYCS2 30S ribosomal protein S10 OS=Mycobacterium smegmatis (strain ATCC 700084 / mc(2)155) GN=rpsJ PE=1 SV=1	30S ribosomal protein S10	rpsJ	Yes	Yes	Yes	Yes	Yes	Yes	Yes	Yes	Yes	Yes	Yes	Yes	Yes	Yes	Yes	Yes	Yes	Yes
A0QSD1	>sp|A0QSD1|RL3_MYCS2 50S ribosomal protein L3 OS=Mycobacterium smegmatis (strain ATCC 700084 / mc(2)155) GN=rplC PE=1 SV=1	50S ribosomal protein L3	rplC	Yes	Yes	Yes	Yes	Yes	Yes	Yes	Yes	Yes	Yes	Yes	Yes	Yes	Yes	Yes	Yes	Yes	Yes
A0QSD2	>sp|A0QSD2|RL4_MYCS2 50S ribosomal protein L4 OS=Mycobacterium smegmatis (strain ATCC 700084 / mc(2)155) GN=rplD PE=1 SV=1	50S ribosomal protein L4	rplD	Yes	Yes	Yes	Yes	Yes	Yes	Yes	Yes	Yes	Yes	Yes	Yes	Yes	Yes	Yes	Yes	Yes	Yes
A0QSD3	>sp|A0QSD3|RL23_MYCS2 50S ribosomal protein L23 OS=Mycobacterium smegmatis (strain ATCC 700084 / mc(2)155) GN=rplW PE=1 SV=1	50S ribosomal protein L23	rplW	Yes	Yes	Yes	Yes	Yes	Yes	Yes	Yes	Yes	Yes	Yes	Yes	Yes	Yes	Yes	Yes	Yes	Yes
A0QSD4	>sp|A0QSD4|RL2_MYCS2 50S ribosomal protein L2 OS=Mycobacterium smegmatis (strain ATCC 700084 / mc(2)155) GN=rplB PE=1 SV=1	50S ribosomal protein L2	rplB	Yes	Yes	Yes	Yes	Yes	Yes	Yes	Yes	Yes	Yes	Yes	Yes	Yes	Yes	Yes	Yes	Yes	Yes
A0QSD5	>sp|A0QSD5|RS19_MYCS2 30S ribosomal protein S19 OS=Mycobacterium smegmatis (strain ATCC 700084 / mc(2)155) GN=rpsS PE=3 SV=1	30S ribosomal protein S19	rpsS	Yes	Yes	Yes	Yes	Yes	Yes	Yes	Yes	Yes	Yes	Yes	Yes	Yes	Yes	Yes	Yes	Yes	Yes
A0QSD6	>sp|A0QSD6|RL22_MYCS2 50S ribosomal protein L22 OS=Mycobacterium smegmatis (strain ATCC 700084 / mc(2)155) GN=rplV PE=1 SV=1	50S ribosomal protein L22	rplV	Yes	Yes	Yes	Yes	Yes	Yes	Yes	Yes	Yes	Yes	Yes	Yes	Yes	Yes	Yes	Yes	Yes	Yes
A0QSD7	>sp|A0QSD7|RS3_MYCS2 30S ribosomal protein S3 OS=Mycobacterium smegmatis (strain ATCC 700084 / mc(2)155) GN=rpsC PE=3 SV=1	30S ribosomal protein S3	rpsC	Yes	Yes	Yes	Yes	Yes	Yes	Yes	Yes	Yes	Yes	Yes	Yes	Yes	Yes	Yes	Yes	Yes	Yes
A0QSD8	>sp|A0QSD8|RL16_MYCS2 50S ribosomal protein L16 OS=Mycobacterium smegmatis (strain ATCC 700084 / mc(2)155) GN=rplP PE=1 SV=1	50S ribosomal protein L16	rplP	Yes	Yes	Yes	Yes	Yes	Yes	Yes	Yes	Yes	Yes	Yes	Yes	Yes	Yes	Yes	Yes	Yes	Yes
A0QSD9	>sp|A0QSD9|RL29_MYCS2 50S ribosomal protein L29 OS=Mycobacterium smegmatis (strain ATCC 700084 / mc(2)155) GN=rpmC PE=3 SV=1	50S ribosomal protein L29	rpmC	Yes	Yes	Yes	Yes	Yes	Yes	Yes	Yes	Yes	Yes	Yes	Yes	Yes	Yes	Yes	Yes	Yes	Yes
A0QSE0	>sp|A0QSE0|RS17_MYCS2 30S ribosomal protein S17 OS=Mycobacterium smegmatis (strain ATCC 700084 / mc(2)155) GN=rpsQ PE=1 SV=1	30S ribosomal protein S17	rpsQ	Yes	Yes	Yes	Yes	Yes	Yes	Yes	Yes	Yes	Yes	Yes	Yes	Yes	Yes	Yes	Yes	Yes	Yes
A0QSE2	>tr|A0QSE2|A0QSE2_MYCS2 MerR-family transcriptional regulator OS=Mycobacterium smegmatis (strain ATCC 700084 / mc(2)155) GN=MSMEG_1447 PE=4 SV=1	MerR-family transcriptional regulator	MSMEG_1447	Yes	Yes	Yes	Yes	No	Yes	Yes	Yes	Yes	No	Yes	Yes	Yes	Yes	Yes	Yes	Yes	Yes
A0QSE3	>tr|A0QSE3|A0QSE3_MYCS2 Integral membrane transporter OS=Mycobacterium smegmatis (strain ATCC 700084 / mc(2)155) GN=MSMEG_1448 PE=4 SV=1	Integral membrane transporter	MSMEG_1448	Yes	Yes	Yes	Yes	Yes	No	No	No	Yes	No	Yes	Yes	Yes	Yes	Yes	Yes	Yes	Yes
A0QSE5	>tr|A0QSE5|A0QSE5_MYCS2 Arylsulfatase OS=Mycobacterium smegmatis (strain ATCC 700084 / mc(2)155) GN=MSMEG_1451 PE=4 SV=1	Arylsulfatase	MSMEG_1451	Yes	Yes	Yes	Yes	Yes	Yes	Yes	Yes	Yes	Yes	Yes	Yes	Yes	Yes	Yes	Yes	Yes	Yes
A0QSF9	>sp|A0QSF9|RL14_MYCS2 50S ribosomal protein L14 OS=Mycobacterium smegmatis (strain ATCC 700084 / mc(2)155) GN=rplN PE=1 SV=1	50S ribosomal protein L14	rplN	Yes	Yes	Yes	Yes	Yes	Yes	Yes	Yes	Yes	Yes	Yes	Yes	Yes	Yes	Yes	Yes	Yes	Yes
A0QSG0	>sp|A0QSG0|RL24_MYCS2 50S ribosomal protein L24 OS=Mycobacterium smegmatis (strain ATCC 700084 / mc(2)155) GN=rplX PE=1 SV=1	50S ribosomal protein L24	rplX	Yes	Yes	Yes	Yes	Yes	Yes	Yes	Yes	Yes	Yes	Yes	Yes	Yes	Yes	Yes	Yes	Yes	Yes
A0QSG1	>sp|A0QSG1|RL5_MYCS2 50S ribosomal protein L5 OS=Mycobacterium smegmatis (strain ATCC 700084 / mc(2)155) GN=rplE PE=1 SV=1	50S ribosomal protein L5	rplE	Yes	Yes	Yes	Yes	Yes	Yes	Yes	Yes	Yes	Yes	Yes	Yes	Yes	Yes	Yes	Yes	Yes	Yes
A0QSG2	>sp|A0QSG2|RS14Z_MYCS2 30S ribosomal protein S14 type Z OS=Mycobacterium smegmatis (strain ATCC 700084 / mc(2)155) GN=rpsZ PE=3 SV=1	30S ribosomal protein S14 type Z	rpsZ	Yes	Yes	Yes	Yes	Yes	Yes	Yes	Yes	Yes	Yes	Yes	Yes	Yes	Yes	Yes	Yes	Yes	Yes
A0QSG3	>sp|A0QSG3|RS8_MYCS2 30S ribosomal protein S8 OS=Mycobacterium smegmatis (strain ATCC 700084 / mc(2)155) GN=rpsH PE=1 SV=1	30S ribosomal protein S8	rpsH	Yes	Yes	Yes	Yes	Yes	Yes	Yes	Yes	Yes	Yes	Yes	Yes	Yes	Yes	Yes	Yes	Yes	Yes
A0QSG4	>sp|A0QSG4|RL6_MYCS2 50S ribosomal protein L6 OS=Mycobacterium smegmatis (strain ATCC 700084 / mc(2)155) GN=rplF PE=1 SV=1	50S ribosomal protein L6	rplF	Yes	Yes	Yes	Yes	Yes	Yes	Yes	Yes	Yes	Yes	Yes	Yes	Yes	Yes	Yes	Yes	Yes	Yes
A0QSG5	>tr|A0QSG5|A0QSG5_MYCS2 50S ribosomal protein L18 OS=Mycobacterium smegmatis (strain ATCC 700084 / mc(2)155) GN=rplR PE=3 SV=1	50S ribosomal protein L18	rplR	Yes	Yes	Yes	Yes	Yes	Yes	Yes	Yes	Yes	Yes	Yes	Yes	Yes	Yes	Yes	Yes	Yes	Yes
A0QSG6	>sp|A0QSG6|RS5_MYCS2 30S ribosomal protein S5 OS=Mycobacterium smegmatis (strain ATCC 700084 / mc(2)155) GN=rpsE PE=1 SV=1	30S ribosomal protein S5	rpsE	Yes	Yes	Yes	Yes	Yes	Yes	Yes	Yes	Yes	Yes	Yes	Yes	Yes	Yes	Yes	Yes	Yes	Yes
A0QSG7	>sp|A0QSG7|RL30_MYCS2 50S ribosomal protein L30 OS=Mycobacterium smegmatis (strain ATCC 700084 / mc(2)155) GN=rpmD PE=3 SV=1	50S ribosomal protein L30	rpmD	Yes	Yes	Yes	Yes	Yes	Yes	Yes	Yes	Yes	Yes	Yes	Yes	Yes	Yes	Yes	Yes	Yes	Yes
A0QSG8	>tr|A0QSG8|A0QSG8_MYCS2 50S ribosomal protein L15 OS=Mycobacterium smegmatis (strain ATCC 700084 / mc(2)155) GN=rplO PE=3 SV=1	50S ribosomal protein L15	rplO	Yes	Yes	Yes	Yes	Yes	Yes	Yes	Yes	Yes	Yes	Yes	Yes	Yes	Yes	Yes	Yes	Yes	Yes
A0QSG9	>tr|A0QSG9|A0QSG9_MYCS2 Uncharacterized protein OS=Mycobacterium smegmatis (strain ATCC 700084 / mc(2)155) GN=MSMEG_1475 PE=4 SV=1	Uncharacterized protein	MSMEG_1475	Yes	Yes	Yes	Yes	Yes	Yes	Yes	Yes	Yes	Yes	Yes	Yes	Yes	Yes	Yes	Yes	Yes	Yes
A0QSH0	>tr|A0QSH0|A0QSH0_MYCS2 Putative protease IV Sppa OS=Mycobacterium smegmatis (strain ATCC 700084 / mc(2)155) GN=sppA PE=4 SV=1	Putative protease IV Sppa	sppA	Yes	Yes	Yes	Yes	Yes	Yes	Yes	Yes	Yes	Yes	Yes	Yes	Yes	Yes	Yes	Yes	Yes	Yes
A0QSH1	>tr|A0QSH1|A0QSH1_MYCS2 Major facilitator superfamily protein OS=Mycobacterium smegmatis (strain ATCC 700084 / mc(2)155) GN=MSMEG_1477 PE=4 SV=1	Major facilitator superfamily protein	MSMEG_1477	Yes	Yes	Yes	Yes	Yes	Yes	Yes	Yes	Yes	Yes	Yes	Yes	Yes	Yes	Yes	Yes	Yes	Yes
A0QSH3	>sp|A0QSH3|Y1479_MYCS2 Putative S-adenosyl-L-methionine-dependent methyltransferase MSMEG_1479/MSMEI_1443 OS=Mycobacterium smegmatis (strain ATCC 700084 / mc(2)155) GN=MSMEG_1479 PE=3 SV=1	Putative S-adenosyl-L-methionine-dependent methyltransferase MSMEG_1479/MSMEI_1443	MSMEG_1479	Yes	Yes	Yes	Yes	Yes	Yes	Yes	Yes	Yes	Yes	Yes	Yes	Yes	Yes	Yes	Yes	Yes	Yes
A0QSH4	>sp|A0QSH4|Y1480_MYCS2 Putative S-adenosyl-L-methionine-dependent methyltransferase MSMEG_1480/MSMEI_1444 OS=Mycobacterium smegmatis (strain ATCC 700084 / mc(2)155) GN=MSMEG_1480 PE=3 SV=1	Putative S-adenosyl-L-methionine-dependent methyltransferase MSMEG_1480/MSMEI_1444	MSMEG_1480	Yes	Yes	Yes	Yes	Yes	Yes	Yes	Yes	Yes	Yes	Yes	Yes	Yes	Yes	Yes	Yes	Yes	Yes
A0QSH5	>sp|A0QSH5|Y1481_MYCS2 Putative S-adenosyl-L-methionine-dependent methyltransferase MSMEG_1481/MSMEI_1445 OS=Mycobacterium smegmatis (strain ATCC 700084 / mc(2)155) GN=MSMEG_1481 PE=3 SV=1	Putative S-adenosyl-L-methionine-dependent methyltransferase MSMEG_1481/MSMEI_1445	MSMEG_1481	Yes	Yes	Yes	Yes	Yes	Yes	Yes	Yes	Yes	Yes	Yes	Yes	Yes	Yes	Yes	Yes	Yes	Yes
A0QSH6	>sp|A0QSH6|Y1482_MYCS2 Putative S-adenosyl-L-methionine-dependent methyltransferase MSMEG_1482/MSMEI_1446 OS=Mycobacterium smegmatis (strain ATCC 700084 / mc(2)155) GN=MSMEG_1482 PE=3 SV=1	Putative S-adenosyl-L-methionine-dependent methyltransferase MSMEG_1482/MSMEI_1446	MSMEG_1482	Yes	Yes	Yes	Yes	Yes	Yes	Yes	Yes	Yes	Yes	Yes	Yes	Yes	Yes	Yes	Yes	Yes	Yes
A0QSH7	>tr|A0QSH7|A0QSH7_MYCS2 Preprotein translocase subunit secY OS=Mycobacterium smegmatis (strain ATCC 700084 / mc(2)155) GN=secY PE=3 SV=1	Preprotein translocase subunit secY	secY	Yes	Yes	Yes	Yes	Yes	Yes	Yes	Yes	Yes	Yes	Yes	Yes	Yes	Yes	Yes	Yes	Yes	Yes
A0QSH8	>sp|A0QSH8|KAD_MYCS2 Adenylate kinase OS=Mycobacterium smegmatis (strain ATCC 700084 / mc(2)155) GN=adk PE=1 SV=1	Adenylate kinase	adk	Yes	Yes	Yes	Yes	Yes	Yes	Yes	Yes	Yes	Yes	Yes	Yes	Yes	Yes	Yes	Yes	Yes	Yes
A0QSH9	>tr|A0QSH9|A0QSH9_MYCS2 Methionine aminopeptidase OS=Mycobacterium smegmatis (strain ATCC 700084 / mc(2)155) GN=map PE=3 SV=1	Methionine aminopeptidase	map	Yes	Yes	Yes	Yes	Yes	Yes	Yes	Yes	Yes	Yes	Yes	Yes	Yes	Yes	Yes	Yes	Yes	Yes
A0QSI0	>tr|A0QSI0|A0QSI0_MYCS2 RNA polymerase sigma-70 factor OS=Mycobacterium smegmatis (strain ATCC 700084 / mc(2)155) GN=MSMEG_1486 PE=4 SV=1	RNA polymerase sigma-70 factor	MSMEG_1486	No	No	No	No	Yes	No	No	Yes	No	Yes	Yes	Yes	No	No	No	No	Yes	No
A0QSI6	>tr|A0QSI6|A0QSI6_MYCS2 MarR-transcriptional regulator OS=Mycobacterium smegmatis (strain ATCC 700084 / mc(2)155) GN=MSMEG_1492 PE=4 SV=1	MarR-transcriptional regulator	MSMEG_1492	Yes	Yes	Yes	Yes	Yes	Yes	Yes	Yes	Yes	Yes	Yes	Yes	Yes	Yes	Yes	Yes	Yes	Yes
A0QSI7	>tr|A0QSI7|A0QSI7_MYCS2 GAF sensor signal transduction histidine kinase OS=Mycobacterium smegmatis (strain ATCC 700084 / mc(2)155) GN=MSMEG_1493 PE=4 SV=1	GAF sensor signal transduction histidine kinase	MSMEG_1493	Yes	Yes	No	No	Yes	Yes	Yes	No	Yes	Yes	No	No	No	Yes	No	No	Yes	No
A0QSI8	>tr|A0QSI8|A0QSI8_MYCS2 Transcriptional regulatory protein DegU OS=Mycobacterium smegmatis (strain ATCC 700084 / mc(2)155) GN=MSMEG_1494 PE=4 SV=1	Transcriptional regulatory protein DegU	MSMEG_1494	Yes	Yes	Yes	Yes	Yes	Yes	Yes	Yes	Yes	Yes	Yes	Yes	Yes	Yes	Yes	Yes	Yes	Yes
A0QSJ0	>tr|A0QSJ0|A0QSJ0_MYCS2 3-hydroxyisobutyrate dehydrogenase OS=Mycobacterium smegmatis (strain ATCC 700084 / mc(2)155) GN=mmsB PE=3 SV=1	3-hydroxyisobutyrate dehydrogenase	mmsB	Yes	Yes	Yes	Yes	Yes	Yes	Yes	Yes	Yes	Yes	Yes	Yes	Yes	Yes	Yes	Yes	Yes	Yes
A0QSJ1	>tr|A0QSJ1|A0QSJ1_MYCS2 Acyl-CoA dehydrogenase OS=Mycobacterium smegmatis (strain ATCC 700084 / mc(2)155) GN=fadE9 PE=3 SV=1	Acyl-CoA dehydrogenase	fadE9	Yes	Yes	Yes	Yes	No	Yes	Yes	Yes	Yes	Yes	Yes	Yes	Yes	Yes	Yes	Yes	Yes	Yes
A0QSJ2	>tr|A0QSJ2|A0QSJ2_MYCS2 Methylmalonate-semialdehyde dehydrogenase OS=Mycobacterium smegmatis (strain ATCC 700084 / mc(2)155) GN=mmsA PE=3 SV=1	Methylmalonate-semialdehyde dehydrogenase	mmsA	Yes	Yes	Yes	Yes	Yes	Yes	Yes	Yes	Yes	Yes	Yes	Yes	Yes	Yes	Yes	Yes	Yes	Yes
A0QSK5	>sp|A0QSK5|RMLC_MYCS2 dTDP-4-dehydrorhamnose 3,5-epimerase OS=Mycobacterium smegmatis (strain ATCC 700084 / mc(2)155) GN=rmlC PE=1 SV=1	dTDP-4-dehydrorhamnose 3,5-epimerase	rmlC	Yes	Yes	Yes	Yes	Yes	Yes	Yes	Yes	Yes	Yes	Yes	Yes	Yes	Yes	Yes	Yes	Yes	Yes
A0QSK6	>sp|A0QSK6|RMLB_MYCS2 dTDP-glucose 4,6-dehydratase OS=Mycobacterium smegmatis (strain ATCC 700084 / mc(2)155) GN=rmlB PE=1 SV=1	dTDP-glucose 4,6-dehydratase	rmlB	Yes	Yes	Yes	Yes	Yes	Yes	Yes	Yes	Yes	Yes	Yes	Yes	Yes	Yes	Yes	Yes	Yes	Yes
A0QSK7	>tr|A0QSK7|A0QSK7_MYCS2 Uncharacterized protein OS=Mycobacterium smegmatis (strain ATCC 700084 / mc(2)155) GN=MSMEG_1513 PE=4 SV=1	Uncharacterized protein	MSMEG_1513	Yes	Yes	Yes	Yes	Yes	Yes	Yes	Yes	Yes	Yes	Yes	Yes	Yes	Yes	Yes	Yes	Yes	Yes
A0QSK8	>tr|A0QSK8|A0QSK8_MYCS2 Uncharacterized protein OS=Mycobacterium smegmatis (strain ATCC 700084 / mc(2)155) GN=MSMEG_1514 PE=4 SV=1	Uncharacterized protein	MSMEG_1514	Yes	Yes	Yes	Yes	Yes	Yes	Yes	Yes	Yes	Yes	Yes	Yes	Yes	Yes	Yes	Yes	Yes	Yes
A0QSK9	>tr|A0QSK9|A0QSK9_MYCS2 Two-component sensor histidine kinase OS=Mycobacterium smegmatis (strain ATCC 700084 / mc(2)155) GN=MSMEG_1515 PE=4 SV=1	Two-component sensor histidine kinase	MSMEG_1515	Yes	Yes	Yes	Yes	Yes	Yes	Yes	Yes	Yes	Yes	Yes	Yes	Yes	Yes	Yes	Yes	Yes	Yes
A0QSL0	>tr|A0QSL0|A0QSL0_MYCS2 Thioredoxin reductase OS=Mycobacterium smegmatis (strain ATCC 700084 / mc(2)155) GN=MSMEG_1516 PE=4 SV=1	Thioredoxin reductase	MSMEG_1516	Yes	Yes	Yes	Yes	Yes	Yes	Yes	Yes	Yes	Yes	Yes	Yes	Yes	Yes	Yes	Yes	Yes	Yes
A0QSL1	>tr|A0QSL1|A0QSL1_MYCS2 SPFH domain / Band 7 family protein OS=Mycobacterium smegmatis (strain ATCC 700084 / mc(2)155) GN=MSMEG_1517 PE=4 SV=1	SPFH domain / Band 7 family protein	MSMEG_1517	Yes	Yes	Yes	Yes	Yes	Yes	Yes	Yes	Yes	Yes	Yes	Yes	Yes	Yes	Yes	Yes	Yes	Yes
A0QSL3	>sp|A0QSL3|IF1_MYCS2 Translation initiation factor IF-1 OS=Mycobacterium smegmatis (strain ATCC 700084 / mc(2)155) GN=infA PE=1 SV=1	Translation initiation factor IF-1	infA	Yes	Yes	Yes	Yes	Yes	Yes	Yes	Yes	Yes	Yes	Yes	Yes	Yes	Yes	Yes	Yes	Yes	Yes
A0QSL5	>sp|A0QSL5|RS13_MYCS2 30S ribosomal protein S13 OS=Mycobacterium smegmatis (strain ATCC 700084 / mc(2)155) GN=rpsM PE=1 SV=1	30S ribosomal protein S13	rpsM	Yes	Yes	Yes	Yes	Yes	Yes	Yes	Yes	Yes	Yes	Yes	Yes	Yes	Yes	Yes	Yes	Yes	Yes
A0QSL6	>sp|A0QSL6|RS11_MYCS2 30S ribosomal protein S11 OS=Mycobacterium smegmatis (strain ATCC 700084 / mc(2)155) GN=rpsK PE=3 SV=1	30S ribosomal protein S11	rpsK	Yes	Yes	Yes	Yes	Yes	Yes	Yes	Yes	Yes	Yes	Yes	Yes	Yes	Yes	Yes	Yes	Yes	Yes
A0QSL7	>sp|A0QSL7|RS4_MYCS2 30S ribosomal protein S4 OS=Mycobacterium smegmatis (strain ATCC 700084 / mc(2)155) GN=rpsD PE=1 SV=1	30S ribosomal protein S4	rpsD	Yes	Yes	Yes	Yes	Yes	Yes	Yes	Yes	Yes	Yes	Yes	Yes	Yes	Yes	Yes	Yes	Yes	Yes
A0QSL8	>sp|A0QSL8|RPOA_MYCS2 DNA-directed RNA polymerase subunit alpha OS=Mycobacterium smegmatis (strain ATCC 700084 / mc(2)155) GN=rpoA PE=1 SV=1	DNA-directed RNA polymerase subunit alpha	rpoA	Yes	Yes	Yes	Yes	Yes	Yes	Yes	Yes	Yes	Yes	Yes	Yes	Yes	Yes	Yes	Yes	Yes	Yes
A0QSL9	>sp|A0QSL9|RL17_MYCS2 50S ribosomal protein L17 OS=Mycobacterium smegmatis (strain ATCC 700084 / mc(2)155) GN=rplQ PE=1 SV=1	50S ribosomal protein L17	rplQ	Yes	Yes	Yes	Yes	Yes	Yes	Yes	Yes	Yes	Yes	Yes	Yes	Yes	Yes	Yes	Yes	Yes	Yes
A0QSM0	>tr|A0QSM0|A0QSM0_MYCS2 tRNA pseudouridine synthase A OS=Mycobacterium smegmatis (strain ATCC 700084 / mc(2)155) GN=truA PE=3 SV=1	tRNA pseudouridine synthase A	truA	No	Yes	No	Yes	Yes	No	No	Yes	No	Yes	No	Yes	Yes	Yes	Yes	Yes	Yes	Yes
A0QSM1	>tr|A0QSM1|A0QSM1_MYCS2 Probable cutinase OS=Mycobacterium smegmatis (strain ATCC 700084 / mc(2)155) GN=cut2 PE=3 SV=1	Probable cutinase	cut2	Yes	Yes	Yes	Yes	Yes	Yes	Yes	Yes	Yes	Yes	Yes	Yes	Yes	Yes	Yes	Yes	Yes	Yes
A0QSM2	>tr|A0QSM2|A0QSM2_MYCS2 Cutinase OS=Mycobacterium smegmatis (strain ATCC 700084 / mc(2)155) GN=cut2 PE=3 SV=1	Cutinase	cut2	Yes	Yes	Yes	Yes	Yes	Yes	Yes	Yes	Yes	Yes	Yes	Yes	Yes	Yes	Yes	Yes	Yes	Yes
A0QSM3	>tr|A0QSM3|A0QSM3_MYCS2 Serine esterase, cutinase family protein OS=Mycobacterium smegmatis (strain ATCC 700084 / mc(2)155) GN=MSMEG_1529 PE=4 SV=1	Serine esterase, cutinase family protein	MSMEG_1529	Yes	Yes	Yes	Yes	Yes	Yes	Yes	Yes	Yes	Yes	Yes	Yes	Yes	Yes	Yes	Yes	Yes	Yes
A0QSM5	>tr|A0QSM5|A0QSM5_MYCS2 Uncharacterized protein OS=Mycobacterium smegmatis (strain ATCC 700084 / mc(2)155) GN=MSMEG_1531 PE=4 SV=1	Uncharacterized protein	MSMEG_1531	Yes	Yes	Yes	Yes	Yes	Yes	Yes	Yes	Yes	Yes	Yes	Yes	Yes	Yes	Yes	No	Yes	Yes
A0QSN4	>tr|A0QSN4|A0QSN4_MYCS2 ATP-dependent RNA helicase OS=Mycobacterium smegmatis (strain ATCC 700084 / mc(2)155) GN=MSMEG_1540 PE=4 SV=1	ATP-dependent RNA helicase	MSMEG_1540	Yes	Yes	Yes	Yes	Yes	No	Yes	Yes	Yes	No	No	Yes	No	Yes	Yes	Yes	Yes	Yes
A0QSN6	>tr|A0QSN6|A0QSN6_MYCS2 Transcriptional regulator OS=Mycobacterium smegmatis (strain ATCC 700084 / mc(2)155) GN=MSMEG_1542 PE=4 SV=1	Transcriptional regulator	MSMEG_1542	No	Yes	Yes	Yes	Yes	Yes	Yes	Yes	Yes	No	Yes	Yes	Yes	Yes	Yes	No	Yes	Yes
A0QSN7	>tr|A0QSN7|A0QSN7_MYCS2 Eptc-inducible aldehyde dehydrogenase OS=Mycobacterium smegmatis (strain ATCC 700084 / mc(2)155) GN=MSMEG_1543 PE=3 SV=1	Eptc-inducible aldehyde dehydrogenase	MSMEG_1543	Yes	Yes	Yes	Yes	Yes	Yes	Yes	Yes	Yes	Yes	Yes	Yes	Yes	Yes	Yes	Yes	Yes	Yes
A0QSN8	>tr|A0QSN8|A0QSN8_MYCS2 PduO protein OS=Mycobacterium smegmatis (strain ATCC 700084 / mc(2)155) GN=MSMEG_1544 PE=4 SV=1	PduO protein	MSMEG_1544	Yes	Yes	Yes	Yes	Yes	Yes	Yes	Yes	Yes	Yes	Yes	Yes	Yes	Yes	Yes	Yes	Yes	Yes
A0QSN9	>tr|A0QSN9|A0QSN9_MYCS2 Uncharacterized protein OS=Mycobacterium smegmatis (strain ATCC 700084 / mc(2)155) GN=MSMEG_1545 PE=4 SV=1	Uncharacterized protein	MSMEG_1545	Yes	Yes	Yes	Yes	Yes	Yes	No	Yes	Yes	Yes	Yes	Yes	Yes	Yes	Yes	Yes	Yes	Yes
A0QSP0	>tr|A0QSP0|A0QSP0_MYCS2 Coenzyme B12-dependent glycerol dehydrogenase small subunit OS=Mycobacterium smegmatis (strain ATCC 700084 / mc(2)155) GN=MSMEG_1546 PE=4 SV=1	Coenzyme B12-dependent glycerol dehydrogenase small subunit	MSMEG_1546	Yes	Yes	Yes	Yes	Yes	Yes	Yes	Yes	Yes	Yes	Yes	Yes	Yes	Yes	Yes	Yes	Yes	Yes
A0QSP1	>tr|A0QSP1|A0QSP1_MYCS2 Glycerol dehydratase large subunit OS=Mycobacterium smegmatis (strain ATCC 700084 / mc(2)155) GN=MSMEG_1547 PE=4 SV=1	Glycerol dehydratase large subunit	MSMEG_1547	Yes	Yes	Yes	Yes	Yes	Yes	Yes	Yes	Yes	Yes	Yes	Yes	Yes	Yes	Yes	Yes	Yes	Yes
A0QSP2	>tr|A0QSP2|A0QSP2_MYCS2 Glycerol dehydratase OS=Mycobacterium smegmatis (strain ATCC 700084 / mc(2)155) GN=MSMEG_1548 PE=4 SV=1	Glycerol dehydratase	MSMEG_1548	Yes	Yes	Yes	Yes	Yes	Yes	Yes	Yes	Yes	Yes	Yes	Yes	Yes	Yes	Yes	Yes	Yes	Yes
A0QSP5	>tr|A0QSP5|A0QSP5_MYCS2 Ethanolamine permease OS=Mycobacterium smegmatis (strain ATCC 700084 / mc(2)155) GN=eat PE=4 SV=1	Ethanolamine permease	eat	Yes	Yes	Yes	Yes	Yes	Yes	Yes	Yes	Yes	Yes	Yes	Yes	Yes	Yes	Yes	Yes	Yes	Yes
A0QSP6	>tr|A0QSP6|A0QSP6_MYCS2 Ethanolamine ammonia-lyase heavy chain OS=Mycobacterium smegmatis (strain ATCC 700084 / mc(2)155) GN=eutB PE=4 SV=1	Ethanolamine ammonia-lyase heavy chain	eutB	Yes	Yes	Yes	Yes	Yes	Yes	Yes	Yes	Yes	No	Yes	Yes	Yes	Yes	Yes	Yes	Yes	Yes
A0QSP7	>tr|A0QSP7|A0QSP7_MYCS2 Ethanolamine ammonia-lyase light chain OS=Mycobacterium smegmatis (strain ATCC 700084 / mc(2)155) GN=eutC PE=4 SV=1	Ethanolamine ammonia-lyase light chain	eutC	Yes	Yes	Yes	Yes	Yes	Yes	Yes	Yes	Yes	Yes	Yes	Yes	Yes	Yes	Yes	Yes	Yes	Yes
A0QSP8	>sp|A0QSP8|RL13_MYCS2 50S ribosomal protein L13 OS=Mycobacterium smegmatis (strain ATCC 700084 / mc(2)155) GN=rplM PE=1 SV=1	50S ribosomal protein L13	rplM	Yes	Yes	Yes	Yes	Yes	Yes	Yes	Yes	Yes	Yes	Yes	Yes	Yes	Yes	Yes	Yes	Yes	Yes
A0QSP9	>sp|A0QSP9|RS9_MYCS2 30S ribosomal protein S9 OS=Mycobacterium smegmatis (strain ATCC 700084 / mc(2)155) GN=rpsI PE=1 SV=1	30S ribosomal protein S9	rpsI	Yes	Yes	Yes	Yes	Yes	Yes	Yes	Yes	Yes	Yes	Yes	Yes	Yes	Yes	Yes	Yes	Yes	Yes
A0QSQ1	>sp|A0QSQ1|GLMM_MYCS2 Phosphoglucosamine mutase OS=Mycobacterium smegmatis (strain ATCC 700084 / mc(2)155) GN=glmM PE=3 SV=1	Phosphoglucosamine mutase	glmM	Yes	Yes	Yes	Yes	Yes	Yes	Yes	Yes	Yes	Yes	Yes	Yes	Yes	Yes	Yes	Yes	Yes	Yes
A0QSQ4	>tr|A0QSQ4|A0QSQ4_MYCS2 Short-chain dehydrogenase/reductase SDR OS=Mycobacterium smegmatis (strain ATCC 700084 / mc(2)155) GN=MSMEG_1563 PE=4 SV=1	Short-chain dehydrogenase/reductase SDR	MSMEG_1563	No	No	No	Yes	No	No	No	Yes	No	No	No	No	No	No	No	No	Yes	No
A0QSQ6	>tr|A0QSQ6|A0QSQ6_MYCS2 Transcriptional regulator, TetR family protein OS=Mycobacterium smegmatis (strain ATCC 700084 / mc(2)155) GN=MSMEG_1565 PE=4 SV=1	Transcriptional regulator, TetR family protein	MSMEG_1565	Yes	Yes	Yes	Yes	Yes	Yes	Yes	Yes	Yes	Yes	Yes	Yes	Yes	Yes	Yes	Yes	Yes	Yes
A0QSQ7	>tr|A0QSQ7|A0QSQ7_MYCS2 Oxidoreductase OS=Mycobacterium smegmatis (strain ATCC 700084 / mc(2)155) GN=MSMEG_1566 PE=4 SV=1	Oxidoreductase	MSMEG_1566	Yes	Yes	Yes	Yes	Yes	Yes	Yes	Yes	Yes	Yes	Yes	Yes	Yes	Yes	Yes	Yes	Yes	Yes
A0QSQ8	>tr|A0QSQ8|A0QSQ8_MYCS2 Uncharacterized protein OS=Mycobacterium smegmatis (strain ATCC 700084 / mc(2)155) GN=MSMEG_1567 PE=4 SV=1	Uncharacterized protein	MSMEG_1567	Yes	Yes	Yes	Yes	Yes	Yes	Yes	Yes	Yes	Yes	Yes	Yes	Yes	Yes	Yes	Yes	Yes	Yes
A0QSR0	>tr|A0QSR0|A0QSR0_MYCS2 Carboxylesterase OS=Mycobacterium smegmatis (strain ATCC 700084 / mc(2)155) GN=MSMEG_1570 PE=4 SV=1	Carboxylesterase	MSMEG_1570	Yes	Yes	Yes	Yes	Yes	Yes	Yes	Yes	No	Yes	Yes	Yes	Yes	Yes	Yes	Yes	Yes	No
A0QSR4	>tr|A0QSR4|A0QSR4_MYCS2 Carbohydrate kinase family protein OS=Mycobacterium smegmatis (strain ATCC 700084 / mc(2)155) GN=MSMEG_1573 PE=3 SV=1	Carbohydrate kinase family protein	MSMEG_1573	Yes	Yes	Yes	Yes	Yes	Yes	Yes	Yes	Yes	Yes	Yes	Yes	Yes	Yes	Yes	Yes	Yes	Yes
A0QSR5	>tr|A0QSR5|A0QSR5_MYCS2 Glutamate decarboxylase OS=Mycobacterium smegmatis (strain ATCC 700084 / mc(2)155) GN=MSMEG_1574 PE=4 SV=1	Glutamate decarboxylase	MSMEG_1574	Yes	Yes	Yes	Yes	Yes	Yes	Yes	Yes	Yes	Yes	Yes	Yes	Yes	Yes	Yes	Yes	Yes	Yes
A0QSR6	>sp|A0QSR6|ALR_MYCS2 Alanine racemase OS=Mycobacterium smegmatis (strain ATCC 700084 / mc(2)155) GN=alr PE=3 SV=1	Alanine racemase	alr	Yes	Yes	Yes	Yes	Yes	Yes	Yes	Yes	Yes	Yes	Yes	Yes	Yes	Yes	Yes	Yes	Yes	Yes
A0QSR7	>tr|A0QSR7|A0QSR7_MYCS2 Alpha/beta hydrolase fold OS=Mycobacterium smegmatis (strain ATCC 700084 / mc(2)155) GN=MSMEG_1576 PE=4 SV=1	Alpha/beta hydrolase fold	MSMEG_1576	Yes	Yes	Yes	Yes	Yes	Yes	Yes	Yes	Yes	Yes	Yes	Yes	Yes	Yes	Yes	Yes	Yes	Yes
A0QSR8	>tr|A0QSR8|A0QSR8_MYCS2 Uncharacterized protein OS=Mycobacterium smegmatis (strain ATCC 700084 / mc(2)155) GN=MSMEG_1577 PE=4 SV=1	Uncharacterized protein	MSMEG_1577	Yes	Yes	Yes	Yes	Yes	Yes	Yes	Yes	Yes	Yes	Yes	Yes	Yes	Yes	Yes	Yes	Yes	Yes
A0QSR9	>tr|A0QSR9|A0QSR9_MYCS2 Peptidase M22, glycoprotease OS=Mycobacterium smegmatis (strain ATCC 700084 / mc(2)155) GN=MSMEG_1578 PE=4 SV=1	Peptidase M22, glycoprotease	MSMEG_1578	Yes	Yes	Yes	Yes	Yes	Yes	Yes	Yes	Yes	Yes	Yes	Yes	Yes	Yes	Yes	Yes	Yes	Yes
A0QSS0	>tr|A0QSS0|A0QSS0_MYCS2 Ribosomal-protein-alanine acetyltransferase OS=Mycobacterium smegmatis (strain ATCC 700084 / mc(2)155) GN=rimI PE=4 SV=1	Ribosomal-protein-alanine acetyltransferase	rimI	Yes	Yes	Yes	Yes	Yes	Yes	Yes	Yes	Yes	Yes	Yes	Yes	Yes	Yes	Yes	Yes	Yes	Yes
A0QSS1	>sp|A0QSS1|TSAD_MYCS2 tRNA N6-adenosine threonylcarbamoyltransferase OS=Mycobacterium smegmatis (strain ATCC 700084 / mc(2)155) GN=tsaD PE=3 SV=1	tRNA N6-adenosine threonylcarbamoyltransferase	tsaD	Yes	Yes	Yes	Yes	Yes	Yes	Yes	Yes	Yes	Yes	Yes	Yes	Yes	Yes	Yes	Yes	Yes	Yes
A0QSS2	>tr|A0QSS2|A0QSS2_MYCS2 Uncharacterized protein OS=Mycobacterium smegmatis (strain ATCC 700084 / mc(2)155) GN=MSMEG_1581 PE=4 SV=1	Uncharacterized protein	MSMEG_1581	Yes	Yes	Yes	Yes	Yes	Yes	Yes	Yes	Yes	No	Yes	Yes	Yes	Yes	Yes	Yes	Yes	Yes
A0QSS3	>sp|A0QSS3|CH10_MYCS2 10 kDa chaperonin OS=Mycobacterium smegmatis (strain ATCC 700084 / mc(2)155) GN=groS PE=1 SV=1	10 kDa chaperonin	groS	Yes	Yes	Yes	Yes	Yes	Yes	Yes	Yes	Yes	Yes	Yes	Yes	Yes	Yes	Yes	Yes	Yes	Yes
A0QSS4	>sp|A0QSS4|CH602_MYCS2 60 kDa chaperonin 2 OS=Mycobacterium smegmatis (strain ATCC 700084 / mc(2)155) GN=groL2 PE=1 SV=1	60 kDa chaperonin 2	groL2	Yes	Yes	Yes	Yes	Yes	Yes	Yes	Yes	Yes	Yes	Yes	Yes	Yes	Yes	Yes	Yes	Yes	Yes
A0QST4	>tr|A0QST4|A0QST4_MYCS2 Enoyl-CoA hydratase OS=Mycobacterium smegmatis (strain ATCC 700084 / mc(2)155) GN=MSMEG_1594 PE=1 SV=1	Enoyl-CoA hydratase	MSMEG_1594	Yes	Yes	Yes	Yes	Yes	Yes	Yes	Yes	Yes	Yes	Yes	Yes	Yes	Yes	Yes	Yes	Yes	Yes
A0QST9	>tr|A0QST9|A0QST9_MYCS2 Uncharacterized protein OS=Mycobacterium smegmatis (strain ATCC 700084 / mc(2)155) GN=MSMEG_1598 PE=4 SV=1	Uncharacterized protein	MSMEG_1598	Yes	Yes	Yes	Yes	Yes	Yes	Yes	Yes	Yes	Yes	Yes	Yes	Yes	Yes	Yes	Yes	Yes	Yes
A0QSU0	>tr|A0QSU0|A0QSU0_MYCS2 Alternative RNA polymerase sigma-D factor, SigD OS=Mycobacterium smegmatis (strain ATCC 700084 / mc(2)155) GN=sigD PE=4 SV=1	Alternative RNA polymerase sigma-D factor, SigD	sigD	Yes	Yes	Yes	Yes	Yes	Yes	Yes	Yes	Yes	Yes	Yes	Yes	Yes	Yes	Yes	Yes	Yes	Yes
A0QSU3	>tr|A0QSU3|A0QSU3_MYCS2 Inosine-5-monophosphate dehydrogenase OS=Mycobacterium smegmatis (strain ATCC 700084 / mc(2)155) GN=guaB PE=3 SV=1	Inosine-5-monophosphate dehydrogenase	guaB	Yes	Yes	Yes	Yes	Yes	Yes	Yes	Yes	Yes	Yes	Yes	Yes	Yes	Yes	Yes	Yes	Yes	Yes
A0QSU4	>sp|A0QSU4|Y1603_MYCS2 Uncharacterized oxidoreductase MSMEG_1603/MSMEI_1564 OS=Mycobacterium smegmatis (strain ATCC 700084 / mc(2)155) GN=MSMEG_1603 PE=1 SV=1	Uncharacterized oxidoreductase MSMEG_1603/MSMEI_1564	MSMEG_1603	Yes	Yes	Yes	Yes	Yes	Yes	Yes	Yes	Yes	Yes	Yes	Yes	Yes	Yes	Yes	Yes	Yes	Yes
A0QSU5	>tr|A0QSU5|A0QSU5_MYCS2 Cholesterol oxidase ChoD OS=Mycobacterium smegmatis (strain ATCC 700084 / mc(2)155) GN=choD PE=4 SV=1	Cholesterol oxidase ChoD	choD	Yes	Yes	Yes	Yes	Yes	Yes	Yes	Yes	Yes	Yes	Yes	Yes	Yes	Yes	Yes	Yes	Yes	Yes
A0QSV0	>tr|A0QSV0|A0QSV0_MYCS2 GMP synthase glutamine-hydrolyzing OS=Mycobacterium smegmatis (strain ATCC 700084 / mc(2)155) GN=guaA PE=3 SV=1	GMP synthase glutamine-hydrolyzing	guaA	Yes	Yes	Yes	Yes	Yes	Yes	Yes	Yes	Yes	Yes	Yes	Yes	Yes	Yes	Yes	Yes	Yes	Yes
A0QSV1	>tr|A0QSV1|A0QSV1_MYCS2 Putative transcriptional regulatory protein OS=Mycobacterium smegmatis (strain ATCC 700084 / mc(2)155) GN=MSMEG_1611 PE=4 SV=1	Putative transcriptional regulatory protein	MSMEG_1611	Yes	Yes	Yes	Yes	Yes	Yes	Yes	Yes	Yes	Yes	Yes	Yes	Yes	Yes	Yes	Yes	Yes	Yes
A0QSW1	>tr|A0QSW1|A0QSW1_MYCS2 Pyrimidine-specific ribonucleoside hydrolase RihA OS=Mycobacterium smegmatis (strain ATCC 700084 / mc(2)155) GN=MSMEG_1621 PE=4 SV=1	Pyrimidine-specific ribonucleoside hydrolase RihA	MSMEG_1621	Yes	Yes	Yes	Yes	Yes	Yes	Yes	Yes	Yes	Yes	Yes	Yes	Yes	Yes	Yes	Yes	Yes	Yes
A0QSX2	>tr|A0QSX2|A0QSX2_MYCS2 Uncharacterized protein OS=Mycobacterium smegmatis (strain ATCC 700084 / mc(2)155) GN=MSMEG_1632 PE=4 SV=1	Uncharacterized protein	MSMEG_1632	Yes	Yes	No	No	No	No	Yes	Yes	No	No	No	No	Yes	Yes	No	Yes	Yes	No
A0QSX3	>tr|A0QSX3|A0QSX3_MYCS2 FHA domain containing protein OS=Mycobacterium smegmatis (strain ATCC 700084 / mc(2)155) GN=MSMEG_1634 PE=4 SV=1	FHA domain containing protein	MSMEG_1634	Yes	Yes	Yes	Yes	Yes	Yes	Yes	Yes	Yes	Yes	Yes	Yes	Yes	Yes	Yes	Yes	Yes	Yes
A0QSX4	>tr|A0QSX4|A0QSX4_MYCS2 Nitroreductase OS=Mycobacterium smegmatis (strain ATCC 700084 / mc(2)155) GN=MSMEG_1635 PE=4 SV=1	Nitroreductase	MSMEG_1635	Yes	Yes	Yes	Yes	Yes	Yes	Yes	Yes	Yes	Yes	Yes	Yes	Yes	Yes	Yes	Yes	Yes	Yes
A0QSX6	>tr|A0QSX6|A0QSX6_MYCS2 Histidine kinase OS=Mycobacterium smegmatis (strain ATCC 700084 / mc(2)155) GN=MSMEG_1637 PE=4 SV=1	Histidine kinase	MSMEG_1637	Yes	Yes	Yes	Yes	Yes	Yes	Yes	Yes	Yes	Yes	Yes	Yes	Yes	Yes	Yes	Yes	Yes	Yes
A0QSX7	>tr|A0QSX7|A0QSX7_MYCS2 Roadblock/LC7 domain protein OS=Mycobacterium smegmatis (strain ATCC 700084 / mc(2)155) GN=MSMEG_1638 PE=4 SV=1	Roadblock/LC7 domain protein	MSMEG_1638	Yes	Yes	Yes	Yes	Yes	Yes	Yes	Yes	Yes	Yes	Yes	Yes	Yes	Yes	Yes	Yes	Yes	Yes
A0QSX9	>tr|A0QSX9|A0QSX9_MYCS2 ATP/GTP binding protein OS=Mycobacterium smegmatis (strain ATCC 700084 / mc(2)155) GN=MSMEG_1640 PE=4 SV=1	ATP/GTP binding protein	MSMEG_1640	Yes	Yes	Yes	Yes	Yes	Yes	Yes	Yes	Yes	Yes	Yes	Yes	Yes	Yes	Yes	Yes	Yes	Yes
A0QSY0	>tr|A0QSY0|A0QSY0_MYCS2 Pentapeptide repeat protein OS=Mycobacterium smegmatis (strain ATCC 700084 / mc(2)155) GN=MSMEG_1641 PE=4 SV=1	Pentapeptide repeat protein	MSMEG_1641	Yes	Yes	Yes	Yes	Yes	Yes	Yes	Yes	Yes	Yes	Yes	Yes	Yes	Yes	Yes	Yes	Yes	Yes
A0QSY1	>tr|A0QSY1|A0QSY1_MYCS2 ABC transporter, ATP-binding protein OS=Mycobacterium smegmatis (strain ATCC 700084 / mc(2)155) GN=MSMEG_1642 PE=4 SV=1	ABC transporter, ATP-binding protein	MSMEG_1642	Yes	Yes	Yes	Yes	Yes	Yes	Yes	Yes	Yes	Yes	Yes	Yes	Yes	Yes	Yes	Yes	Yes	Yes
A0QSY2	>tr|A0QSY2|A0QSY2_MYCS2 Uncharacterized protein OS=Mycobacterium smegmatis (strain ATCC 700084 / mc(2)155) GN=MSMEG_1643 PE=4 SV=1	Uncharacterized protein	MSMEG_1643	Yes	Yes	Yes	Yes	Yes	Yes	Yes	Yes	Yes	Yes	Yes	Yes	Yes	Yes	Yes	Yes	Yes	Yes
A0QSY4	>tr|A0QSY4|A0QSY4_MYCS2 NADH:flavin oxidoreductase/NADH oxidase OS=Mycobacterium smegmatis (strain ATCC 700084 / mc(2)155) GN=MSMEG_1645 PE=4 SV=1	NADH:flavin oxidoreductase/NADH oxidase	MSMEG_1645	Yes	Yes	Yes	Yes	Yes	Yes	Yes	Yes	Yes	Yes	Yes	Yes	Yes	Yes	Yes	Yes	Yes	Yes
A0QSY5	>sp|A0QSY5|FOLD_MYCS2 Bifunctional protein FolD OS=Mycobacterium smegmatis (strain ATCC 700084 / mc(2)155) GN=folD PE=1 SV=1	Bifunctional protein FolD	folD	Yes	Yes	Yes	Yes	Yes	Yes	Yes	Yes	Yes	Yes	Yes	Yes	Yes	Yes	Yes	Yes	Yes	Yes
A0QSY9	>tr|A0QSY9|A0QSY9_MYCS2 Methyltransferase type 11 OS=Mycobacterium smegmatis (strain ATCC 700084 / mc(2)155) GN=MSMEG_1650 PE=4 SV=1	Methyltransferase type 11	MSMEG_1650	Yes	Yes	Yes	Yes	Yes	Yes	Yes	Yes	Yes	Yes	Yes	Yes	Yes	Yes	Yes	Yes	Yes	Yes
A0QSZ0	>sp|A0QSZ0|METX_MYCS2 Homoserine O-acetyltransferase OS=Mycobacterium smegmatis (strain ATCC 700084 / mc(2)155) GN=metX PE=3 SV=1	Homoserine O-acetyltransferase	metX	Yes	Yes	Yes	Yes	Yes	Yes	Yes	Yes	Yes	Yes	Yes	Yes	Yes	Yes	Yes	Yes	Yes	Yes
A0QSZ1	>tr|A0QSZ1|A0QSZ1_MYCS2 O-acetylhomoserine sulfhydrylase OS=Mycobacterium smegmatis (strain ATCC 700084 / mc(2)155) GN=metC PE=3 SV=1	O-acetylhomoserine sulfhydrylase	metC	Yes	Yes	Yes	Yes	Yes	Yes	Yes	Yes	Yes	Yes	Yes	Yes	Yes	Yes	Yes	Yes	Yes	Yes
A0QSZ3	>tr|A0QSZ3|A0QSZ3_MYCS2 Isocitrate dehydrogenase (NADP) Icd2 OS=Mycobacterium smegmatis (strain ATCC 700084 / mc(2)155) GN=icd2 PE=4 SV=1	Isocitrate dehydrogenase (NADP) Icd2	icd2	Yes	Yes	Yes	Yes	Yes	Yes	Yes	Yes	Yes	Yes	Yes	Yes	Yes	Yes	Yes	Yes	Yes	Yes
A0QSZ4	>tr|A0QSZ4|A0QSZ4_MYCS2 Alpha/beta hydrolase fold protein OS=Mycobacterium smegmatis (strain ATCC 700084 / mc(2)155) GN=MSMEG_1655 PE=4 SV=1	Alpha/beta hydrolase fold protein	MSMEG_1655	Yes	Yes	Yes	Yes	Yes	Yes	Yes	Yes	Yes	Yes	Yes	Yes	Yes	Yes	Yes	Yes	Yes	Yes
A0QSZ5	>tr|A0QSZ5|A0QSZ5_MYCS2 Exodeoxyribonuclease III OS=Mycobacterium smegmatis (strain ATCC 700084 / mc(2)155) GN=xth PE=4 SV=1	Exodeoxyribonuclease III	xth	Yes	Yes	Yes	Yes	Yes	Yes	Yes	Yes	Yes	Yes	Yes	Yes	Yes	Yes	Yes	Yes	Yes	Yes
A0QSZ6	>tr|A0QSZ6|A0QSZ6_MYCS2 Tryptophanyl-tRNA synthetase OS=Mycobacterium smegmatis (strain ATCC 700084 / mc(2)155) GN=trpS PE=3 SV=1	Tryptophanyl-tRNA synthetase	trpS	Yes	Yes	Yes	Yes	Yes	Yes	Yes	Yes	Yes	Yes	Yes	Yes	Yes	Yes	Yes	Yes	Yes	Yes
A0QSZ7	>tr|A0QSZ7|A0QSZ7_MYCS2 Conserved integral membrane protein OS=Mycobacterium smegmatis (strain ATCC 700084 / mc(2)155) GN=MSMEG_1658 PE=4 SV=1	Conserved integral membrane protein	MSMEG_1658	Yes	Yes	Yes	Yes	Yes	Yes	Yes	Yes	Yes	Yes	Yes	Yes	Yes	Yes	Yes	Yes	Yes	Yes
A0QSZ9	>tr|A0QSZ9|A0QSZ9_MYCS2 2-nitropropane dioxygenase, NPD OS=Mycobacterium smegmatis (strain ATCC 700084 / mc(2)155) GN=MSMEG_1660 PE=4 SV=1	2-nitropropane dioxygenase, NPD	MSMEG_1660	No	Yes	Yes	Yes	Yes	Yes	Yes	Yes	Yes	No	Yes	Yes	Yes	Yes	No	Yes	Yes	Yes
A0QT00	>tr|A0QT00|A0QT00_MYCS2 D-alanyl-D-alanine carboxypeptidase OS=Mycobacterium smegmatis (strain ATCC 700084 / mc(2)155) GN=MSMEG_1661 PE=3 SV=1	D-alanyl-D-alanine carboxypeptidase	MSMEG_1661	Yes	Yes	Yes	Yes	Yes	Yes	Yes	Yes	Yes	Yes	Yes	Yes	Yes	Yes	Yes	Yes	Yes	Yes
A0QT01	>tr|A0QT01|A0QT01_MYCS2 Taurine-pyruvate aminotransferase OS=Mycobacterium smegmatis (strain ATCC 700084 / mc(2)155) GN=MSMEG_1662 PE=4 SV=1	Taurine-pyruvate aminotransferase	MSMEG_1662	Yes	Yes	Yes	Yes	Yes	Yes	Yes	Yes	Yes	Yes	Yes	Yes	Yes	Yes	Yes	Yes	Yes	Yes
A0QT02	>tr|A0QT02|A0QT02_MYCS2 Transcriptional regulator, AsnC family protein OS=Mycobacterium smegmatis (strain ATCC 700084 / mc(2)155) GN=MSMEG_1663 PE=4 SV=1	Transcriptional regulator, AsnC family protein	MSMEG_1663	Yes	Yes	Yes	Yes	Yes	Yes	Yes	Yes	Yes	Yes	Yes	Yes	Yes	Yes	Yes	Yes	Yes	Yes
A0QT04	>tr|A0QT04|A0QT04_MYCS2 Aldehyde dehydrogenase (NAD) family protein OS=Mycobacterium smegmatis (strain ATCC 700084 / mc(2)155) GN=MSMEG_1665 PE=3 SV=1	Aldehyde dehydrogenase (NAD) family protein	MSMEG_1665	Yes	Yes	Yes	Yes	Yes	Yes	Yes	Yes	Yes	Yes	Yes	Yes	Yes	Yes	Yes	Yes	Yes	Yes
A0QT05	>tr|A0QT05|A0QT05_MYCS2 Alternative RNA polymerase sigma factor SigJ OS=Mycobacterium smegmatis (strain ATCC 700084 / mc(2)155) GN=sigJ PE=4 SV=1	Alternative RNA polymerase sigma factor SigJ	sigJ	No	Yes	Yes	Yes	Yes	Yes	Yes	Yes	No	No	No	Yes	Yes	Yes	No	Yes	Yes	Yes
A0QT07	>tr|A0QT07|A0QT07_MYCS2 Succinate dehydrogenase iron-sulfur protein subunit SdhB OS=Mycobacterium smegmatis (strain ATCC 700084 / mc(2)155) GN=sdhB PE=4 SV=1	Succinate dehydrogenase iron-sulfur protein subunit SdhB	sdhB	Yes	Yes	Yes	Yes	Yes	Yes	Yes	Yes	Yes	Yes	Yes	Yes	Yes	Yes	Yes	Yes	Yes	Yes
A0QT08	>tr|A0QT08|A0QT08_MYCS2 Succinate dehydrogenase flavoprotein subunit OS=Mycobacterium smegmatis (strain ATCC 700084 / mc(2)155) GN=sdhA PE=4 SV=1	Succinate dehydrogenase flavoprotein subunit	sdhA	Yes	Yes	Yes	Yes	Yes	Yes	Yes	Yes	Yes	Yes	Yes	Yes	Yes	Yes	Yes	Yes	Yes	Yes
A0QT09	>tr|A0QT09|A0QT09_MYCS2 Succinate dehydrogenase hydrophobic membrane anchor protein SdhD OS=Mycobacterium smegmatis (strain ATCC 700084 / mc(2)155) GN=sdhD PE=4 SV=1	Succinate dehydrogenase hydrophobic membrane anchor protein SdhD	sdhD	Yes	Yes	Yes	Yes	Yes	Yes	Yes	Yes	Yes	Yes	Yes	Yes	Yes	Yes	Yes	Yes	Yes	Yes
A0QT10	>tr|A0QT10|A0QT10_MYCS2 Succinate dehydrogenase, cytochrome b556 subunit OS=Mycobacterium smegmatis (strain ATCC 700084 / mc(2)155) GN=sdhC PE=4 SV=1	Succinate dehydrogenase, cytochrome b556 subunit	sdhC	Yes	Yes	Yes	Yes	Yes	Yes	Yes	Yes	Yes	Yes	Yes	Yes	Yes	Yes	Yes	Yes	Yes	Yes
A0QT11	>tr|A0QT11|A0QT11_MYCS2 Cytidine deaminase OS=Mycobacterium smegmatis (strain ATCC 700084 / mc(2)155) GN=cdd PE=1 SV=1	Cytidine deaminase	cdd	Yes	Yes	Yes	Yes	Yes	Yes	Yes	Yes	Yes	Yes	Yes	Yes	Yes	Yes	Yes	Yes	Yes	Yes
A0QT13	>tr|A0QT13|A0QT13_MYCS2 Pyrimidine-nucleoside phosphorylase OS=Mycobacterium smegmatis (strain ATCC 700084 / mc(2)155) GN=deoA PE=4 SV=1	Pyrimidine-nucleoside phosphorylase	deoA	Yes	Yes	Yes	Yes	Yes	Yes	Yes	Yes	Yes	Yes	Yes	Yes	Yes	Yes	Yes	Yes	Yes	Yes
A0QT14	>tr|A0QT14|A0QT14_MYCS2 Adenosine deaminase OS=Mycobacterium smegmatis (strain ATCC 700084 / mc(2)155) GN=add PE=3 SV=1	Adenosine deaminase	add	Yes	Yes	Yes	Yes	Yes	Yes	Yes	Yes	Yes	Yes	Yes	Yes	Yes	Yes	Yes	Yes	Yes	Yes
A0QT16	>tr|A0QT16|A0QT16_MYCS2 Aspartate ammonia-lyase OS=Mycobacterium smegmatis (strain ATCC 700084 / mc(2)155) GN=aspA PE=4 SV=1	Aspartate ammonia-lyase	aspA	Yes	Yes	Yes	Yes	Yes	Yes	Yes	Yes	Yes	No	Yes	Yes	Yes	Yes	Yes	Yes	Yes	Yes
A0QT17	>tr|A0QT17|A0QT17_MYCS2 AmiB OS=Mycobacterium smegmatis (strain ATCC 700084 / mc(2)155) GN=amiB1 PE=4 SV=1	AmiB	amiB1	Yes	Yes	Yes	Yes	Yes	Yes	Yes	Yes	Yes	Yes	Yes	Yes	Yes	Yes	Yes	Yes	Yes	Yes
A0QT18	>tr|A0QT18|A0QT18_MYCS2 Uncharacterized protein OS=Mycobacterium smegmatis (strain ATCC 700084 / mc(2)155) GN=MSMEG_1680 PE=4 SV=1	Uncharacterized protein	MSMEG_1680	Yes	Yes	Yes	Yes	Yes	Yes	Yes	Yes	Yes	Yes	Yes	Yes	Yes	Yes	Yes	Yes	Yes	Yes
A0QT19	>tr|A0QT19|A0QT19_MYCS2 Endoribonuclease L-PSP superfamily protein OS=Mycobacterium smegmatis (strain ATCC 700084 / mc(2)155) GN=MSMEG_1681 PE=4 SV=1	Endoribonuclease L-PSP superfamily protein	MSMEG_1681	Yes	Yes	Yes	Yes	Yes	Yes	Yes	Yes	Yes	Yes	Yes	Yes	Yes	Yes	Yes	Yes	Yes	Yes
A0QT20	>tr|A0QT20|A0QT20_MYCS2 Flavin-containing monooxygenase FMO OS=Mycobacterium smegmatis (strain ATCC 700084 / mc(2)155) GN=MSMEG_1682 PE=4 SV=1	Flavin-containing monooxygenase FMO	MSMEG_1682	Yes	Yes	Yes	Yes	Yes	Yes	Yes	Yes	Yes	Yes	Yes	Yes	Yes	Yes	Yes	Yes	Yes	Yes
A0QT21	>tr|A0QT21|A0QT21_MYCS2 Cytosine/purine/uracil/thiamine/allantoin permease family protein OS=Mycobacterium smegmatis (strain ATCC 700084 / mc(2)155) GN=MSMEG_1683 PE=3 SV=1	Cytosine/purine/uracil/thiamine/allantoin permease family protein	MSMEG_1683	Yes	Yes	Yes	Yes	Yes	Yes	No	No	No	No	Yes	Yes	Yes	Yes	Yes	Yes	Yes	Yes
A0QT22	>tr|A0QT22|A0QT22_MYCS2 Uncharacterized protein OS=Mycobacterium smegmatis (strain ATCC 700084 / mc(2)155) GN=MSMEG_1684 PE=4 SV=1	Uncharacterized protein	MSMEG_1684	Yes	Yes	Yes	Yes	Yes	Yes	Yes	Yes	Yes	Yes	Yes	Yes	Yes	Yes	Yes	Yes	Yes	Yes
A0QT32	>tr|A0QT32|A0QT32_MYCS2 Uracil phosphoribosyltransferase OS=Mycobacterium smegmatis (strain ATCC 700084 / mc(2)155) GN=upp PE=3 SV=1	Uracil phosphoribosyltransferase	upp	Yes	Yes	Yes	Yes	Yes	Yes	Yes	Yes	Yes	Yes	Yes	Yes	Yes	Yes	Yes	Yes	Yes	Yes
A0QT33	>tr|A0QT33|A0QT33_MYCS2 Phosphoglucomutase/phosphomannomutase OS=Mycobacterium smegmatis (strain ATCC 700084 / mc(2)155) GN=pmmB PE=3 SV=1	Phosphoglucomutase/phosphomannomutase	pmmB	Yes	Yes	Yes	Yes	Yes	Yes	Yes	Yes	Yes	Yes	Yes	Yes	Yes	Yes	Yes	Yes	Yes	Yes
A0QT39	>tr|A0QT39|A0QT39_MYCS2 Purine nucleoside phosphorylase OS=Mycobacterium smegmatis (strain ATCC 700084 / mc(2)155) GN=punA PE=3 SV=1	Purine nucleoside phosphorylase	punA	Yes	Yes	Yes	Yes	Yes	Yes	Yes	Yes	Yes	Yes	Yes	Yes	Yes	Yes	Yes	Yes	Yes	Yes
A0QT40	>tr|A0QT40|A0QT40_MYCS2 Amidohydrolase OS=Mycobacterium smegmatis (strain ATCC 700084 / mc(2)155) GN=amiB1 PE=4 SV=1	Amidohydrolase	amiB1	Yes	Yes	Yes	Yes	Yes	Yes	Yes	Yes	Yes	Yes	Yes	Yes	Yes	Yes	Yes	Yes	Yes	Yes
A0QT41	>tr|A0QT41|A0QT41_MYCS2 Amidohydrolase OS=Mycobacterium smegmatis (strain ATCC 700084 / mc(2)155) GN=MSMEG_1703 PE=4 SV=1	Amidohydrolase	MSMEG_1703	Yes	Yes	Yes	Yes	Yes	Yes	Yes	Yes	Yes	Yes	Yes	Yes	Yes	Yes	Yes	Yes	Yes	Yes
A0QT45	>tr|A0QT45|A0QT45_MYCS2 HAD-superfamily hydrolase, subfamily IA, variant 3 OS=Mycobacterium smegmatis (strain ATCC 700084 / mc(2)155) GN=MSMEG_1707 PE=4 SV=1	HAD-superfamily hydrolase, subfamily IA, variant 3	MSMEG_1707	Yes	Yes	Yes	Yes	Yes	Yes	Yes	Yes	Yes	Yes	Yes	Yes	Yes	Yes	Yes	Yes	Yes	Yes
A0QT46	>tr|A0QT46|A0QT46_MYCS2 LacI-type transcriptional regulator OS=Mycobacterium smegmatis (strain ATCC 700084 / mc(2)155) GN=MSMEG_1708 PE=4 SV=1	LacI-type transcriptional regulator	MSMEG_1708	Yes	Yes	Yes	Yes	Yes	Yes	Yes	Yes	Yes	Yes	Yes	Yes	Yes	Yes	Yes	Yes	Yes	Yes
A0QT58	>tr|A0QT58|A0QT58_MYCS2 Uncharacterized protein OS=Mycobacterium smegmatis (strain ATCC 700084 / mc(2)155) GN=MSMEG_1722 PE=4 SV=1	Uncharacterized protein	MSMEG_1722	Yes	Yes	Yes	Yes	Yes	Yes	Yes	Yes	Yes	Yes	Yes	Yes	Yes	Yes	Yes	Yes	Yes	Yes
A0QT68	>tr|A0QT68|A0QT68_MYCS2 Uncharacterized protein OS=Mycobacterium smegmatis (strain ATCC 700084 / mc(2)155) GN=MSMEG_1734 PE=4 SV=1	Uncharacterized protein	MSMEG_1734	Yes	Yes	Yes	Yes	Yes	Yes	Yes	Yes	Yes	Yes	Yes	Yes	Yes	Yes	Yes	Yes	Yes	Yes
A0QT69	>tr|A0QT69|A0QT69_MYCS2 Dihydrolipoamide dehydrogenase OS=Mycobacterium smegmatis (strain ATCC 700084 / mc(2)155) GN=lpdA PE=4 SV=1	Dihydrolipoamide dehydrogenase	lpdA	Yes	Yes	Yes	Yes	Yes	Yes	Yes	Yes	Yes	Yes	Yes	Yes	Yes	Yes	Yes	Yes	Yes	Yes
A0QT70	>tr|A0QT70|A0QT70_MYCS2 FAD dependent glycerol-3-phosphate dehydrogenase OS=Mycobacterium smegmatis (strain ATCC 700084 / mc(2)155) GN=glpD2 PE=3 SV=1	FAD dependent glycerol-3-phosphate dehydrogenase	glpD2	Yes	Yes	Yes	Yes	Yes	Yes	Yes	Yes	Yes	Yes	Yes	Yes	Yes	Yes	Yes	Yes	Yes	Yes
A0QT72	>tr|A0QT72|A0QT72_MYCS2 Probable conserved transmembrane protein OS=Mycobacterium smegmatis (strain ATCC 700084 / mc(2)155) GN=MSMEG_1738 PE=4 SV=1	Probable conserved transmembrane protein	MSMEG_1738	Yes	Yes	Yes	No	Yes	Yes	Yes	Yes	Yes	No	Yes	Yes	No	Yes	Yes	No	Yes	No
A0QT73	>tr|A0QT73|A0QT73_MYCS2 Dehydrogenase/reductase SDR family protein member 4 OS=Mycobacterium smegmatis (strain ATCC 700084 / mc(2)155) GN=MSMEG_1740 PE=4 SV=1	Dehydrogenase/reductase SDR family protein member 4	MSMEG_1740	Yes	Yes	Yes	Yes	Yes	Yes	Yes	Yes	Yes	Yes	Yes	Yes	Yes	Yes	Yes	Yes	Yes	Yes
A0QT74	>tr|A0QT74|A0QT74_MYCS2 Enoyl-CoA hydratase/isomerase family protein OS=Mycobacterium smegmatis (strain ATCC 700084 / mc(2)155) GN=MSMEG_1739 PE=4 SV=1	Enoyl-CoA hydratase/isomerase family protein	MSMEG_1739	Yes	Yes	Yes	Yes	Yes	Yes	Yes	Yes	Yes	Yes	Yes	Yes	Yes	Yes	Yes	Yes	Yes	Yes
A0QT75	>tr|A0QT75|A0QT75_MYCS2 TetR-family protein transcriptional regulator OS=Mycobacterium smegmatis (strain ATCC 700084 / mc(2)155) GN=MSMEG_1741 PE=4 SV=1	TetR-family protein transcriptional regulator	MSMEG_1741	Yes	No	Yes	Yes	Yes	Yes	Yes	Yes	Yes	No	No	Yes	Yes	Yes	Yes	No	Yes	Yes
A0QT76	>tr|A0QT76|A0QT76_MYCS2 Oxidoreductase OS=Mycobacterium smegmatis (strain ATCC 700084 / mc(2)155) GN=MSMEG_1742 PE=4 SV=1	Oxidoreductase	MSMEG_1742	Yes	Yes	Yes	Yes	Yes	No	Yes	Yes	Yes	No	Yes	No	No	Yes	Yes	No	Yes	Yes
A0QT77	>tr|A0QT77|A0QT77_MYCS2 Fatty acid desaturase OS=Mycobacterium smegmatis (strain ATCC 700084 / mc(2)155) GN=MSMEG_1743 PE=4 SV=1	Fatty acid desaturase	MSMEG_1743	Yes	Yes	Yes	Yes	Yes	Yes	Yes	Yes	Yes	Yes	Yes	Yes	Yes	Yes	Yes	Yes	Yes	Yes
A0QT79	>tr|A0QT79|A0QT79_MYCS2 TetR-family transcriptional regulator OS=Mycobacterium smegmatis (strain ATCC 700084 / mc(2)155) GN=MSMEG_1745 PE=4 SV=1	TetR-family transcriptional regulator	MSMEG_1745	Yes	Yes	Yes	Yes	Yes	Yes	Yes	Yes	Yes	Yes	Yes	Yes	Yes	Yes	Yes	Yes	Yes	Yes
A0QT80	>tr|A0QT80|A0QT80_MYCS2 6-hydroxy-D-nicotine oxidase OS=Mycobacterium smegmatis (strain ATCC 700084 / mc(2)155) GN=MSMEG_1746 PE=4 SV=1	6-hydroxy-D-nicotine oxidase	MSMEG_1746	No	No	No	No	No	No	No	No	No	No	No	Yes	No	No	No	No	No	No
A0QT84	>tr|A0QT84|A0QT84_MYCS2 Luciferase-like protein OS=Mycobacterium smegmatis (strain ATCC 700084 / mc(2)155) GN=MSMEG_1749 PE=4 SV=1	Luciferase-like protein	MSMEG_1749	Yes	Yes	Yes	Yes	Yes	Yes	Yes	Yes	Yes	Yes	No	Yes	Yes	Yes	Yes	Yes	Yes	Yes
A0QT87	>tr|A0QT87|A0QT87_MYCS2 Bifunctional mta/sah nucleosidase mtn : 5-methylthioadenosine nucleosidase + S-adenosylhomocysteine nucleosidase OS=Mycobacterium smegmatis (strain ATCC 700084 / mc(2)155) GN=mtnN PE=4 SV=1	Bifunctional mta/sah nucleosidase mtn : 5-methylthioadenosine nucleosidase + S-adenosylhomocysteine nucleosidase	mtnN	Yes	Yes	Yes	Yes	Yes	Yes	Yes	Yes	Yes	Yes	Yes	Yes	Yes	Yes	Yes	Yes	Yes	Yes
A0QT91	>tr|A0QT91|A0QT91_MYCS2 ATP-dependent DNA helicase OS=Mycobacterium smegmatis (strain ATCC 700084 / mc(2)155) GN=lhr PE=4 SV=1	ATP-dependent DNA helicase	lhr	Yes	Yes	No	No	Yes	No	No	Yes	Yes	No	Yes	Yes	No	Yes	Yes	Yes	Yes	Yes
A0QT95	>tr|A0QT95|A0QT95_MYCS2 Short-chain dehydrogenase/reductase SDR OS=Mycobacterium smegmatis (strain ATCC 700084 / mc(2)155) GN=MSMEG_1760 PE=3 SV=1	Short-chain dehydrogenase/reductase SDR	MSMEG_1760	Yes	Yes	Yes	Yes	Yes	Yes	Yes	Yes	Yes	Yes	Yes	Yes	Yes	Yes	Yes	Yes	Yes	Yes
A0QT96	>tr|A0QT96|A0QT96_MYCS2 Piperideine-6-carboxylic acid dehydrogenase OS=Mycobacterium smegmatis (strain ATCC 700084 / mc(2)155) GN=pcd PE=3 SV=1	Piperideine-6-carboxylic acid dehydrogenase	pcd	Yes	Yes	Yes	Yes	Yes	Yes	Yes	Yes	Yes	Yes	Yes	Yes	Yes	Yes	Yes	Yes	Yes	Yes
A0QT97	>tr|A0QT97|A0QT97_MYCS2 Leucine-responsive regulatory protein OS=Mycobacterium smegmatis (strain ATCC 700084 / mc(2)155) GN=MSMEG_1763 PE=4 SV=1	Leucine-responsive regulatory protein	MSMEG_1763	Yes	Yes	Yes	Yes	Yes	Yes	Yes	Yes	Yes	Yes	Yes	Yes	Yes	Yes	Yes	Yes	Yes	Yes
A0QT98	>tr|A0QT98|A0QT98_MYCS2 L-lysine-epsilon aminotransferase OS=Mycobacterium smegmatis (strain ATCC 700084 / mc(2)155) GN=lat PE=3 SV=1	L-lysine-epsilon aminotransferase	lat	No	Yes	Yes	No	No	No	No	Yes	No	No	Yes	No	Yes	Yes	Yes	No	Yes	Yes
A0QTA4	>tr|A0QTA4|A0QTA4_MYCS2 Uncharacterized protein OS=Mycobacterium smegmatis (strain ATCC 700084 / mc(2)155) GN=MSMEG_1770 PE=4 SV=1	Uncharacterized protein	MSMEG_1770	Yes	Yes	No	Yes	Yes	Yes	Yes	Yes	Yes	No	Yes	Yes	Yes	Yes	Yes	Yes	Yes	Yes
A0QTA5	>tr|A0QTA5|A0QTA5_MYCS2 Methylase, putative OS=Mycobacterium smegmatis (strain ATCC 700084 / mc(2)155) GN=MSMEG_1771 PE=4 SV=1	Methylase, putative	MSMEG_1771	Yes	No	Yes	Yes	Yes	No	No	Yes	No	No	No	No	No	No	Yes	No	No	No
A0QTA7	>tr|A0QTA7|A0QTA7_MYCS2 Uncharacterized protein OS=Mycobacterium smegmatis (strain ATCC 700084 / mc(2)155) GN=MSMEG_1773 PE=4 SV=1	Uncharacterized protein	MSMEG_1773	Yes	Yes	Yes	Yes	Yes	Yes	Yes	Yes	Yes	No	Yes	Yes	Yes	Yes	Yes	Yes	Yes	Yes
A0QTB1	>tr|A0QTB1|A0QTB1_MYCS2 Uncharacterized protein OS=Mycobacterium smegmatis (strain ATCC 700084 / mc(2)155) GN=MSMEG_1777 PE=4 SV=1	Uncharacterized protein	MSMEG_1777	Yes	Yes	Yes	Yes	Yes	Yes	Yes	Yes	Yes	No	No	Yes	Yes	Yes	Yes	Yes	Yes	Yes
A0QTC7	>tr|A0QTC7|A0QTC7_MYCS2 Dehydrogenase OS=Mycobacterium smegmatis (strain ATCC 700084 / mc(2)155) GN=MSMEG_1794 PE=4 SV=1	Dehydrogenase	MSMEG_1794	Yes	No	Yes	Yes	Yes	No	Yes	Yes	Yes	No	No	No	Yes	Yes	Yes	Yes	Yes	Yes
A0QTD7	>tr|A0QTD7|A0QTD7_MYCS2 Putative anti-sigma regulatory factor, serine/threonine protein kinase OS=Mycobacterium smegmatis (strain ATCC 700084 / mc(2)155) GN=rsbW PE=4 SV=1	Putative anti-sigma regulatory factor, serine/threonine protein kinase	rsbW	Yes	Yes	Yes	Yes	Yes	Yes	Yes	Yes	Yes	Yes	Yes	Yes	Yes	Yes	Yes	Yes	Yes	Yes
A0QTD8	>tr|A0QTD8|A0QTD8_MYCS2 Alternate RNA polymerase sigma factor Sigf OS=Mycobacterium smegmatis (strain ATCC 700084 / mc(2)155) GN=sigF PE=4 SV=1	Alternate RNA polymerase sigma factor Sigf	sigF	Yes	Yes	Yes	Yes	Yes	Yes	Yes	Yes	Yes	Yes	Yes	Yes	Yes	Yes	Yes	Yes	Yes	Yes
A0QTE0	>tr|A0QTE0|A0QTE0_MYCS2 Uncharacterized protein OS=Mycobacterium smegmatis (strain ATCC 700084 / mc(2)155) GN=MSMEG_1805 PE=4 SV=1	Uncharacterized protein	MSMEG_1805	No	Yes	No	Yes	No	Yes	Yes	Yes	Yes	Yes	No	Yes	No	Yes	Yes	No	Yes	Yes
A0QTE1	>tr|A0QTE1|A0QTE1_MYCS2 Acetyl-/propionyl-coenzyme A carboxylase alpha chain OS=Mycobacterium smegmatis (strain ATCC 700084 / mc(2)155) GN=accA3 PE=4 SV=1	Acetyl-/propionyl-coenzyme A carboxylase alpha chain	accA3	Yes	Yes	Yes	Yes	Yes	Yes	Yes	Yes	Yes	Yes	Yes	Yes	Yes	Yes	Yes	Yes	Yes	Yes
A0QTE2	>tr|A0QTE2|A0QTE2_MYCS2 Fe-S metabolism associated SufE OS=Mycobacterium smegmatis (strain ATCC 700084 / mc(2)155) GN=MSMEG_1808 PE=4 SV=1	Fe-S metabolism associated SufE	MSMEG_1808	Yes	Yes	Yes	Yes	Yes	Yes	Yes	Yes	Yes	Yes	Yes	Yes	Yes	Yes	Yes	Yes	Yes	Yes
A0QTE3	>tr|A0QTE3|A0QTE3_MYCS2 Putative thiosulfate sulfurtransferase OS=Mycobacterium smegmatis (strain ATCC 700084 / mc(2)155) GN=sseA PE=4 SV=1	Putative thiosulfate sulfurtransferase	sseA	Yes	Yes	Yes	Yes	Yes	Yes	Yes	Yes	Yes	Yes	Yes	Yes	Yes	Yes	Yes	Yes	Yes	Yes
A0QTE5	>sp|A0QTE5|Y1811_MYCS2 Maf-like protein MSMEG_1811/MSMEI_1767 OS=Mycobacterium smegmatis (strain ATCC 700084 / mc(2)155) GN=MSMEG_1811 PE=3 SV=1	Maf-like protein MSMEG_1811/MSMEI_1767	MSMEG_1811	Yes	Yes	Yes	Yes	Yes	Yes	Yes	Yes	Yes	Yes	Yes	Yes	Yes	Yes	Yes	Yes	Yes	Yes
A0QTE6	>tr|A0QTE6|A0QTE6_MYCS2 Uncharacterized protein OS=Mycobacterium smegmatis (strain ATCC 700084 / mc(2)155) GN=MSMEG_1812 PE=4 SV=1	Uncharacterized protein	MSMEG_1812	Yes	Yes	Yes	Yes	Yes	Yes	Yes	Yes	Yes	Yes	Yes	Yes	Yes	Yes	Yes	Yes	Yes	Yes
A0QTE7	>tr|A0QTE7|A0QTE7_MYCS2 Propionyl-CoA carboxylase beta chain OS=Mycobacterium smegmatis (strain ATCC 700084 / mc(2)155) GN=accD5 PE=4 SV=1	Propionyl-CoA carboxylase beta chain	accD5	Yes	Yes	Yes	Yes	Yes	Yes	Yes	Yes	Yes	Yes	Yes	Yes	Yes	Yes	Yes	Yes	Yes	Yes
A0QTF0	>tr|A0QTF0|A0QTF0_MYCS2 Bacterial membrane flanked domain protein OS=Mycobacterium smegmatis (strain ATCC 700084 / mc(2)155) GN=MSMEG_1818 PE=4 SV=1	Bacterial membrane flanked domain protein	MSMEG_1818	Yes	Yes	Yes	Yes	Yes	Yes	Yes	Yes	Yes	Yes	Yes	Yes	Yes	Yes	No	Yes	Yes	Yes
A0QTF1	>tr|A0QTF1|A0QTF1_MYCS2 Conserved transmembrane protein OS=Mycobacterium smegmatis (strain ATCC 700084 / mc(2)155) GN=MSMEG_1817 PE=4 SV=1	Conserved transmembrane protein	MSMEG_1817	Yes	Yes	Yes	Yes	Yes	Yes	Yes	Yes	Yes	Yes	Yes	Yes	Yes	Yes	Yes	Yes	Yes	Yes
A0QTF2	>tr|A0QTF2|A0QTF2_MYCS2 N5-carboxyaminoimidazole ribonucleotide synthase OS=Mycobacterium smegmatis (strain ATCC 700084 / mc(2)155) GN=purK PE=3 SV=1	N5-carboxyaminoimidazole ribonucleotide synthase	purK	Yes	Yes	Yes	Yes	Yes	Yes	Yes	Yes	Yes	Yes	Yes	Yes	Yes	Yes	Yes	Yes	Yes	Yes
A0QTF3	>tr|A0QTF3|A0QTF3_MYCS2 N5-carboxyaminoimidazole ribonucleotide mutase OS=Mycobacterium smegmatis (strain ATCC 700084 / mc(2)155) GN=purE PE=3 SV=1	N5-carboxyaminoimidazole ribonucleotide mutase	purE	Yes	Yes	Yes	Yes	Yes	Yes	Yes	Yes	Yes	Yes	Yes	Yes	Yes	Yes	Yes	Yes	Yes	Yes
A0QTF4	>tr|A0QTF4|A0QTF4_MYCS2 Acyl-CoA dehydrogenase OS=Mycobacterium smegmatis (strain ATCC 700084 / mc(2)155) GN=fadE25 PE=3 SV=1	Acyl-CoA dehydrogenase	fadE25	Yes	Yes	Yes	Yes	Yes	Yes	Yes	Yes	Yes	Yes	Yes	Yes	Yes	Yes	Yes	Yes	Yes	Yes
A0QTF5	>tr|A0QTF5|A0QTF5_MYCS2 Biotin-[acetyl-CoA-carboxylase] ligase OS=Mycobacterium smegmatis (strain ATCC 700084 / mc(2)155) GN=birA PE=4 SV=1	Biotin-[acetyl-CoA-carboxylase] ligase	birA	Yes	Yes	Yes	Yes	Yes	Yes	Yes	Yes	Yes	Yes	Yes	Yes	Yes	Yes	Yes	Yes	Yes	Yes
A0QTF6	>tr|A0QTF6|A0QTF6_MYCS2 Uncharacterized protein OS=Mycobacterium smegmatis (strain ATCC 700084 / mc(2)155) GN=MSMEG_1823 PE=4 SV=1	Uncharacterized protein	MSMEG_1823	Yes	Yes	Yes	Yes	Yes	Yes	Yes	Yes	Yes	Yes	Yes	Yes	Yes	Yes	Yes	Yes	Yes	Yes
A0QTF7	>tr|A0QTF7|A0QTF7_MYCS2 Transcriptional regulator, LytR family protein OS=Mycobacterium smegmatis (strain ATCC 700084 / mc(2)155) GN=MSMEG_1824 PE=4 SV=1	Transcriptional regulator, LytR family protein	MSMEG_1824	Yes	Yes	Yes	Yes	Yes	Yes	Yes	Yes	Yes	Yes	Yes	Yes	Yes	Yes	Yes	Yes	Yes	Yes
A0QTF8	>sp|A0QTF8|RMLD_MYCS2 dTDP-4-dehydrorhamnose reductase OS=Mycobacterium smegmatis (strain ATCC 700084 / mc(2)155) GN=rmlD PE=1 SV=1	dTDP-4-dehydrorhamnose reductase	rmlD	Yes	Yes	Yes	Yes	Yes	Yes	Yes	Yes	Yes	Yes	Yes	Yes	Yes	Yes	Yes	Yes	Yes	Yes
A0QTF9	>tr|A0QTF9|A0QTF9_MYCS2 dTDP-RhA:a-D-GlcNAc-diphosphoryl polyprenol, a-3-L-rhamnosyl transferase OS=Mycobacterium smegmatis (strain ATCC 700084 / mc(2)155) GN=MSMEG_1826 PE=4 SV=1	dTDP-RhA:a-D-GlcNAc-diphosphoryl polyprenol, a-3-L-rhamnosyl transferase	MSMEG_1826	Yes	Yes	Yes	Yes	Yes	Yes	Yes	Yes	Yes	Yes	Yes	Yes	Yes	Yes	Yes	Yes	Yes	Yes
A0QTG1	>sp|A0QTG1|FBIB_MYCS2 Coenzyme F420:L-glutamate ligase OS=Mycobacterium smegmatis (strain ATCC 700084 / mc(2)155) GN=fbiB PE=1 SV=1	Coenzyme F420:L-glutamate ligase	fbiB	Yes	Yes	Yes	Yes	Yes	Yes	Yes	Yes	Yes	Yes	Yes	Yes	Yes	Yes	Yes	Yes	Yes	Yes
A0QTG2	>sp|A0QTG2|COFD_MYCS2 2-phospho-L-lactate transferase OS=Mycobacterium smegmatis (strain ATCC 700084 / mc(2)155) GN=cofD PE=3 SV=1	2-phospho-L-lactate transferase	cofD	Yes	Yes	Yes	Yes	Yes	Yes	Yes	Yes	Yes	Yes	Yes	Yes	Yes	Yes	Yes	Yes	Yes	Yes
A0QTG3	>sp|A0QTG3|WHIB2_MYCS2 Transcriptional regulator WhiB2 OS=Mycobacterium smegmatis (strain ATCC 700084 / mc(2)155) GN=whiB2 PE=2 SV=1	Transcriptional regulator WhiB2	whiB2	Yes	Yes	Yes	Yes	Yes	Yes	Yes	Yes	Yes	Yes	Yes	Yes	Yes	Yes	Yes	Yes	Yes	Yes
A0QTG4	>tr|A0QTG4|A0QTG4_MYCS2 Uncharacterized protein OS=Mycobacterium smegmatis (strain ATCC 700084 / mc(2)155) GN=MSMEG_1832 PE=4 SV=1	Uncharacterized protein	MSMEG_1832	Yes	Yes	Yes	Yes	Yes	Yes	Yes	Yes	Yes	Yes	Yes	Yes	Yes	Yes	Yes	Yes	Yes	Yes
A0QTG6	>tr|A0QTG6|A0QTG6_MYCS2 Phosphomannomutase PmmA OS=Mycobacterium smegmatis (strain ATCC 700084 / mc(2)155) GN=pmmA PE=4 SV=1	Phosphomannomutase PmmA	pmmA	Yes	Yes	Yes	Yes	Yes	Yes	Yes	Yes	Yes	Yes	Yes	Yes	Yes	Yes	Yes	Yes	Yes	Yes
A0QTG7	>tr|A0QTG7|A0QTG7_MYCS2 TobH protein OS=Mycobacterium smegmatis (strain ATCC 700084 / mc(2)155) GN=MSMEG_1835 PE=4 SV=1	TobH protein	MSMEG_1835	Yes	Yes	Yes	Yes	Yes	Yes	Yes	Yes	Yes	Yes	Yes	Yes	Yes	Yes	Yes	Yes	Yes	Yes
A0QTG8	>tr|A0QTG8|A0QTG8_MYCS2 Mannose-6-phosphate isomerase, class I OS=Mycobacterium smegmatis (strain ATCC 700084 / mc(2)155) GN=manA PE=3 SV=1	Mannose-6-phosphate isomerase, class I	manA	Yes	Yes	Yes	Yes	Yes	Yes	Yes	Yes	Yes	Yes	Yes	Yes	Yes	Yes	Yes	Yes	Yes	Yes
A0QTG9	>tr|A0QTG9|A0QTG9_MYCS2 Secreted protein OS=Mycobacterium smegmatis (strain ATCC 700084 / mc(2)155) GN=MSMEG_1837 PE=4 SV=1	Secreted protein	MSMEG_1837	Yes	Yes	Yes	Yes	Yes	Yes	Yes	Yes	Yes	Yes	Yes	Yes	Yes	Yes	Yes	Yes	Yes	Yes
A0QTH0	>tr|A0QTH0|A0QTH0_MYCS2 Cationic amino acid transporter OS=Mycobacterium smegmatis (strain ATCC 700084 / mc(2)155) GN=MSMEG_1838 PE=4 SV=1	Cationic amino acid transporter	MSMEG_1838	Yes	Yes	Yes	Yes	Yes	Yes	Yes	Yes	Yes	No	Yes	Yes	Yes	Yes	Yes	Yes	Yes	Yes
A0QTH4	>tr|A0QTH4|A0QTH4_MYCS2 Transcriptional regulator, TetR family protein OS=Mycobacterium smegmatis (strain ATCC 700084 / mc(2)155) GN=MSMEG_1842 PE=4 SV=1	Transcriptional regulator, TetR family protein	MSMEG_1842	Yes	Yes	Yes	Yes	Yes	Yes	Yes	Yes	Yes	Yes	Yes	Yes	Yes	Yes	Yes	Yes	Yes	Yes
A0QTH9	>tr|A0QTH9|A0QTH9_MYCS2 Selenocysteine-specific translation elongation factor OS=Mycobacterium smegmatis (strain ATCC 700084 / mc(2)155) GN=selB PE=4 SV=1	Selenocysteine-specific translation elongation factor	selB	Yes	Yes	Yes	Yes	Yes	Yes	Yes	Yes	Yes	Yes	Yes	Yes	Yes	Yes	Yes	Yes	Yes	Yes
A0QTI0	>tr|A0QTI0|A0QTI0_MYCS2 L-seryl-tRNA selenium transferase OS=Mycobacterium smegmatis (strain ATCC 700084 / mc(2)155) GN=selA PE=3 SV=1	L-seryl-tRNA selenium transferase	selA	Yes	Yes	Yes	Yes	Yes	Yes	Yes	Yes	Yes	Yes	Yes	Yes	Yes	Yes	Yes	Yes	Yes	Yes
A0QTI1	>tr|A0QTI1|A0QTI1_MYCS2 Selenide, water dikinase OS=Mycobacterium smegmatis (strain ATCC 700084 / mc(2)155) GN=selD PE=3 SV=1	Selenide, water dikinase	selD	Yes	Yes	Yes	Yes	Yes	Yes	Yes	Yes	Yes	Yes	Yes	Yes	Yes	Yes	Yes	Yes	Yes	Yes
A0QTI2	>tr|A0QTI2|A0QTI2_MYCS2 Valosin containing protein-1 OS=Mycobacterium smegmatis (strain ATCC 700084 / mc(2)155) GN=MSMEG_1854 PE=3 SV=1	Valosin containing protein-1	MSMEG_1854	No	Yes	Yes	Yes	Yes	Yes	Yes	Yes	Yes	No	Yes	Yes	Yes	Yes	Yes	Yes	Yes	Yes
A0QTI3	>tr|A0QTI3|A0QTI3_MYCS2 TPR repeat protein OS=Mycobacterium smegmatis (strain ATCC 700084 / mc(2)155) GN=MSMEG_1855 PE=4 SV=1	TPR repeat protein	MSMEG_1855	Yes	Yes	Yes	Yes	Yes	Yes	Yes	Yes	Yes	Yes	Yes	Yes	Yes	Yes	Yes	Yes	Yes	Yes
A0QTI9	>tr|A0QTI9|A0QTI9_MYCS2 Uncharacterized protein OS=Mycobacterium smegmatis (strain ATCC 700084 / mc(2)155) GN=MSMEG_1861 PE=4 SV=1	Uncharacterized protein	MSMEG_1861	Yes	Yes	Yes	Yes	No	Yes	Yes	No	Yes	Yes	Yes	No	Yes	Yes	No	Yes	Yes	Yes
A0QTJ7	>tr|A0QTJ7|A0QTJ7_MYCS2 Uncharacterized protein OS=Mycobacterium smegmatis (strain ATCC 700084 / mc(2)155) GN=MSMEG_1869 PE=4 SV=1	Uncharacterized protein	MSMEG_1869	Yes	Yes	Yes	Yes	Yes	Yes	Yes	Yes	Yes	Yes	Yes	Yes	Yes	Yes	Yes	Yes	Yes	Yes
A0QTK1	>tr|A0QTK1|A0QTK1_MYCS2 Thymidylate kinase OS=Mycobacterium smegmatis (strain ATCC 700084 / mc(2)155) GN=tmk PE=4 SV=1	Thymidylate kinase	tmk	Yes	Yes	Yes	Yes	Yes	Yes	Yes	Yes	Yes	Yes	Yes	Yes	Yes	Yes	Yes	Yes	Yes	Yes
A0QTK2	>sp|A0QTK2|MTRA_MYCS2 DNA-binding response regulator MtrA OS=Mycobacterium smegmatis (strain ATCC 700084 / mc(2)155) GN=mtrA PE=1 SV=1	DNA-binding response regulator MtrA	mtrA	Yes	Yes	Yes	Yes	Yes	Yes	Yes	Yes	Yes	Yes	Yes	Yes	Yes	Yes	Yes	Yes	Yes	Yes
A0QTK3	>sp|A0QTK3|MTRB_MYCS2 Sensor histidine kinase MtrB OS=Mycobacterium smegmatis (strain ATCC 700084 / mc(2)155) GN=mtrB PE=3 SV=2	Sensor histidine kinase MtrB	mtrB	Yes	Yes	Yes	Yes	Yes	Yes	Yes	Yes	Yes	Yes	Yes	Yes	Yes	Yes	Yes	Yes	Yes	Yes
A0QTK4	>sp|A0QTK4|LPQB_MYCS2 Lipoprotein LpqB OS=Mycobacterium smegmatis (strain ATCC 700084 / mc(2)155) GN=lpqB PE=3 SV=1	Lipoprotein LpqB	lpqB	Yes	Yes	Yes	Yes	Yes	Yes	Yes	Yes	Yes	Yes	Yes	Yes	Yes	Yes	Yes	Yes	Yes	Yes
A0QTK6	>tr|A0QTK6|A0QTK6_MYCS2 S30AE family protein OS=Mycobacterium smegmatis (strain ATCC 700084 / mc(2)155) GN=MSMEG_1878 PE=4 SV=1	S30AE family protein	MSMEG_1878	Yes	Yes	Yes	Yes	Yes	Yes	Yes	Yes	Yes	Yes	Yes	Yes	Yes	Yes	Yes	Yes	Yes	Yes
A0QTL0	>tr|A0QTL0|A0QTL0_MYCS2 Acyltransferase, ws/dgat/mgat subfamily protein OS=Mycobacterium smegmatis (strain ATCC 700084 / mc(2)155) GN=MSMEG_1882 PE=3 SV=1	Acyltransferase, ws/dgat/mgat subfamily protein	MSMEG_1882	Yes	Yes	Yes	Yes	Yes	Yes	Yes	Yes	Yes	Yes	Yes	Yes	Yes	Yes	Yes	Yes	Yes	Yes
A0QTL1	>tr|A0QTL1|A0QTL1_MYCS2 Choline/carnitine/betaine transporter OS=Mycobacterium smegmatis (strain ATCC 700084 / mc(2)155) GN=MSMEG_1883 PE=4 SV=1	Choline/carnitine/betaine transporter	MSMEG_1883	Yes	Yes	Yes	Yes	Yes	Yes	Yes	Yes	Yes	Yes	Yes	Yes	Yes	Yes	Yes	Yes	Yes	Yes
A0QTL2	>tr|A0QTL2|A0QTL2_MYCS2 Uncharacterized protein OS=Mycobacterium smegmatis (strain ATCC 700084 / mc(2)155) GN=MSMEG_1884 PE=4 SV=1	Uncharacterized protein	MSMEG_1884	Yes	Yes	Yes	Yes	Yes	Yes	Yes	Yes	Yes	Yes	Yes	Yes	Yes	Yes	Yes	Yes	Yes	Yes
A0QTL3	>tr|A0QTL3|A0QTL3_MYCS2 2Fe-2S iron-sulfur cluster binding domain protein OS=Mycobacterium smegmatis (strain ATCC 700084 / mc(2)155) GN=MSMEG_1885 PE=4 SV=1	2Fe-2S iron-sulfur cluster binding domain protein	MSMEG_1885	Yes	Yes	Yes	Yes	Yes	Yes	Yes	Yes	Yes	Yes	Yes	Yes	Yes	Yes	Yes	Yes	Yes	Yes
A0QTL4	>tr|A0QTL4|A0QTL4_MYCS2 Fatty acid desaturase OS=Mycobacterium smegmatis (strain ATCC 700084 / mc(2)155) GN=MSMEG_1886 PE=4 SV=1	Fatty acid desaturase	MSMEG_1886	No	Yes	Yes	No	Yes	Yes	No	Yes	Yes	No	Yes	Yes	No	Yes	Yes	Yes	Yes	Yes
A0QTL6	>sp|A0QTL6|Y1888_MYCS2 Putative S-adenosyl-L-methionine-dependent methyltransferase MSMEG_1888/MSMEI_1848 OS=Mycobacterium smegmatis (strain ATCC 700084 / mc(2)155) GN=MSMEG_1888 PE=3 SV=1	Putative S-adenosyl-L-methionine-dependent methyltransferase MSMEG_1888/MSMEI_1848	MSMEG_1888	Yes	Yes	Yes	Yes	Yes	No	No	Yes	Yes	No	Yes	Yes	Yes	Yes	Yes	Yes	Yes	Yes
A0QTL7	>tr|A0QTL7|A0QTL7_MYCS2 GTPase EngC OS=Mycobacterium smegmatis (strain ATCC 700084 / mc(2)155) GN=MSMEG_1889 PE=4 SV=1	GTPase EngC	MSMEG_1889	Yes	Yes	Yes	Yes	Yes	Yes	Yes	Yes	Yes	Yes	Yes	Yes	Yes	Yes	Yes	Yes	Yes	Yes
A0QTL8	>tr|A0QTL8|A0QTL8_MYCS2 3-phosphoshikimate 1-carboxyvinyltransferase OS=Mycobacterium smegmatis (strain ATCC 700084 / mc(2)155) GN=aroA PE=3 SV=1	3-phosphoshikimate 1-carboxyvinyltransferase	aroA	Yes	Yes	Yes	Yes	Yes	Yes	Yes	Yes	Yes	Yes	Yes	Yes	Yes	Yes	Yes	Yes	Yes	Yes
A0QTL9	>tr|A0QTL9|A0QTL9_MYCS2 Uncharacterized protein OS=Mycobacterium smegmatis (strain ATCC 700084 / mc(2)155) GN=MSMEG_1891 PE=4 SV=1	Uncharacterized protein	MSMEG_1891	Yes	Yes	Yes	Yes	Yes	Yes	Yes	Yes	Yes	Yes	Yes	Yes	Yes	Yes	Yes	Yes	Yes	Yes
A0QTM0	>tr|A0QTM0|A0QTM0_MYCS2 Methyltransferase small OS=Mycobacterium smegmatis (strain ATCC 700084 / mc(2)155) GN=MSMEG_1892 PE=4 SV=1	Methyltransferase small	MSMEG_1892	Yes	Yes	Yes	Yes	Yes	Yes	Yes	Yes	Yes	Yes	Yes	Yes	Yes	Yes	Yes	Yes	Yes	Yes
A0QTM1	>tr|A0QTM1|A0QTM1_MYCS2 Methyltransferase type 11 OS=Mycobacterium smegmatis (strain ATCC 700084 / mc(2)155) GN=MSMEG_1893 PE=4 SV=1	Methyltransferase type 11	MSMEG_1893	Yes	Yes	Yes	Yes	Yes	Yes	Yes	Yes	Yes	Yes	Yes	Yes	Yes	Yes	Yes	Yes	Yes	Yes
A0QTM2	>tr|A0QTM2|A0QTM2_MYCS2 Short chain dehydrogenase OS=Mycobacterium smegmatis (strain ATCC 700084 / mc(2)155) GN=MSMEG_1894 PE=4 SV=1	Short chain dehydrogenase	MSMEG_1894	Yes	Yes	Yes	Yes	Yes	Yes	Yes	Yes	Yes	Yes	Yes	Yes	Yes	Yes	Yes	Yes	Yes	Yes
A0QTM9	>tr|A0QTM9|A0QTM9_MYCS2 DNA-binding HTH domain containing protein, putative OS=Mycobacterium smegmatis (strain ATCC 700084 / mc(2)155) GN=MSMEG_1901 PE=4 SV=1	DNA-binding HTH domain containing protein, putative	MSMEG_1901	No	Yes	No	Yes	Yes	Yes	No	Yes	No	Yes	No	Yes	Yes	Yes	No	No	No	No
A0QTN0	>tr|A0QTN0|A0QTN0_MYCS2 LysR-type transcriptional regulator OS=Mycobacterium smegmatis (strain ATCC 700084 / mc(2)155) GN=MSMEG_1902 PE=4 SV=1	LysR-type transcriptional regulator	MSMEG_1902	No	Yes	Yes	Yes	Yes	No	No	Yes	No	Yes	Yes	Yes	No	Yes	Yes	Yes	No	Yes
A0QTP1	>tr|A0QTP1|A0QTP1_MYCS2 YbaK/ebsC protein OS=Mycobacterium smegmatis (strain ATCC 700084 / mc(2)155) GN=ybaK PE=4 SV=1	YbaK/ebsC protein	ybaK	Yes	Yes	Yes	Yes	Yes	Yes	Yes	Yes	Yes	Yes	Yes	Yes	Yes	Yes	Yes	Yes	Yes	Yes
A0QTP2	>sp|A0QTP2|SIGH_MYCS2 ECF RNA polymerase sigma factor SigH OS=Mycobacterium smegmatis (strain ATCC 700084 / mc(2)155) GN=sigH PE=1 SV=2	ECF RNA polymerase sigma factor SigH	sigH	Yes	Yes	Yes	Yes	Yes	Yes	Yes	Yes	Yes	Yes	Yes	Yes	Yes	Yes	Yes	Yes	Yes	Yes
A0QTP6	>tr|A0QTP6|A0QTP6_MYCS2 Sensor histidine kinase OS=Mycobacterium smegmatis (strain ATCC 700084 / mc(2)155) GN=MSMEG_1918 PE=4 SV=1	Sensor histidine kinase	MSMEG_1918	Yes	Yes	Yes	Yes	Yes	Yes	Yes	Yes	Yes	Yes	Yes	Yes	Yes	Yes	Yes	Yes	Yes	Yes
A0QTP7	>tr|A0QTP7|A0QTP7_MYCS2 Transcription factor WhiB OS=Mycobacterium smegmatis (strain ATCC 700084 / mc(2)155) GN=whiB1 PE=3 SV=1	Transcription factor WhiB	whiB1	No	Yes	Yes	No	Yes	Yes	No	No	No	Yes	Yes	Yes	No	Yes	Yes	No	Yes	Yes
A0QTP8	>tr|A0QTP8|A0QTP8_MYCS2 Diacylglycerol kinase catalytic region OS=Mycobacterium smegmatis (strain ATCC 700084 / mc(2)155) GN=MSMEG_1920 PE=4 SV=1	Diacylglycerol kinase catalytic region	MSMEG_1920	Yes	Yes	Yes	Yes	Yes	Yes	Yes	Yes	Yes	Yes	Yes	Yes	Yes	Yes	Yes	Yes	Yes	Yes
A0QTQ0	>tr|A0QTQ0|A0QTQ0_MYCS2 3-dehydroquinate dehydratase OS=Mycobacterium smegmatis (strain ATCC 700084 / mc(2)155) GN=aroQ PE=3 SV=1	3-dehydroquinate dehydratase	aroQ	Yes	Yes	Yes	Yes	Yes	Yes	Yes	Yes	Yes	Yes	Yes	Yes	Yes	Yes	No	Yes	Yes	Yes
A0QTQ2	>tr|A0QTQ2|A0QTQ2_MYCS2 GCN5-related N-acetyltransferase OS=Mycobacterium smegmatis (strain ATCC 700084 / mc(2)155) GN=MSMEG_1924 PE=4 SV=1	GCN5-related N-acetyltransferase	MSMEG_1924	Yes	Yes	Yes	Yes	Yes	Yes	Yes	Yes	Yes	Yes	Yes	Yes	Yes	Yes	Yes	Yes	Yes	Yes
A0QTQ3	>tr|A0QTQ3|A0QTQ3_MYCS2 Isochorismate synthase DhbC OS=Mycobacterium smegmatis (strain ATCC 700084 / mc(2)155) GN=MSMEG_1925 PE=4 SV=1	Isochorismate synthase DhbC	MSMEG_1925	Yes	Yes	Yes	Yes	Yes	Yes	Yes	Yes	Yes	Yes	Yes	Yes	Yes	Yes	Yes	Yes	Yes	Yes
A0QTQ4	>tr|A0QTQ4|A0QTQ4_MYCS2 Phosphoglycerate mutase family protein OS=Mycobacterium smegmatis (strain ATCC 700084 / mc(2)155) GN=MSMEG_1926 PE=4 SV=1	Phosphoglycerate mutase family protein	MSMEG_1926	Yes	Yes	Yes	Yes	Yes	Yes	Yes	Yes	Yes	Yes	Yes	Yes	Yes	Yes	Yes	Yes	Yes	Yes
A0QTQ5	>tr|A0QTQ5|A0QTQ5_MYCS2 Cobyrinic Acid a,c-diamide synthase OS=Mycobacterium smegmatis (strain ATCC 700084 / mc(2)155) GN=MSMEG_1927 PE=1 SV=1	Cobyrinic Acid a,c-diamide synthase	MSMEG_1927	Yes	Yes	Yes	Yes	Yes	Yes	Yes	Yes	Yes	Yes	Yes	Yes	Yes	Yes	Yes	Yes	Yes	Yes
A0QTQ6	>tr|A0QTQ6|A0QTQ6_MYCS2 Protein serine/threonine phosphatase OS=Mycobacterium smegmatis (strain ATCC 700084 / mc(2)155) GN=MSMEG_1928 PE=1 SV=1	Protein serine/threonine phosphatase	MSMEG_1928	Yes	Yes	Yes	Yes	Yes	Yes	Yes	Yes	Yes	Yes	Yes	Yes	Yes	Yes	No	Yes	Yes	Yes
A0QTQ7	>tr|A0QTQ7|A0QTQ7_MYCS2 Conserved alanine and valine rich protein OS=Mycobacterium smegmatis (strain ATCC 700084 / mc(2)155) GN=MSMEG_1929 PE=4 SV=1	Conserved alanine and valine rich protein	MSMEG_1929	Yes	Yes	Yes	Yes	Yes	Yes	Yes	Yes	Yes	No	Yes	Yes	Yes	Yes	Yes	Yes	Yes	Yes
A0QTQ8	>tr|A0QTQ8|A0QTQ8_MYCS2 DEAD/DEAH box helicase OS=Mycobacterium smegmatis (strain ATCC 700084 / mc(2)155) GN=MSMEG_1930 PE=3 SV=1	DEAD/DEAH box helicase	MSMEG_1930	Yes	Yes	Yes	Yes	Yes	Yes	Yes	Yes	Yes	Yes	Yes	Yes	Yes	Yes	Yes	Yes	Yes	Yes
A0QTQ9	>tr|A0QTQ9|A0QTQ9_MYCS2 Uncharacterized protein OS=Mycobacterium smegmatis (strain ATCC 700084 / mc(2)155) GN=MSMEG_1931 PE=4 SV=1	Uncharacterized protein	MSMEG_1931	Yes	Yes	Yes	Yes	Yes	Yes	Yes	Yes	Yes	Yes	Yes	Yes	Yes	Yes	Yes	Yes	Yes	Yes
A0QTR1	>tr|A0QTR1|A0QTR1_MYCS2 MmpS3 protein OS=Mycobacterium smegmatis (strain ATCC 700084 / mc(2)155) GN=MSMEG_1932 PE=4 SV=1	MmpS3 protein	MSMEG_1932	No	No	No	No	No	No	No	No	No	No	Yes	No	No	No	No	No	No	No
A0QTR2	>tr|A0QTR2|A0QTR2_MYCS2 ATP-binding protein OS=Mycobacterium smegmatis (strain ATCC 700084 / mc(2)155) GN=MSMEG_1934 PE=4 SV=1	ATP-binding protein	MSMEG_1934	Yes	Yes	Yes	Yes	Yes	Yes	Yes	Yes	Yes	Yes	Yes	Yes	Yes	Yes	Yes	Yes	Yes	Yes
A0QTR3	>tr|A0QTR3|A0QTR3_MYCS2 TetR-family protein transcriptional regulator OS=Mycobacterium smegmatis (strain ATCC 700084 / mc(2)155) GN=MSMEG_1935 PE=4 SV=1	TetR-family protein transcriptional regulator	MSMEG_1935	Yes	Yes	Yes	Yes	Yes	Yes	Yes	Yes	Yes	Yes	Yes	Yes	Yes	Yes	Yes	Yes	Yes	Yes
A0QTR4	>tr|A0QTR4|A0QTR4_MYCS2 Uncharacterized protein OS=Mycobacterium smegmatis (strain ATCC 700084 / mc(2)155) GN=MSMEG_1936 PE=4 SV=1	Uncharacterized protein	MSMEG_1936	Yes	Yes	Yes	Yes	Yes	Yes	Yes	Yes	Yes	No	Yes	Yes	Yes	Yes	Yes	Yes	Yes	Yes
A0QTR5	>tr|A0QTR5|A0QTR5_MYCS2 Molybdopterin biosynthesis protein MoeB OS=Mycobacterium smegmatis (strain ATCC 700084 / mc(2)155) GN=MSMEG_1937 PE=4 SV=1	Molybdopterin biosynthesis protein MoeB	MSMEG_1937	Yes	Yes	Yes	Yes	Yes	Yes	Yes	Yes	Yes	Yes	Yes	Yes	Yes	Yes	Yes	Yes	Yes	Yes
A0QTR6	>tr|A0QTR6|A0QTR6_MYCS2 Uncharacterized protein OS=Mycobacterium smegmatis (strain ATCC 700084 / mc(2)155) GN=MSMEG_1938 PE=4 SV=1	Uncharacterized protein	MSMEG_1938	Yes	Yes	Yes	Yes	Yes	Yes	Yes	Yes	Yes	Yes	Yes	Yes	Yes	Yes	Yes	Yes	Yes	Yes
A0QTR7	>tr|A0QTR7|A0QTR7_MYCS2 6-O-methylguanine DNA methyltransferase, DNA binding domain subfamily protein OS=Mycobacterium smegmatis (strain ATCC 700084 / mc(2)155) GN=MSMEG_1939 PE=4 SV=1	6-O-methylguanine DNA methyltransferase, DNA binding domain subfamily protein	MSMEG_1939	No	No	No	Yes	No	Yes	No	No	No	Yes	Yes	Yes	No	Yes	Yes	Yes	Yes	Yes
A0QTR8	>tr|A0QTR8|A0QTR8_MYCS2 Hydrolase, alpha/beta fold family protein OS=Mycobacterium smegmatis (strain ATCC 700084 / mc(2)155) GN=MSMEG_1940 PE=4 SV=1	Hydrolase, alpha/beta fold family protein	MSMEG_1940	Yes	Yes	Yes	Yes	Yes	Yes	Yes	Yes	Yes	Yes	Yes	Yes	Yes	Yes	Yes	Yes	Yes	Yes
A0QTS0	>tr|A0QTS0|A0QTS0_MYCS2 ATP-dependent DNA helicase OS=Mycobacterium smegmatis (strain ATCC 700084 / mc(2)155) GN=MSMEG_1943 PE=4 SV=1	ATP-dependent DNA helicase	MSMEG_1943	Yes	Yes	Yes	Yes	Yes	Yes	Yes	Yes	Yes	Yes	Yes	Yes	Yes	Yes	Yes	Yes	Yes	Yes
A0QTS1	>tr|A0QTS1|A0QTS1_MYCS2 Integral membrane protein OS=Mycobacterium smegmatis (strain ATCC 700084 / mc(2)155) GN=MSMEG_1942 PE=4 SV=1	Integral membrane protein	MSMEG_1942	Yes	Yes	Yes	Yes	Yes	Yes	Yes	Yes	Yes	Yes	No	Yes	Yes	Yes	Yes	Yes	Yes	Yes
A0QTS2	>tr|A0QTS2|A0QTS2_MYCS2 Membrane protein OS=Mycobacterium smegmatis (strain ATCC 700084 / mc(2)155) GN=MSMEG_1944 PE=4 SV=1	Membrane protein	MSMEG_1944	Yes	Yes	Yes	Yes	Yes	Yes	Yes	Yes	Yes	Yes	Yes	Yes	Yes	Yes	Yes	Yes	Yes	Yes
A0QTS3	>tr|A0QTS3|A0QTS3_MYCS2 Ion channel membrane protein OS=Mycobacterium smegmatis (strain ATCC 700084 / mc(2)155) GN=MSMEG_1945 PE=4 SV=1	Ion channel membrane protein	MSMEG_1945	Yes	Yes	Yes	Yes	Yes	Yes	Yes	Yes	Yes	Yes	Yes	Yes	Yes	Yes	Yes	Yes	Yes	Yes
A0QTS4	>tr|A0QTS4|A0QTS4_MYCS2 NADH pyrophosphatase OS=Mycobacterium smegmatis (strain ATCC 700084 / mc(2)155) GN=nudC PE=4 SV=1	NADH pyrophosphatase	nudC	Yes	Yes	Yes	Yes	Yes	Yes	Yes	Yes	Yes	Yes	Yes	Yes	Yes	Yes	Yes	Yes	Yes	Yes
A0QTS5	>tr|A0QTS5|A0QTS5_MYCS2 Glutaredoxin-like protein OS=Mycobacterium smegmatis (strain ATCC 700084 / mc(2)155) GN=MSMEG_1947 PE=4 SV=1	Glutaredoxin-like protein	MSMEG_1947	Yes	Yes	Yes	Yes	Yes	Yes	Yes	Yes	Yes	Yes	Yes	Yes	Yes	Yes	Yes	Yes	Yes	Yes
A0QTS8	>tr|A0QTS8|A0QTS8_MYCS2 Uncharacterized protein OS=Mycobacterium smegmatis (strain ATCC 700084 / mc(2)155) GN=MSMEG_1950 PE=4 SV=1	Uncharacterized protein	MSMEG_1950	No	No	No	Yes	Yes	No	No	Yes	Yes	No	No	No	No	Yes	Yes	No	Yes	No
A0QTS9	>tr|A0QTS9|A0QTS9_MYCS2 Conserved domain protein OS=Mycobacterium smegmatis (strain ATCC 700084 / mc(2)155) GN=MSMEG_1951 PE=4 SV=1	Conserved domain protein	MSMEG_1951	Yes	Yes	Yes	Yes	Yes	Yes	Yes	Yes	Yes	Yes	Yes	Yes	Yes	Yes	Yes	Yes	Yes	Yes
A0QTT0	>tr|A0QTT0|A0QTT0_MYCS2 DNA helicase OS=Mycobacterium smegmatis (strain ATCC 700084 / mc(2)155) GN=MSMEG_1952 PE=4 SV=1	DNA helicase	MSMEG_1952	Yes	Yes	Yes	Yes	Yes	Yes	Yes	Yes	Yes	Yes	Yes	Yes	Yes	Yes	Yes	Yes	Yes	Yes
A0QTT2	>tr|A0QTT2|A0QTT2_MYCS2 ABC1 family protein OS=Mycobacterium smegmatis (strain ATCC 700084 / mc(2)155) GN=MSMEG_1954 PE=4 SV=1	ABC1 family protein	MSMEG_1954	Yes	Yes	Yes	Yes	Yes	Yes	Yes	Yes	Yes	Yes	Yes	Yes	Yes	Yes	Yes	Yes	Yes	Yes
A0QTT5	>tr|A0QTT5|A0QTT5_MYCS2 Uncharacterized protein OS=Mycobacterium smegmatis (strain ATCC 700084 / mc(2)155) GN=MSMEG_1957 PE=4 SV=1	Uncharacterized protein	MSMEG_1957	Yes	Yes	Yes	Yes	Yes	Yes	Yes	Yes	Yes	Yes	Yes	Yes	Yes	Yes	Yes	Yes	Yes	Yes
A0QTT6	>tr|A0QTT6|A0QTT6_MYCS2 PDZ domain family protein OS=Mycobacterium smegmatis (strain ATCC 700084 / mc(2)155) GN=MSMEG_1958 PE=4 SV=1	PDZ domain family protein	MSMEG_1958	Yes	Yes	Yes	Yes	Yes	Yes	Yes	Yes	Yes	Yes	Yes	Yes	Yes	Yes	Yes	Yes	Yes	Yes
A0QTT7	>sp|A0QTT7|Y1959_MYCS2 UPF0182 protein MSMEG_1959/MSMEI_1915 OS=Mycobacterium smegmatis (strain ATCC 700084 / mc(2)155) GN=MSMEG_1959 PE=1 SV=1	UPF0182 protein MSMEG_1959/MSMEI_1915	MSMEG_1959	Yes	Yes	Yes	Yes	Yes	Yes	Yes	Yes	Yes	Yes	Yes	Yes	Yes	Yes	Yes	Yes	Yes	Yes
A0QTU1	>tr|A0QTU1|A0QTU1_MYCS2 Putative transcriptional regulatory protein OS=Mycobacterium smegmatis (strain ATCC 700084 / mc(2)155) GN=MSMEG_1963 PE=4 SV=1	Putative transcriptional regulatory protein	MSMEG_1963	Yes	Yes	Yes	Yes	Yes	Yes	Yes	Yes	Yes	Yes	Yes	Yes	Yes	Yes	Yes	Yes	Yes	Yes
A0QTU3	>tr|A0QTU3|A0QTU3_MYCS2 Uncharacterized protein OS=Mycobacterium smegmatis (strain ATCC 700084 / mc(2)155) GN=MSMEG_1966 PE=4 SV=1	Uncharacterized protein	MSMEG_1966	Yes	Yes	No	Yes	Yes	Yes	Yes	Yes	Yes	Yes	Yes	No	No	Yes	No	Yes	No	Yes
A0QTV3	>tr|A0QTV3|A0QTV3_MYCS2 Alcohol dehydrogenase OS=Mycobacterium smegmatis (strain ATCC 700084 / mc(2)155) GN=MSMEG_1977 PE=3 SV=1	Alcohol dehydrogenase	MSMEG_1977	Yes	Yes	Yes	Yes	Yes	Yes	Yes	Yes	Yes	Yes	Yes	Yes	Yes	Yes	Yes	Yes	Yes	Yes
A0QTV6	>tr|A0QTV6|A0QTV6_MYCS2 Monooxygenase OS=Mycobacterium smegmatis (strain ATCC 700084 / mc(2)155) GN=MSMEG_1980 PE=4 SV=1	Monooxygenase	MSMEG_1980	Yes	Yes	Yes	Yes	Yes	Yes	Yes	Yes	Yes	Yes	Yes	Yes	Yes	Yes	Yes	Yes	Yes	Yes
A0QTV7	>tr|A0QTV7|A0QTV7_MYCS2 Uncharacterized protein OS=Mycobacterium smegmatis (strain ATCC 700084 / mc(2)155) GN=MSMEG_1981 PE=4 SV=1	Uncharacterized protein	MSMEG_1981	Yes	Yes	Yes	Yes	Yes	Yes	Yes	Yes	Yes	Yes	Yes	Yes	Yes	Yes	Yes	Yes	Yes	Yes
A0QTV8	>tr|A0QTV8|A0QTV8_MYCS2 Acyl-CoA synthase OS=Mycobacterium smegmatis (strain ATCC 700084 / mc(2)155) GN=MSMEG_1982 PE=4 SV=1	Acyl-CoA synthase	MSMEG_1982	Yes	Yes	Yes	Yes	Yes	Yes	Yes	Yes	Yes	Yes	Yes	Yes	Yes	Yes	Yes	Yes	Yes	Yes
A0QTW2	>tr|A0QTW2|A0QTW2_MYCS2 Tartrate dehydrogenase OS=Mycobacterium smegmatis (strain ATCC 700084 / mc(2)155) GN=MSMEG_1986 PE=3 SV=1	Tartrate dehydrogenase	MSMEG_1986	No	Yes	No	No	Yes	No	Yes	No	Yes	No	No	Yes	No	Yes	Yes	No	No	Yes
A0QTW7	>tr|A0QTW7|A0QTW7_MYCS2 Acyl-CoA dehydrogenase FadE3 OS=Mycobacterium smegmatis (strain ATCC 700084 / mc(2)155) GN=fadE3 PE=1 SV=1	Acyl-CoA dehydrogenase FadE3	fadE3	Yes	Yes	Yes	Yes	Yes	Yes	Yes	Yes	Yes	Yes	Yes	Yes	Yes	Yes	Yes	Yes	Yes	Yes
A0QTX1	>tr|A0QTX1|A0QTX1_MYCS2 Transcriptional regulator MdcY family protein OS=Mycobacterium smegmatis (strain ATCC 700084 / mc(2)155) GN=MSMEG_1995 PE=4 SV=1	Transcriptional regulator MdcY family protein	MSMEG_1995	Yes	Yes	Yes	Yes	Yes	Yes	Yes	Yes	Yes	Yes	No	No	Yes	Yes	Yes	Yes	Yes	No
A0QTX2	>tr|A0QTX2|A0QTX2_MYCS2 N5,N10-methylenetetrahydromethanopterin reductase-related protein OS=Mycobacterium smegmatis (strain ATCC 700084 / mc(2)155) GN=MSMEG_1996 PE=4 SV=1	N5,N10-methylenetetrahydromethanopterin reductase-related protein	MSMEG_1996	Yes	Yes	Yes	Yes	Yes	Yes	Yes	Yes	Yes	Yes	Yes	Yes	Yes	Yes	Yes	Yes	Yes	Yes
A0QTX4	>tr|A0QTX4|A0QTX4_MYCS2 Epoxide hydrolase EphC OS=Mycobacterium smegmatis (strain ATCC 700084 / mc(2)155) GN=ephC PE=4 SV=1	Epoxide hydrolase EphC	ephC	Yes	Yes	Yes	Yes	Yes	Yes	Yes	Yes	Yes	Yes	Yes	Yes	Yes	Yes	Yes	Yes	Yes	Yes
A0QTY2	>tr|A0QTY2|A0QTY2_MYCS2 2,3-dihydroxybiphenyl 1,2-dioxygenase OS=Mycobacterium smegmatis (strain ATCC 700084 / mc(2)155) GN=MSMEG_2006 PE=4 SV=1	2,3-dihydroxybiphenyl 1,2-dioxygenase	MSMEG_2006	Yes	Yes	Yes	Yes	Yes	Yes	No	Yes	Yes	No	No	Yes	No	Yes	No	Yes	Yes	Yes
A0QTY3	>tr|A0QTY3|A0QTY3_MYCS2 Putative HpcE protein OS=Mycobacterium smegmatis (strain ATCC 700084 / mc(2)155) GN=MSMEG_2007 PE=4 SV=1	Putative HpcE protein	MSMEG_2007	Yes	Yes	Yes	Yes	Yes	Yes	Yes	Yes	Yes	Yes	Yes	Yes	Yes	Yes	Yes	Yes	Yes	Yes
A0QTY5	>tr|A0QTY5|A0QTY5_MYCS2 Regulatory protein GntR, HTH:GntR OS=Mycobacterium smegmatis (strain ATCC 700084 / mc(2)155) GN=MSMEG_2009 PE=4 SV=1	Regulatory protein GntR, HTH:GntR	MSMEG_2009	Yes	Yes	Yes	No	Yes	Yes	Yes	Yes	Yes	Yes	Yes	Yes	Yes	Yes	Yes	Yes	Yes	Yes
A0QTY6	>tr|A0QTY6|A0QTY6_MYCS2 Stress responsive A/B Barrel Domain superfamily protein OS=Mycobacterium smegmatis (strain ATCC 700084 / mc(2)155) GN=MSMEG_2010 PE=4 SV=1	Stress responsive A/B Barrel Domain superfamily protein	MSMEG_2010	Yes	Yes	Yes	Yes	Yes	Yes	Yes	Yes	Yes	Yes	Yes	Yes	Yes	Yes	Yes	Yes	Yes	Yes
A0QTZ0	>tr|A0QTZ0|A0QTZ0_MYCS2 ABC transporter ATP-binding protein OS=Mycobacterium smegmatis (strain ATCC 700084 / mc(2)155) GN=modC PE=3 SV=1	ABC transporter ATP-binding protein	modC	No	Yes	Yes	No	Yes	Yes	Yes	Yes	No	Yes	Yes	Yes	Yes	Yes	Yes	Yes	Yes	Yes
A0QTZ1	>tr|A0QTZ1|A0QTZ1_MYCS2 ABC-type transporter, permease components OS=Mycobacterium smegmatis (strain ATCC 700084 / mc(2)155) GN=modB PE=3 SV=1	ABC-type transporter, permease components	modB	No	Yes	No	Yes	Yes	Yes	No	Yes	Yes	No	Yes	Yes	No	Yes	Yes	No	Yes	Yes
A0QTZ2	>tr|A0QTZ2|A0QTZ2_MYCS2 Molybdate ABC transporter, periplasmic molybdate-binding protein OS=Mycobacterium smegmatis (strain ATCC 700084 / mc(2)155) GN=modA PE=4 SV=1	Molybdate ABC transporter, periplasmic molybdate-binding protein	modA	Yes	Yes	Yes	Yes	Yes	Yes	Yes	Yes	Yes	Yes	Yes	Yes	Yes	Yes	Yes	Yes	Yes	Yes
A0QTZ3	>tr|A0QTZ3|A0QTZ3_MYCS2 DNA binding domain, excisionase family OS=Mycobacterium smegmatis (strain ATCC 700084 / mc(2)155) GN=MSMEG_2017 PE=4 SV=1	DNA binding domain, excisionase family	MSMEG_2017	No	Yes	Yes	No	Yes	Yes	Yes	Yes	Yes	Yes	Yes	Yes	Yes	Yes	Yes	No	Yes	Yes
A0QTZ4	>tr|A0QTZ4|A0QTZ4_MYCS2 Short-chain dehydrogenase/reductase SDR OS=Mycobacterium smegmatis (strain ATCC 700084 / mc(2)155) GN=MSMEG_2019 PE=3 SV=1	Short-chain dehydrogenase/reductase SDR	MSMEG_2019	Yes	Yes	Yes	Yes	Yes	Yes	Yes	Yes	Yes	Yes	Yes	Yes	Yes	Yes	Yes	Yes	Yes	Yes
A0QTZ9	>tr|A0QTZ9|A0QTZ9_MYCS2 Putative IclR family protein transcriptional regulator OS=Mycobacterium smegmatis (strain ATCC 700084 / mc(2)155) GN=MSMEG_2025 PE=4 SV=1	Putative IclR family protein transcriptional regulator	MSMEG_2025	Yes	Yes	Yes	Yes	Yes	Yes	Yes	Yes	Yes	Yes	Yes	Yes	Yes	Yes	Yes	Yes	Yes	Yes
A0QU00	>tr|A0QU00|A0QU00_MYCS2 Short chain dehydrogenase OS=Mycobacterium smegmatis (strain ATCC 700084 / mc(2)155) GN=MSMEG_2026 PE=3 SV=1	Short chain dehydrogenase	MSMEG_2026	Yes	Yes	Yes	Yes	Yes	Yes	Yes	Yes	Yes	Yes	Yes	Yes	Yes	Yes	Yes	Yes	Yes	Yes
A0QU01	>tr|A0QU01|A0QU01_MYCS2 Mycobacterium tuberculosis paralogous family 11 OS=Mycobacterium smegmatis (strain ATCC 700084 / mc(2)155) GN=MSMEG_2027 PE=4 SV=1	Mycobacterium tuberculosis paralogous family 11	MSMEG_2027	Yes	Yes	Yes	Yes	Yes	Yes	Yes	Yes	Yes	Yes	Yes	Yes	Yes	Yes	Yes	Yes	Yes	Yes
A0QU03	>tr|A0QU03|A0QU03_MYCS2 3-ketoacyl-ACP/CoA redutase OS=Mycobacterium smegmatis (strain ATCC 700084 / mc(2)155) GN=MSMEG_2029 PE=3 SV=1	3-ketoacyl-ACP/CoA redutase	MSMEG_2029	Yes	Yes	Yes	Yes	Yes	Yes	Yes	Yes	Yes	Yes	Yes	Yes	Yes	Yes	Yes	Yes	Yes	Yes
A0QU06	>tr|A0QU06|A0QU06_MYCS2 Uncharacterized protein OS=Mycobacterium smegmatis (strain ATCC 700084 / mc(2)155) GN=MSMEG_2032 PE=4 SV=1	Uncharacterized protein	MSMEG_2032	Yes	Yes	Yes	Yes	Yes	Yes	Yes	Yes	Yes	Yes	Yes	Yes	Yes	Yes	Yes	Yes	Yes	Yes
A0QU07	>tr|A0QU07|A0QU07_MYCS2 NADPH quinone oxidoreductase FadB4 OS=Mycobacterium smegmatis (strain ATCC 700084 / mc(2)155) GN=fadB4 PE=4 SV=1	NADPH quinone oxidoreductase FadB4	fadB4	Yes	Yes	Yes	Yes	Yes	Yes	Yes	Yes	Yes	Yes	Yes	Yes	Yes	Yes	Yes	Yes	Yes	Yes
A0QU10	>tr|A0QU10|A0QU10_MYCS2 Amine oxidase [flavin-containing] B OS=Mycobacterium smegmatis (strain ATCC 700084 / mc(2)155) GN=aofH PE=4 SV=1	Amine oxidase [flavin-containing] B	aofH	No	Yes	Yes	Yes	Yes	No	No	Yes	Yes	Yes	Yes	Yes	Yes	Yes	Yes	Yes	Yes	Yes
A0QU11	>tr|A0QU11|A0QU11_MYCS2 Uncharacterized protein OS=Mycobacterium smegmatis (strain ATCC 700084 / mc(2)155) GN=MSMEG_2037 PE=4 SV=1	Uncharacterized protein	MSMEG_2037	Yes	Yes	Yes	Yes	Yes	Yes	Yes	Yes	Yes	Yes	Yes	Yes	Yes	Yes	Yes	Yes	Yes	Yes
A0QU12	>tr|A0QU12|A0QU12_MYCS2 Flavin-binding monooxygenase OS=Mycobacterium smegmatis (strain ATCC 700084 / mc(2)155) GN=MSMEG_2038 PE=4 SV=1	Flavin-binding monooxygenase	MSMEG_2038	Yes	Yes	Yes	Yes	Yes	Yes	Yes	Yes	Yes	Yes	Yes	Yes	Yes	Yes	Yes	Yes	Yes	Yes
A0QU15	>tr|A0QU15|A0QU15_MYCS2 Aminoglycoside phosphotransferase OS=Mycobacterium smegmatis (strain ATCC 700084 / mc(2)155) GN=MSMEG_2042 PE=4 SV=1	Aminoglycoside phosphotransferase	MSMEG_2042	Yes	Yes	Yes	Yes	Yes	Yes	Yes	Yes	Yes	Yes	Yes	Yes	Yes	Yes	Yes	Yes	Yes	Yes
A0QU17	>tr|A0QU17|A0QU17_MYCS2 Integral membrane transport protein OS=Mycobacterium smegmatis (strain ATCC 700084 / mc(2)155) GN=MSMEG_2044 PE=4 SV=1	Integral membrane transport protein	MSMEG_2044	Yes	Yes	Yes	Yes	Yes	Yes	Yes	Yes	Yes	No	Yes	Yes	Yes	Yes	No	No	No	No
A0QU18	>tr|A0QU18|A0QU18_MYCS2 Monoxygenase OS=Mycobacterium smegmatis (strain ATCC 700084 / mc(2)155) GN=MSMEG_2045 PE=4 SV=1	Monoxygenase	MSMEG_2045	Yes	Yes	Yes	Yes	Yes	Yes	Yes	Yes	Yes	Yes	Yes	Yes	Yes	Yes	Yes	Yes	Yes	Yes
A0QU19	>tr|A0QU19|A0QU19_MYCS2 GlcNAc-PI de-N-acetylase family protein OS=Mycobacterium smegmatis (strain ATCC 700084 / mc(2)155) GN=MSMEG_2046 PE=4 SV=1	GlcNAc-PI de-N-acetylase family protein	MSMEG_2046	Yes	Yes	Yes	Yes	Yes	Yes	Yes	Yes	Yes	Yes	Yes	Yes	Yes	Yes	Yes	Yes	Yes	Yes
A0QU20	>tr|A0QU20|A0QU20_MYCS2 Alcohol dehydrogenase OS=Mycobacterium smegmatis (strain ATCC 700084 / mc(2)155) GN=MSMEG_2048 PE=3 SV=1	Alcohol dehydrogenase	MSMEG_2048	Yes	Yes	Yes	Yes	Yes	Yes	Yes	Yes	Yes	Yes	Yes	Yes	Yes	Yes	Yes	Yes	Yes	Yes
A0QU21	>tr|A0QU21|A0QU21_MYCS2 Probable enoyl-CoA hydratase OS=Mycobacterium smegmatis (strain ATCC 700084 / mc(2)155) GN=MSMEG_2047 PE=4 SV=1	Probable enoyl-CoA hydratase	MSMEG_2047	Yes	Yes	Yes	No	Yes	No	Yes	Yes	Yes	Yes	Yes	Yes	No	Yes	No	Yes	Yes	Yes
A0QU34	>sp|A0QU34|NUOC_MYCS2 NADH-quinone oxidoreductase subunit C OS=Mycobacterium smegmatis (strain ATCC 700084 / mc(2)155) GN=nuoC PE=3 SV=1	NADH-quinone oxidoreductase subunit C	nuoC	Yes	Yes	No	Yes	Yes	Yes	Yes	Yes	Yes	Yes	Yes	Yes	Yes	No	No	Yes	No	Yes
A0QU37	>tr|A0QU37|A0QU37_MYCS2 Response regulator receiver protein OS=Mycobacterium smegmatis (strain ATCC 700084 / mc(2)155) GN=MSMEG_2064 PE=4 SV=1	Response regulator receiver protein	MSMEG_2064	Yes	Yes	Yes	Yes	Yes	Yes	Yes	Yes	Yes	Yes	Yes	Yes	Yes	Yes	Yes	Yes	Yes	Yes
A0QU39	>tr|A0QU39|A0QU39_MYCS2 Uncharacterized protein OS=Mycobacterium smegmatis (strain ATCC 700084 / mc(2)155) GN=MSMEG_2066 PE=4 SV=1	Uncharacterized protein	MSMEG_2066	Yes	Yes	Yes	Yes	Yes	Yes	Yes	Yes	Yes	Yes	Yes	Yes	Yes	Yes	Yes	Yes	Yes	Yes
A0QU42	>tr|A0QU42|A0QU42_MYCS2 Phosphotransferase enzyme family protein OS=Mycobacterium smegmatis (strain ATCC 700084 / mc(2)155) GN=MSMEG_2069 PE=4 SV=1	Phosphotransferase enzyme family protein	MSMEG_2069	Yes	Yes	Yes	Yes	Yes	Yes	No	Yes	Yes	Yes	Yes	Yes	Yes	Yes	Yes	Yes	Yes	Yes
A0QU43	>tr|A0QU43|A0QU43_MYCS2 Acyl-CoA dehydrogenase OS=Mycobacterium smegmatis (strain ATCC 700084 / mc(2)155) GN=MSMEG_2070 PE=3 SV=1	Acyl-CoA dehydrogenase	MSMEG_2070	Yes	Yes	Yes	Yes	Yes	Yes	Yes	Yes	Yes	Yes	Yes	Yes	Yes	Yes	Yes	Yes	Yes	Yes
A0QU45	>tr|A0QU45|A0QU45_MYCS2 3-hydroxy-3-methylglutaryl-CoA lyase OS=Mycobacterium smegmatis (strain ATCC 700084 / mc(2)155) GN=MSMEG_2072 PE=4 SV=1	3-hydroxy-3-methylglutaryl-CoA lyase	MSMEG_2072	Yes	Yes	Yes	Yes	Yes	Yes	Yes	Yes	Yes	Yes	Yes	Yes	Yes	Yes	Yes	Yes	Yes	Yes
A0QU46	>tr|A0QU46|A0QU46_MYCS2 CAIB/BAIF family protein OS=Mycobacterium smegmatis (strain ATCC 700084 / mc(2)155) GN=MSMEG_2073 PE=4 SV=1	CAIB/BAIF family protein	MSMEG_2073	Yes	Yes	Yes	Yes	Yes	Yes	Yes	Yes	Yes	Yes	Yes	Yes	Yes	Yes	Yes	Yes	Yes	Yes
A0QU47	>tr|A0QU47|A0QU47_MYCS2 Alpha/beta hydrolase fold protein OS=Mycobacterium smegmatis (strain ATCC 700084 / mc(2)155) GN=MSMEG_2074 PE=4 SV=1	Alpha/beta hydrolase fold protein	MSMEG_2074	Yes	Yes	Yes	Yes	Yes	Yes	Yes	Yes	Yes	Yes	Yes	Yes	Yes	Yes	Yes	Yes	Yes	Yes
A0QU48	>tr|A0QU48|A0QU48_MYCS2 Homogentisate 1,2-dioxygenase OS=Mycobacterium smegmatis (strain ATCC 700084 / mc(2)155) GN=hmgA PE=4 SV=1	Homogentisate 1,2-dioxygenase	hmgA	Yes	Yes	Yes	Yes	Yes	Yes	No	Yes	Yes	No	Yes	Yes	Yes	Yes	Yes	Yes	Yes	Yes
A0QU51	>sp|A0QU51|A85B_MYCS2 Diacylglycerol acyltransferase/mycolyltransferase Ag85B OS=Mycobacterium smegmatis (strain ATCC 700084 / mc(2)155) GN=fbpB PE=2 SV=1	Diacylglycerol acyltransferase/mycolyltransferase Ag85B	fbpB	Yes	Yes	Yes	Yes	Yes	Yes	Yes	Yes	Yes	Yes	Yes	Yes	Yes	Yes	Yes	Yes	Yes	Yes
A0QU52	>tr|A0QU52|A0QU52_MYCS2 Alcohol dehydrogenase OS=Mycobacterium smegmatis (strain ATCC 700084 / mc(2)155) GN=MSMEG_2079 PE=4 SV=1	Alcohol dehydrogenase	MSMEG_2079	Yes	Yes	Yes	Yes	Yes	Yes	Yes	Yes	Yes	Yes	Yes	Yes	Yes	Yes	Yes	Yes	Yes	Yes
A0QU53	>tr|A0QU53|A0QU53_MYCS2 Acyl-CoA dehydrogenase OS=Mycobacterium smegmatis (strain ATCC 700084 / mc(2)155) GN=fadE23 PE=3 SV=1	Acyl-CoA dehydrogenase	fadE23	Yes	Yes	Yes	Yes	Yes	Yes	Yes	Yes	Yes	Yes	Yes	Yes	Yes	Yes	Yes	Yes	Yes	Yes
A0QU54	>tr|A0QU54|A0QU54_MYCS2 Putative acyl-CoA dehydrogenase OS=Mycobacterium smegmatis (strain ATCC 700084 / mc(2)155) GN=MSMEG_2081 PE=3 SV=1	Putative acyl-CoA dehydrogenase	MSMEG_2081	Yes	Yes	Yes	Yes	Yes	Yes	Yes	Yes	Yes	Yes	Yes	Yes	Yes	Yes	Yes	Yes	Yes	Yes
A0QU56	>tr|A0QU56|A0QU56_MYCS2 Inositol monophosphatase OS=Mycobacterium smegmatis (strain ATCC 700084 / mc(2)155) GN=MSMEG_2083 PE=4 SV=1	Inositol monophosphatase	MSMEG_2083	Yes	Yes	Yes	Yes	Yes	Yes	Yes	Yes	Yes	Yes	Yes	Yes	Yes	Yes	Yes	Yes	Yes	Yes
A0QU57	>tr|A0QU57|A0QU57_MYCS2 Uncharacterized protein OS=Mycobacterium smegmatis (strain ATCC 700084 / mc(2)155) GN=MSMEG_2084 PE=4 SV=1	Uncharacterized protein	MSMEG_2084	No	Yes	Yes	Yes	Yes	Yes	Yes	Yes	Yes	Yes	Yes	Yes	Yes	Yes	Yes	Yes	Yes	Yes
A0QU58	>sp|A0QU58|RF2_MYCS2 Peptide chain release factor 2 OS=Mycobacterium smegmatis (strain ATCC 700084 / mc(2)155) GN=prfB PE=1 SV=1	Peptide chain release factor 2	prfB	Yes	Yes	Yes	Yes	Yes	Yes	Yes	Yes	Yes	Yes	Yes	Yes	Yes	Yes	Yes	Yes	Yes	Yes
A0QU59	>tr|A0QU59|A0QU59_MYCS2 MscS Mechanosensitive ion channel OS=Mycobacterium smegmatis (strain ATCC 700084 / mc(2)155) GN=MSMEG_2087 PE=4 SV=1	MscS Mechanosensitive ion channel	MSMEG_2087	Yes	Yes	Yes	Yes	Yes	Yes	Yes	Yes	Yes	Yes	Yes	Yes	Yes	Yes	Yes	Yes	Yes	Yes
A0QU61	>tr|A0QU61|A0QU61_MYCS2 Cell division ATP-binding protein FtsE OS=Mycobacterium smegmatis (strain ATCC 700084 / mc(2)155) GN=ftsE PE=3 SV=1	Cell division ATP-binding protein FtsE	ftsE	Yes	Yes	Yes	Yes	Yes	Yes	Yes	Yes	Yes	Yes	Yes	Yes	Yes	Yes	Yes	Yes	Yes	Yes
A0QU62	>tr|A0QU62|A0QU62_MYCS2 Cell division protein ftsX OS=Mycobacterium smegmatis (strain ATCC 700084 / mc(2)155) GN=ftsX PE=3 SV=1	Cell division protein ftsX	ftsX	Yes	Yes	Yes	Yes	Yes	Yes	Yes	Yes	Yes	Yes	Yes	Yes	Yes	Yes	Yes	Yes	Yes	Yes
A0QU63	>sp|A0QU63|SSRP_MYCS2 SsrA-binding protein OS=Mycobacterium smegmatis (strain ATCC 700084 / mc(2)155) GN=smpB PE=1 SV=1	SsrA-binding protein	smpB	Yes	Yes	Yes	Yes	Yes	Yes	Yes	Yes	Yes	Yes	Yes	Yes	Yes	Yes	Yes	Yes	Yes	Yes
A0QU64	>tr|A0QU64|A0QU64_MYCS2 D-aminopeptidase OS=Mycobacterium smegmatis (strain ATCC 700084 / mc(2)155) GN=MSMEG_2092 PE=4 SV=1	D-aminopeptidase	MSMEG_2092	Yes	Yes	Yes	Yes	Yes	Yes	Yes	Yes	Yes	Yes	Yes	Yes	Yes	Yes	Yes	Yes	Yes	Yes
A0QU69	>tr|A0QU69|A0QU69_MYCS2 5-carboxymethyl-2-hydroxymuconate Delta-isomerase OS=Mycobacterium smegmatis (strain ATCC 700084 / mc(2)155) GN=MSMEG_2098 PE=4 SV=1	5-carboxymethyl-2-hydroxymuconate Delta-isomerase	MSMEG_2098	Yes	Yes	Yes	Yes	Yes	Yes	Yes	Yes	Yes	No	Yes	Yes	Yes	Yes	Yes	Yes	Yes	Yes
A0QU77	>tr|A0QU77|A0QU77_MYCS2 Putative transcriptional regulator OS=Mycobacterium smegmatis (strain ATCC 700084 / mc(2)155) GN=MSMEG_2106 PE=4 SV=1	Putative transcriptional regulator	MSMEG_2106	Yes	Yes	Yes	Yes	Yes	Yes	Yes	Yes	Yes	Yes	Yes	Yes	Yes	Yes	Yes	Yes	Yes	Yes
A0QU80	>tr|A0QU80|A0QU80_MYCS2 Uncharacterized protein OS=Mycobacterium smegmatis (strain ATCC 700084 / mc(2)155) GN=MSMEG_2110 PE=4 SV=1	Uncharacterized protein	MSMEG_2110	Yes	Yes	Yes	Yes	Yes	Yes	Yes	Yes	Yes	Yes	Yes	Yes	Yes	Yes	Yes	Yes	Yes	Yes
A0QU81	>sp|A0QU81|SCMU_MYCS2 Secreted chorismate mutase OS=Mycobacterium smegmatis (strain ATCC 700084 / mc(2)155) GN=MSMEG_2111 PE=1 SV=1	Secreted chorismate mutase	MSMEG_2111	Yes	Yes	Yes	Yes	Yes	Yes	Yes	Yes	Yes	Yes	Yes	Yes	Yes	Yes	Yes	Yes	Yes	Yes
A0QU82	>tr|A0QU82|A0QU82_MYCS2 Secreted protein OS=Mycobacterium smegmatis (strain ATCC 700084 / mc(2)155) GN=MSMEG_2112 PE=4 SV=1	Secreted protein	MSMEG_2112	Yes	Yes	Yes	Yes	Yes	No	Yes	Yes	Yes	No	Yes	No	Yes	No	Yes	Yes	Yes	Yes
A0QU86	>tr|A0QU86|A0QU86_MYCS2 PTS system, glucose-specific IIBC component OS=Mycobacterium smegmatis (strain ATCC 700084 / mc(2)155) GN=MSMEG_2116 PE=4 SV=1	PTS system, glucose-specific IIBC component	MSMEG_2116	Yes	Yes	Yes	Yes	Yes	Yes	Yes	Yes	Yes	Yes	Yes	Yes	Yes	Yes	Yes	Yes	Yes	Yes
A0QU87	>tr|A0QU87|A0QU87_MYCS2 Beta-glucoside-specific EII permease OS=Mycobacterium smegmatis (strain ATCC 700084 / mc(2)155) GN=MSMEG_2117 PE=4 SV=1	Beta-glucoside-specific EII permease	MSMEG_2117	Yes	Yes	Yes	Yes	Yes	Yes	Yes	Yes	Yes	Yes	Yes	Yes	Yes	Yes	Yes	Yes	Yes	Yes
A0QU88	>sp|A0QU88|NAGB_MYCS2 Glucosamine-6-phosphate deaminase OS=Mycobacterium smegmatis (strain ATCC 700084 / mc(2)155) GN=nagB PE=1 SV=1	Glucosamine-6-phosphate deaminase	nagB	Yes	Yes	Yes	Yes	Yes	Yes	Yes	Yes	Yes	Yes	Yes	Yes	Yes	Yes	Yes	Yes	Yes	Yes
A0QU89	>tr|A0QU89|A0QU89_MYCS2 N-acetylglucosamine 6-phosphate deacetylase OS=Mycobacterium smegmatis (strain ATCC 700084 / mc(2)155) GN=nagA PE=3 SV=1	N-acetylglucosamine 6-phosphate deacetylase	nagA	Yes	Yes	Yes	Yes	Yes	Yes	Yes	Yes	Yes	Yes	Yes	Yes	Yes	Yes	Yes	Yes	Yes	Yes
A0QU91	>tr|A0QU91|A0QU91_MYCS2 Multiphosphoryl transfer protein (MTP) OS=Mycobacterium smegmatis (strain ATCC 700084 / mc(2)155) GN=MSMEG_2121 PE=4 SV=1	Multiphosphoryl transfer protein (MTP)	MSMEG_2121	Yes	Yes	Yes	Yes	Yes	Yes	Yes	Yes	Yes	Yes	Yes	Yes	Yes	Yes	Yes	Yes	Yes	Yes
A0QU92	>tr|A0QU92|A0QU92_MYCS2 Dihydroxyacetone kinase, L subunit OS=Mycobacterium smegmatis (strain ATCC 700084 / mc(2)155) GN=MSMEG_2122 PE=4 SV=1	Dihydroxyacetone kinase, L subunit	MSMEG_2122	Yes	Yes	Yes	Yes	Yes	Yes	Yes	Yes	Yes	Yes	Yes	Yes	Yes	Yes	Yes	Yes	Yes	Yes
A0QU93	>tr|A0QU93|A0QU93_MYCS2 Dihydroxyacetone kinase, DhaK subunit OS=Mycobacterium smegmatis (strain ATCC 700084 / mc(2)155) GN=dhaK PE=4 SV=1	Dihydroxyacetone kinase, DhaK subunit	dhaK	Yes	Yes	Yes	Yes	Yes	Yes	Yes	Yes	Yes	Yes	Yes	Yes	Yes	Yes	Yes	Yes	Yes	Yes
A0QU95	>tr|A0QU95|A0QU95_MYCS2 Glycerol operon regulatory protein OS=Mycobacterium smegmatis (strain ATCC 700084 / mc(2)155) GN=MSMEG_2125 PE=4 SV=1	Glycerol operon regulatory protein	MSMEG_2125	Yes	Yes	Yes	Yes	Yes	Yes	Yes	Yes	Yes	Yes	Yes	Yes	Yes	Yes	Yes	Yes	Yes	Yes
A0QU97	>tr|A0QU97|A0QU97_MYCS2 Uncharacterized protein OS=Mycobacterium smegmatis (strain ATCC 700084 / mc(2)155) GN=MSMEG_2127 PE=4 SV=1	Uncharacterized protein	MSMEG_2127	Yes	Yes	Yes	Yes	Yes	Yes	Yes	Yes	Yes	Yes	Yes	Yes	Yes	Yes	Yes	Yes	Yes	Yes
A0QU98	>tr|A0QU98|A0QU98_MYCS2 Lysine N-acyltransferase mbtK OS=Mycobacterium smegmatis (strain ATCC 700084 / mc(2)155) GN=mbtK PE=4 SV=1	Lysine N-acyltransferase mbtK	mbtK	Yes	Yes	Yes	Yes	Yes	Yes	Yes	Yes	Yes	Yes	Yes	Yes	Yes	Yes	Yes	Yes	Yes	Yes
A0QUA0	>tr|A0QUA0|A0QUA0_MYCS2 Acyl-CoA dehydrogenase FadE14 OS=Mycobacterium smegmatis (strain ATCC 700084 / mc(2)155) GN=mbtN PE=3 SV=1	Acyl-CoA dehydrogenase FadE14	mbtN	Yes	Yes	Yes	Yes	Yes	Yes	Yes	Yes	Yes	Yes	Yes	Yes	Yes	Yes	Yes	Yes	Yes	Yes
A0QUA1	>tr|A0QUA1|A0QUA1_MYCS2 AMP-dependent synthetase and ligase OS=Mycobacterium smegmatis (strain ATCC 700084 / mc(2)155) GN=mbtM PE=4 SV=1	AMP-dependent synthetase and ligase	mbtM	Yes	Yes	Yes	Yes	Yes	Yes	Yes	Yes	Yes	Yes	Yes	Yes	Yes	Yes	Yes	Yes	Yes	Yes
A0QUA2	>tr|A0QUA2|A0QUA2_MYCS2 Acyl carrier protein Acp OS=Mycobacterium smegmatis (strain ATCC 700084 / mc(2)155) GN=mbtL PE=4 SV=1	Acyl carrier protein Acp	mbtL	No	No	No	No	No	No	Yes	No	Yes	No	Yes	No	No	No	No	No	Yes	No
A0QUA6	>tr|A0QUA6|A0QUA6_MYCS2 Phosphoglucomutase PgmA OS=Mycobacterium smegmatis (strain ATCC 700084 / mc(2)155) GN=pgm PE=3 SV=1	Phosphoglucomutase PgmA	pgm	Yes	Yes	Yes	Yes	Yes	Yes	Yes	Yes	Yes	Yes	Yes	Yes	Yes	Yes	Yes	Yes	Yes	Yes
A0QUC0	>tr|A0QUC0|A0QUC0_MYCS2 Transcriptional regulator, TetR family OS=Mycobacterium smegmatis (strain ATCC 700084 / mc(2)155) GN=MSMEG_2153 PE=4 SV=1	Transcriptional regulator, TetR family	MSMEG_2153	Yes	Yes	Yes	Yes	Yes	Yes	Yes	Yes	Yes	No	Yes	Yes	Yes	Yes	Yes	Yes	No	Yes
A0QUC9	>tr|A0QUC9|A0QUC9_MYCS2 Aldehyde Dehydrogenase OS=Mycobacterium smegmatis (strain ATCC 700084 / mc(2)155) GN=MSMEG_2163 PE=4 SV=1	Aldehyde Dehydrogenase	MSMEG_2163	Yes	Yes	Yes	Yes	Yes	Yes	Yes	Yes	Yes	Yes	Yes	Yes	Yes	Yes	Yes	Yes	Yes	Yes
A0QUD0	>tr|A0QUD0|A0QUD0_MYCS2 GntR family regulatory protein OS=Mycobacterium smegmatis (strain ATCC 700084 / mc(2)155) GN=MSMEG_2164 PE=4 SV=1	GntR family regulatory protein	MSMEG_2164	Yes	Yes	Yes	Yes	Yes	Yes	Yes	Yes	Yes	Yes	Yes	Yes	Yes	Yes	Yes	Yes	Yes	Yes
A0QUD9	>tr|A0QUD9|A0QUD9_MYCS2 GntR-family protein transcriptional regulator OS=Mycobacterium smegmatis (strain ATCC 700084 / mc(2)155) GN=MSMEG_2173 PE=4 SV=1	GntR-family protein transcriptional regulator	MSMEG_2173	Yes	Yes	Yes	Yes	Yes	Yes	Yes	Yes	Yes	Yes	Yes	Yes	Yes	Yes	Yes	Yes	Yes	Yes
A0QUE0	>tr|A0QUE0|A0QUE0_MYCS2 Putative helicase OS=Mycobacterium smegmatis (strain ATCC 700084 / mc(2)155) GN=MSMEG_2174 PE=4 SV=1	Putative helicase	MSMEG_2174	Yes	Yes	Yes	Yes	Yes	Yes	Yes	Yes	Yes	Yes	Yes	Yes	Yes	Yes	Yes	Yes	Yes	Yes
A0QUE1	>tr|A0QUE1|A0QUE1_MYCS2 Uncharacterized protein OS=Mycobacterium smegmatis (strain ATCC 700084 / mc(2)155) GN=MSMEG_2176 PE=4 SV=1	Uncharacterized protein	MSMEG_2176	Yes	Yes	Yes	Yes	Yes	Yes	Yes	No	Yes	Yes	Yes	Yes	Yes	Yes	Yes	Yes	Yes	Yes
A0QUE5	>tr|A0QUE5|A0QUE5_MYCS2 Transcriptional regulator, TetR family OS=Mycobacterium smegmatis (strain ATCC 700084 / mc(2)155) GN=MSMEG_2179 PE=4 SV=1	Transcriptional regulator, TetR family	MSMEG_2179	Yes	Yes	Yes	No	Yes	Yes	Yes	Yes	No	Yes	Yes	Yes	Yes	Yes	Yes	Yes	Yes	Yes
A0QUF4	>tr|A0QUF4|A0QUF4_MYCS2 Allophanate hydrolase OS=Mycobacterium smegmatis (strain ATCC 700084 / mc(2)155) GN=atzF PE=4 SV=1	Allophanate hydrolase	atzF	Yes	Yes	Yes	Yes	Yes	Yes	Yes	Yes	Yes	Yes	Yes	Yes	Yes	Yes	Yes	Yes	Yes	Yes
A0QUF8	>tr|A0QUF8|A0QUF8_MYCS2 Uncharacterized protein OS=Mycobacterium smegmatis (strain ATCC 700084 / mc(2)155) GN=MSMEG_2192 PE=4 SV=1	Uncharacterized protein	MSMEG_2192	Yes	Yes	Yes	Yes	Yes	Yes	Yes	Yes	Yes	Yes	Yes	Yes	Yes	Yes	Yes	Yes	Yes	Yes
A0QUF9	>tr|A0QUF9|A0QUF9_MYCS2 MerR-family protein transcriptional regulator OS=Mycobacterium smegmatis (strain ATCC 700084 / mc(2)155) GN=MSMEG_2194 PE=4 SV=1	MerR-family protein transcriptional regulator	MSMEG_2194	No	Yes	No	Yes	Yes	Yes	Yes	Yes	Yes	No	No	No	Yes	Yes	Yes	Yes	Yes	Yes
A0QUG0	>tr|A0QUG0|A0QUG0_MYCS2 Transcriptional regulator, TetR family OS=Mycobacterium smegmatis (strain ATCC 700084 / mc(2)155) GN=MSMEG_2193 PE=4 SV=1	Transcriptional regulator, TetR family	MSMEG_2193	Yes	Yes	Yes	Yes	Yes	No	Yes	Yes	Yes	Yes	No	Yes	Yes	Yes	Yes	No	Yes	Yes
A0QUG1	>tr|A0QUG1|A0QUG1_MYCS2 Transcriptional regulator, TetR family protein OS=Mycobacterium smegmatis (strain ATCC 700084 / mc(2)155) GN=MSMEG_2195 PE=4 SV=1	Transcriptional regulator, TetR family protein	MSMEG_2195	No	No	No	No	No	Yes	No	Yes	No	No	No	No	No	No	No	No	No	No
A0QUG2	>tr|A0QUG2|A0QUG2_MYCS2 Uncharacterized protein OS=Mycobacterium smegmatis (strain ATCC 700084 / mc(2)155) GN=MSMEG_2197 PE=4 SV=1	Uncharacterized protein	MSMEG_2197	Yes	Yes	Yes	Yes	Yes	Yes	Yes	Yes	Yes	Yes	Yes	Yes	Yes	Yes	Yes	Yes	Yes	Yes
A0QUG3	>tr|A0QUG3|A0QUG3_MYCS2 Sensory box/response regulator OS=Mycobacterium smegmatis (strain ATCC 700084 / mc(2)155) GN=MSMEG_2196 PE=4 SV=1	Sensory box/response regulator	MSMEG_2196	Yes	Yes	Yes	Yes	Yes	Yes	Yes	Yes	Yes	Yes	Yes	Yes	Yes	Yes	Yes	Yes	Yes	Yes
A0QUG4	>tr|A0QUG4|A0QUG4_MYCS2 ThiF family protein OS=Mycobacterium smegmatis (strain ATCC 700084 / mc(2)155) GN=MSMEG_2198 PE=4 SV=1	ThiF family protein	MSMEG_2198	Yes	Yes	Yes	Yes	Yes	Yes	Yes	Yes	Yes	Yes	Yes	Yes	Yes	Yes	Yes	Yes	Yes	Yes
A0QUG6	>tr|A0QUG6|A0QUG6_MYCS2 Formyltetrahydrofolate deformylase OS=Mycobacterium smegmatis (strain ATCC 700084 / mc(2)155) GN=purU PE=4 SV=1	Formyltetrahydrofolate deformylase	purU	Yes	Yes	Yes	Yes	Yes	Yes	Yes	Yes	Yes	Yes	Yes	Yes	Yes	Yes	Yes	Yes	Yes	Yes
A0QUG7	>tr|A0QUG7|A0QUG7_MYCS2 MaoC-like dehydratase OS=Mycobacterium smegmatis (strain ATCC 700084 / mc(2)155) GN=MSMEG_2201 PE=4 SV=1	MaoC-like dehydratase	MSMEG_2201	Yes	Yes	Yes	Yes	Yes	Yes	Yes	Yes	Yes	Yes	Yes	Yes	Yes	Yes	Yes	Yes	Yes	Yes
A0QUH0	>tr|A0QUH0|A0QUH0_MYCS2 Carveol dehydrogenase ((+)-trans-carveol dehydrogenase) OS=Mycobacterium smegmatis (strain ATCC 700084 / mc(2)155) GN=MSMEG_2204 PE=3 SV=1	Carveol dehydrogenase ((+)-trans-carveol dehydrogenase)	MSMEG_2204	Yes	Yes	Yes	Yes	Yes	Yes	Yes	No	Yes	Yes	Yes	Yes	Yes	Yes	Yes	Yes	Yes	Yes
A0QUH1	>tr|A0QUH1|A0QUH1_MYCS2 Putative acyl-CoA dehydrogenase OS=Mycobacterium smegmatis (strain ATCC 700084 / mc(2)155) GN=MSMEG_2205 PE=3 SV=1	Putative acyl-CoA dehydrogenase	MSMEG_2205	Yes	Yes	Yes	Yes	Yes	Yes	Yes	Yes	Yes	Yes	Yes	Yes	Yes	Yes	Yes	Yes	Yes	Yes
A0QUH2	>tr|A0QUH2|A0QUH2_MYCS2 3-oxoacyl-(Acyl-carrier-protein) reductase OS=Mycobacterium smegmatis (strain ATCC 700084 / mc(2)155) GN=fabG PE=3 SV=1	3-oxoacyl-(Acyl-carrier-protein) reductase	fabG	Yes	Yes	Yes	Yes	Yes	Yes	Yes	Yes	Yes	Yes	Yes	Yes	Yes	Yes	Yes	Yes	Yes	Yes
A0QUH3	>tr|A0QUH3|A0QUH3_MYCS2 Beta-ketothiolase OS=Mycobacterium smegmatis (strain ATCC 700084 / mc(2)155) GN=MSMEG_2207 PE=3 SV=1	Beta-ketothiolase	MSMEG_2207	Yes	Yes	Yes	Yes	Yes	Yes	Yes	Yes	Yes	Yes	Yes	Yes	Yes	Yes	Yes	Yes	Yes	Yes
A0QUH4	>tr|A0QUH4|A0QUH4_MYCS2 Acyl-CoA dehydrogenase OS=Mycobacterium smegmatis (strain ATCC 700084 / mc(2)155) GN=MSMEG_2208 PE=3 SV=1	Acyl-CoA dehydrogenase	MSMEG_2208	Yes	Yes	Yes	Yes	Yes	Yes	Yes	Yes	Yes	Yes	Yes	Yes	Yes	Yes	Yes	Yes	Yes	Yes
A0QUH6	>tr|A0QUH6|A0QUH6_MYCS2 DNA-binding protein OS=Mycobacterium smegmatis (strain ATCC 700084 / mc(2)155) GN=MSMEG_2211 PE=4 SV=1	DNA-binding protein	MSMEG_2211	No	Yes	No	Yes	Yes	Yes	Yes	Yes	Yes	Yes	Yes	No	Yes	Yes	Yes	No	Yes	Yes
A0QUH8	>tr|A0QUH8|A0QUH8_MYCS2 O-methyltransferase OS=Mycobacterium smegmatis (strain ATCC 700084 / mc(2)155) GN=MSMEG_2213 PE=4 SV=1	O-methyltransferase	MSMEG_2213	No	Yes	Yes	No	Yes	No	No	Yes	No	No	No	Yes	No	No	Yes	No	No	Yes
A0QUI8	>tr|A0QUI8|A0QUI8_MYCS2 Acetyl-CoA C-acyltransferase OS=Mycobacterium smegmatis (strain ATCC 700084 / mc(2)155) GN=MSMEG_2224 PE=3 SV=1	Acetyl-CoA C-acyltransferase	MSMEG_2224	Yes	Yes	Yes	Yes	Yes	Yes	Yes	Yes	Yes	Yes	Yes	Yes	Yes	Yes	Yes	Yes	Yes	Yes
A0QUI9	>tr|A0QUI9|A0QUI9_MYCS2 TetR family transcriptional regulator OS=Mycobacterium smegmatis (strain ATCC 700084 / mc(2)155) GN=MSMEG_2225 PE=4 SV=1	TetR family transcriptional regulator	MSMEG_2225	Yes	Yes	Yes	Yes	Yes	Yes	Yes	Yes	Yes	Yes	Yes	Yes	Yes	Yes	Yes	Yes	Yes	Yes
A0QUJ1	>tr|A0QUJ1|A0QUJ1_MYCS2 Carnitinyl-CoA dehydratase OS=Mycobacterium smegmatis (strain ATCC 700084 / mc(2)155) GN=echA1 PE=3 SV=1	Carnitinyl-CoA dehydratase	echA1	Yes	Yes	Yes	Yes	Yes	Yes	Yes	Yes	Yes	Yes	Yes	Yes	Yes	Yes	Yes	Yes	Yes	Yes
A0QUK7	>tr|A0QUK7|A0QUK7_MYCS2 Isochorismatase family protein OS=Mycobacterium smegmatis (strain ATCC 700084 / mc(2)155) GN=MSMEG_2243 PE=4 SV=1	Isochorismatase family protein	MSMEG_2243	Yes	Yes	Yes	Yes	Yes	Yes	No	Yes	Yes	No	Yes	Yes	Yes	Yes	Yes	Yes	Yes	Yes
A0QUL0	>tr|A0QUL0|A0QUL0_MYCS2 Uncharacterized protein OS=Mycobacterium smegmatis (strain ATCC 700084 / mc(2)155) GN=MSMEG_2246 PE=4 SV=1	Uncharacterized protein	MSMEG_2246	No	No	No	No	No	Yes	No	Yes	No	No	No	Yes	No	No	Yes	No	No	No
A0QUL2	>tr|A0QUL2|A0QUL2_MYCS2 Uncharacterized protein OS=Mycobacterium smegmatis (strain ATCC 700084 / mc(2)155) GN=MSMEG_2249 PE=4 SV=1	Uncharacterized protein	MSMEG_2249	Yes	Yes	Yes	Yes	Yes	Yes	Yes	Yes	Yes	Yes	Yes	Yes	Yes	Yes	Yes	Yes	Yes	Yes
A0QUL6	>tr|A0QUL6|A0QUL6_MYCS2 Flavin-type hydroxylase OS=Mycobacterium smegmatis (strain ATCC 700084 / mc(2)155) GN=MSMEG_2252 PE=4 SV=1	Flavin-type hydroxylase	MSMEG_2252	Yes	Yes	Yes	Yes	Yes	Yes	No	Yes	Yes	Yes	Yes	Yes	Yes	Yes	Yes	Yes	Yes	Yes
A0QUM3	>tr|A0QUM3|A0QUM3_MYCS2 Carbon starvation protein A OS=Mycobacterium smegmatis (strain ATCC 700084 / mc(2)155) GN=cstA PE=4 SV=1	Carbon starvation protein A	cstA	Yes	Yes	Yes	Yes	Yes	Yes	Yes	Yes	Yes	Yes	Yes	Yes	Yes	Yes	Yes	Yes	Yes	Yes
A0QUM5	>tr|A0QUM5|A0QUM5_MYCS2 Uncharacterized protein OS=Mycobacterium smegmatis (strain ATCC 700084 / mc(2)155) GN=MSMEG_2261 PE=4 SV=1	Uncharacterized protein	MSMEG_2261	Yes	Yes	Yes	Yes	Yes	Yes	Yes	Yes	Yes	Yes	Yes	Yes	Yes	Yes	Yes	Yes	Yes	Yes
A0QUM6	>tr|A0QUM6|A0QUM6_MYCS2 Hydrogenase-2, small subunit OS=Mycobacterium smegmatis (strain ATCC 700084 / mc(2)155) GN=hybA PE=4 SV=1	Hydrogenase-2, small subunit	hybA	Yes	Yes	Yes	Yes	Yes	Yes	Yes	Yes	Yes	Yes	Yes	Yes	Yes	Yes	Yes	Yes	Yes	Yes
A0QUM7	>tr|A0QUM7|A0QUM7_MYCS2 Hydrogenase-2, large subunit OS=Mycobacterium smegmatis (strain ATCC 700084 / mc(2)155) GN=hybC PE=3 SV=1	Hydrogenase-2, large subunit	hybC	Yes	Yes	Yes	Yes	Yes	Yes	Yes	Yes	Yes	Yes	Yes	Yes	Yes	Yes	Yes	Yes	Yes	Yes
A0QUM8	>tr|A0QUM8|A0QUM8_MYCS2 Hydrogenase maturation protease OS=Mycobacterium smegmatis (strain ATCC 700084 / mc(2)155) GN=MSMEG_2264 PE=4 SV=1	Hydrogenase maturation protease	MSMEG_2264	Yes	Yes	Yes	Yes	Yes	Yes	Yes	Yes	Yes	Yes	Yes	Yes	Yes	Yes	Yes	Yes	Yes	Yes
A0QUN1	>tr|A0QUN1|A0QUN1_MYCS2 Tetratricopeptide repeat domain protein OS=Mycobacterium smegmatis (strain ATCC 700084 / mc(2)155) GN=MSMEG_2267 PE=4 SV=1	Tetratricopeptide repeat domain protein	MSMEG_2267	Yes	Yes	Yes	Yes	Yes	Yes	Yes	Yes	Yes	Yes	Yes	Yes	Yes	Yes	Yes	Yes	Yes	Yes
A0QUN2	>tr|A0QUN2|A0QUN2_MYCS2 Rieske (2Fe-2S) region OS=Mycobacterium smegmatis (strain ATCC 700084 / mc(2)155) GN=MSMEG_2268 PE=4 SV=1	Rieske (2Fe-2S) region	MSMEG_2268	Yes	Yes	Yes	Yes	Yes	Yes	Yes	Yes	Yes	Yes	Yes	Yes	Yes	Yes	Yes	Yes	Yes	Yes
A0QUN3	>tr|A0QUN3|A0QUN3_MYCS2 NHL repeat protein OS=Mycobacterium smegmatis (strain ATCC 700084 / mc(2)155) GN=MSMEG_2269 PE=4 SV=1	NHL repeat protein	MSMEG_2269	Yes	Yes	Yes	Yes	Yes	Yes	Yes	Yes	Yes	Yes	Yes	Yes	Yes	Yes	Yes	Yes	Yes	Yes
A0QUN4	>tr|A0QUN4|A0QUN4_MYCS2 Uncharacterized protein OS=Mycobacterium smegmatis (strain ATCC 700084 / mc(2)155) GN=MSMEG_2270 PE=4 SV=1	Uncharacterized protein	MSMEG_2270	Yes	Yes	Yes	Yes	Yes	Yes	Yes	Yes	Yes	Yes	Yes	Yes	Yes	Yes	Yes	Yes	Yes	Yes
A0QUN5	>tr|A0QUN5|A0QUN5_MYCS2 Hydrogenase accessory protein HypB OS=Mycobacterium smegmatis (strain ATCC 700084 / mc(2)155) GN=hypB PE=4 SV=1	Hydrogenase accessory protein HypB	hypB	Yes	Yes	Yes	Yes	Yes	Yes	Yes	Yes	Yes	Yes	Yes	Yes	Yes	Yes	Yes	Yes	Yes	Yes
A0QUN7	>tr|A0QUN7|A0QUN7_MYCS2 [NiFe] hydrogenase maturation protein HypF OS=Mycobacterium smegmatis (strain ATCC 700084 / mc(2)155) GN=hypF PE=4 SV=1	[NiFe] hydrogenase maturation protein HypF	hypF	Yes	Yes	Yes	Yes	Yes	Yes	Yes	Yes	Yes	Yes	Yes	Yes	Yes	Yes	Yes	Yes	Yes	Yes
A0QUN8	>tr|A0QUN8|A0QUN8_MYCS2 Hydrogenase assembly chaperone HypC/HupF OS=Mycobacterium smegmatis (strain ATCC 700084 / mc(2)155) GN=hypC PE=4 SV=1	Hydrogenase assembly chaperone HypC/HupF	hypC	Yes	Yes	Yes	Yes	Yes	Yes	Yes	Yes	Yes	Yes	Yes	Yes	Yes	Yes	Yes	Yes	Yes	Yes
A0QUN9	>tr|A0QUN9|A0QUN9_MYCS2 Hydrogenase expression/formation protein HypD OS=Mycobacterium smegmatis (strain ATCC 700084 / mc(2)155) GN=hypD PE=4 SV=1	Hydrogenase expression/formation protein HypD	hypD	Yes	Yes	Yes	Yes	Yes	Yes	Yes	Yes	Yes	Yes	Yes	Yes	Yes	Yes	Yes	Yes	Yes	Yes
A0QUP0	>tr|A0QUP0|A0QUP0_MYCS2 Hydrogenase expression/formation protein HypE OS=Mycobacterium smegmatis (strain ATCC 700084 / mc(2)155) GN=hypE PE=4 SV=1	Hydrogenase expression/formation protein HypE	hypE	Yes	Yes	Yes	Yes	Yes	Yes	Yes	Yes	Yes	Yes	Yes	Yes	Yes	Yes	Yes	Yes	Yes	Yes
A0QUP3	>tr|A0QUP3|A0QUP3_MYCS2 3-hydroxyacyl-CoA dehydrogenase type-2 OS=Mycobacterium smegmatis (strain ATCC 700084 / mc(2)155) GN=MSMEG_2279 PE=3 SV=1	3-hydroxyacyl-CoA dehydrogenase type-2	MSMEG_2279	Yes	Yes	Yes	Yes	Yes	Yes	Yes	Yes	Yes	Yes	Yes	Yes	Yes	Yes	Yes	Yes	Yes	Yes
A0QUP4;A0QZB5	>tr|A0QUP4|A0QUP4_MYCS2 Pyruvate dehydrogenase OS=Mycobacterium smegmatis (strain ATCC 700084 / mc(2)155) GN=MSMEG_2280 PE=3 SV=1;>tr|A0QZB5|A0QZB5_MYCS2 Pyruvate dehydrogenase OS=Mycobacterium smegmatis (strain ATCC 700084 / mc(2)155) GN=MSMEG_3964 PE=3 S	Pyruvate dehydrogenase OS=Mycobacterium smegmatis (strain ATCC 700084 / mc(2)155) GN=MSMEG_2280 PE=3 SV=1;>tr|A0QZB5|A0QZB5_MYCS2 Pyruvate dehydrogenase	MSMEG_3964	Yes	Yes	Yes	Yes	Yes	Yes	Yes	Yes	Yes	Yes	Yes	Yes	Yes	Yes	Yes	Yes	Yes	Yes
A0QUV4	>tr|A0QUV4|A0QUV4_MYCS2 Glycoside hydrolase, family 57 OS=Mycobacterium smegmatis (strain ATCC 700084 / mc(2)155) GN=MSMEG_2349 PE=3 SV=1	Glycoside hydrolase, family 57	MSMEG_2349	Yes	Yes	Yes	Yes	Yes	Yes	Yes	Yes	Yes	Yes	Yes	Yes	Yes	Yes	Yes	Yes	Yes	Yes
A0QUV5	>sp|A0QUV5|Y2350_MYCS2 Probable S-adenosylmethionine-dependent methyltransferase MSMEG_2350/MSMEI_2290 OS=Mycobacterium smegmatis (strain ATCC 700084 / mc(2)155) GN=MSMEG_2350 PE=1 SV=1	Probable S-adenosylmethionine-dependent methyltransferase MSMEG_2350/MSMEI_2290	MSMEG_2350	Yes	Yes	Yes	Yes	Yes	Yes	Yes	Yes	Yes	Yes	Yes	Yes	Yes	Yes	Yes	Yes	Yes	Yes
A0QUV6	>tr|A0QUV6|A0QUV6_MYCS2 Electron transfer flavoprotein beta subunit OS=Mycobacterium smegmatis (strain ATCC 700084 / mc(2)155) GN=etfB PE=4 SV=1	Electron transfer flavoprotein beta subunit	etfB	Yes	Yes	Yes	Yes	Yes	Yes	Yes	Yes	Yes	Yes	Yes	Yes	Yes	Yes	Yes	Yes	Yes	Yes
A0QUV7	>tr|A0QUV7|A0QUV7_MYCS2 Electron transfer flavoprotein, alpha subunit OS=Mycobacterium smegmatis (strain ATCC 700084 / mc(2)155) GN=etfA PE=4 SV=1	Electron transfer flavoprotein, alpha subunit	etfA	Yes	Yes	Yes	Yes	Yes	Yes	Yes	Yes	Yes	Yes	Yes	Yes	Yes	Yes	Yes	Yes	Yes	Yes
A0QUV8	>tr|A0QUV8|A0QUV8_MYCS2 NmrA-like protein OS=Mycobacterium smegmatis (strain ATCC 700084 / mc(2)155) GN=MSMEG_2353 PE=4 SV=1	NmrA-like protein	MSMEG_2353	Yes	Yes	Yes	Yes	Yes	Yes	Yes	Yes	Yes	Yes	Yes	Yes	Yes	Yes	Yes	Yes	Yes	Yes
A0QUW2	>tr|A0QUW2|A0QUW2_MYCS2 Cysteine desulfurase OS=Mycobacterium smegmatis (strain ATCC 700084 / mc(2)155) GN=MSMEG_2357 PE=4 SV=1	Cysteine desulfurase	MSMEG_2357	Yes	Yes	Yes	Yes	Yes	Yes	Yes	Yes	Yes	Yes	Yes	Yes	Yes	Yes	Yes	Yes	Yes	Yes
A0QUW3	>sp|A0QUW3|MNMA_MYCS2 tRNA-specific 2-thiouridylase MnmA OS=Mycobacterium smegmatis (strain ATCC 700084 / mc(2)155) GN=mnmA PE=3 SV=1	tRNA-specific 2-thiouridylase MnmA	mnmA	Yes	Yes	Yes	Yes	Yes	Yes	Yes	Yes	Yes	Yes	Yes	Yes	Yes	Yes	Yes	Yes	Yes	Yes
A0QUW4	>tr|A0QUW4|A0QUW4_MYCS2 Methionine synthase, vitamin-B12 independent OS=Mycobacterium smegmatis (strain ATCC 700084 / mc(2)155) GN=MSMEG_2359 PE=4 SV=1	Methionine synthase, vitamin-B12 independent	MSMEG_2359	Yes	Yes	Yes	Yes	Yes	Yes	Yes	Yes	Yes	Yes	Yes	Yes	Yes	Yes	Yes	Yes	Yes	Yes
A0QUW5	>tr|A0QUW5|A0QUW5_MYCS2 4-coumarate CoA ligase OS=Mycobacterium smegmatis (strain ATCC 700084 / mc(2)155) GN=MSMEG_2360 PE=4 SV=1	4-coumarate CoA ligase	MSMEG_2360	Yes	Yes	Yes	Yes	Yes	Yes	Yes	Yes	Yes	Yes	Yes	Yes	Yes	Yes	Yes	Yes	Yes	Yes
A0QUW6	>tr|A0QUW6|A0QUW6_MYCS2 Phosphoribosylglycinamide formyltransferase OS=Mycobacterium smegmatis (strain ATCC 700084 / mc(2)155) GN=MSMEG_2361 PE=4 SV=1	Phosphoribosylglycinamide formyltransferase	MSMEG_2361	Yes	Yes	Yes	Yes	Yes	Yes	Yes	Yes	Yes	Yes	Yes	Yes	Yes	Yes	Yes	Yes	Yes	Yes
A0QUW7	>sp|A0QUW7|DNLJ_MYCS2 DNA ligase A OS=Mycobacterium smegmatis (strain ATCC 700084 / mc(2)155) GN=ligA PE=1 SV=1	DNA ligase A	ligA	Yes	Yes	Yes	Yes	Yes	Yes	Yes	Yes	Yes	Yes	Yes	Yes	Yes	Yes	Yes	Yes	Yes	Yes
A0QUW8	>tr|A0QUW8|A0QUW8_MYCS2 Amino acid-binding ACT OS=Mycobacterium smegmatis (strain ATCC 700084 / mc(2)155) GN=MSMEG_2363 PE=4 SV=1	Amino acid-binding ACT	MSMEG_2363	Yes	Yes	Yes	Yes	Yes	Yes	Yes	Yes	Yes	Yes	Yes	Yes	Yes	Yes	Yes	Yes	Yes	Yes
A0QUX0	>tr|A0QUX0|A0QUX0_MYCS2 Glutamyl-tRNA(Gln) amidotransferase subunit A OS=Mycobacterium smegmatis (strain ATCC 700084 / mc(2)155) GN=gatA PE=3 SV=1	Glutamyl-tRNA(Gln) amidotransferase subunit A	gatA	Yes	Yes	Yes	Yes	Yes	Yes	Yes	Yes	Yes	Yes	Yes	Yes	Yes	Yes	Yes	Yes	Yes	Yes
A0QUX1	>sp|A0QUX1|GATB_MYCS2 Aspartyl/glutamyl-tRNA(Asn/Gln) amidotransferase subunit B OS=Mycobacterium smegmatis (strain ATCC 700084 / mc(2)155) GN=gatB PE=3 SV=1	Aspartyl/glutamyl-tRNA(Asn/Gln) amidotransferase subunit B	gatB	Yes	Yes	Yes	Yes	Yes	Yes	Yes	Yes	Yes	Yes	Yes	Yes	Yes	Yes	Yes	Yes	Yes	Yes
A0QUX3	>tr|A0QUX3|A0QUX3_MYCS2 LppZ protein OS=Mycobacterium smegmatis (strain ATCC 700084 / mc(2)155) GN=MSMEG_2369 PE=4 SV=1	LppZ protein	MSMEG_2369	Yes	Yes	Yes	Yes	Yes	Yes	Yes	Yes	Yes	Yes	Yes	No	Yes	Yes	Yes	Yes	Yes	Yes
A0QUX4	>tr|A0QUX4|A0QUX4_MYCS2 DoxX OS=Mycobacterium smegmatis (strain ATCC 700084 / mc(2)155) GN=MSMEG_2370 PE=4 SV=1	DoxX	MSMEG_2370	Yes	Yes	Yes	Yes	Yes	Yes	Yes	Yes	Yes	Yes	Yes	Yes	Yes	Yes	Yes	No	Yes	Yes
A0QUX5	>tr|A0QUX5|A0QUX5_MYCS2 Low molecular weight protein antigen 6 OS=Mycobacterium smegmatis (strain ATCC 700084 / mc(2)155) GN=MSMEG_2371 PE=4 SV=1	Low molecular weight protein antigen 6	MSMEG_2371	Yes	Yes	Yes	Yes	Yes	Yes	Yes	Yes	Yes	Yes	Yes	Yes	Yes	Yes	Yes	Yes	Yes	Yes
A0QUX6	>tr|A0QUX6|A0QUX6_MYCS2 Acetolactate synthase OS=Mycobacterium smegmatis (strain ATCC 700084 / mc(2)155) GN=ilvB PE=3 SV=1	Acetolactate synthase	ilvB	Yes	Yes	Yes	Yes	Yes	Yes	Yes	Yes	Yes	Yes	Yes	Yes	Yes	Yes	Yes	Yes	Yes	Yes
A0QUX7	>sp|A0QUX7|ILVH_MYCS2 Acetolactate synthase small subunit OS=Mycobacterium smegmatis (strain ATCC 700084 / mc(2)155) GN=ilvH PE=1 SV=1	Acetolactate synthase small subunit	ilvH	Yes	Yes	Yes	Yes	Yes	Yes	Yes	Yes	Yes	Yes	Yes	Yes	Yes	Yes	Yes	Yes	Yes	Yes
A0QUX8	>sp|A0QUX8|ILVC_MYCS2 Ketol-acid reductoisomerase OS=Mycobacterium smegmatis (strain ATCC 700084 / mc(2)155) GN=ilvC PE=1 SV=1	Ketol-acid reductoisomerase	ilvC	Yes	Yes	Yes	Yes	Yes	Yes	Yes	Yes	Yes	Yes	Yes	Yes	Yes	Yes	Yes	Yes	Yes	Yes
A0QUX9	>tr|A0QUX9|A0QUX9_MYCS2 Flavodoxin/nitric oxide synthase OS=Mycobacterium smegmatis (strain ATCC 700084 / mc(2)155) GN=wrbA PE=4 SV=1	Flavodoxin/nitric oxide synthase	wrbA	No	No	Yes	No	Yes	Yes	No	Yes	Yes	No	No	Yes	Yes	Yes	Yes	Yes	Yes	Yes
A0QUY0	>tr|A0QUY0|A0QUY0_MYCS2 Uncharacterized protein OS=Mycobacterium smegmatis (strain ATCC 700084 / mc(2)155) GN=MSMEG_2376 PE=4 SV=1	Uncharacterized protein	MSMEG_2376	Yes	Yes	Yes	Yes	Yes	No	Yes	Yes	Yes	No	No	No	No	Yes	Yes	Yes	Yes	Yes
A0QUY1	>tr|A0QUY1|A0QUY1_MYCS2 P49 protein OS=Mycobacterium smegmatis (strain ATCC 700084 / mc(2)155) GN=MSMEG_2377 PE=4 SV=1	P49 protein	MSMEG_2377	Yes	Yes	Yes	Yes	Yes	Yes	Yes	Yes	Yes	Yes	Yes	Yes	Yes	Yes	Yes	Yes	Yes	Yes
A0QUY2	>tr|A0QUY2|A0QUY2_MYCS2 D-3-phosphoglycerate dehydrogenase OS=Mycobacterium smegmatis (strain ATCC 700084 / mc(2)155) GN=serA PE=3 SV=1	D-3-phosphoglycerate dehydrogenase	serA	Yes	Yes	Yes	Yes	Yes	Yes	Yes	Yes	Yes	Yes	Yes	Yes	Yes	Yes	Yes	Yes	Yes	Yes
A0QUY3	>tr|A0QUY3|A0QUY3_MYCS2 3-isopropylmalate dehydrogenase OS=Mycobacterium smegmatis (strain ATCC 700084 / mc(2)155) GN=leuB PE=3 SV=1	3-isopropylmalate dehydrogenase	leuB	Yes	Yes	Yes	Yes	Yes	Yes	Yes	Yes	Yes	Yes	Yes	Yes	Yes	Yes	Yes	Yes	Yes	Yes
A0QUY5	>tr|A0QUY5|A0QUY5_MYCS2 Uncharacterized protein OS=Mycobacterium smegmatis (strain ATCC 700084 / mc(2)155) GN=MSMEG_2381 PE=4 SV=1	Uncharacterized protein	MSMEG_2381	Yes	Yes	Yes	Yes	Yes	Yes	Yes	Yes	Yes	Yes	Yes	Yes	Yes	Yes	Yes	Yes	Yes	Yes
A0QUY6	>tr|A0QUY6|A0QUY6_MYCS2 5-carboxymethyl-2-hydroxymuconate delta-isomerase OS=Mycobacterium smegmatis (strain ATCC 700084 / mc(2)155) GN=MSMEG_2382 PE=1 SV=1	5-carboxymethyl-2-hydroxymuconate delta-isomerase	MSMEG_2382	Yes	Yes	Yes	Yes	Yes	Yes	Yes	Yes	Yes	Yes	Yes	Yes	Yes	Yes	Yes	Yes	Yes	Yes
A0QUY7	>sp|A0QUY7|SYE_MYCS2 Glutamate--tRNA ligase OS=Mycobacterium smegmatis (strain ATCC 700084 / mc(2)155) GN=gltX PE=1 SV=1	Glutamate--tRNA ligase	gltX	Yes	Yes	Yes	Yes	Yes	Yes	Yes	Yes	Yes	Yes	Yes	Yes	Yes	Yes	Yes	Yes	Yes	Yes
A0QUY8	>tr|A0QUY8|A0QUY8_MYCS2 Transcriptional regulator (Bacterial regulatory proteins, IclR family) OS=Mycobacterium smegmatis (strain ATCC 700084 / mc(2)155) GN=MSMEG_2386 PE=4 SV=1	Transcriptional regulator (Bacterial regulatory proteins, IclR family)	MSMEG_2386	Yes	Yes	Yes	Yes	Yes	Yes	Yes	Yes	Yes	Yes	Yes	Yes	Yes	Yes	Yes	Yes	Yes	Yes
A0QUY9	>tr|A0QUY9|A0QUY9_MYCS2 3-isopropylmalate dehydratase large subunit OS=Mycobacterium smegmatis (strain ATCC 700084 / mc(2)155) GN=leuC PE=3 SV=1	3-isopropylmalate dehydratase large subunit	leuC	Yes	Yes	Yes	Yes	Yes	Yes	Yes	Yes	Yes	Yes	Yes	Yes	Yes	Yes	Yes	Yes	Yes	Yes
A0QUZ0	>tr|A0QUZ0|A0QUZ0_MYCS2 3-isopropylmalate dehydratase small subunit OS=Mycobacterium smegmatis (strain ATCC 700084 / mc(2)155) GN=leuD PE=3 SV=1	3-isopropylmalate dehydratase small subunit	leuD	Yes	Yes	Yes	Yes	Yes	Yes	Yes	Yes	Yes	Yes	Yes	Yes	Yes	Yes	Yes	Yes	Yes	Yes
A0QUZ2	>tr|A0QUZ2|A0QUZ2_MYCS2 Hydrolase, NUDIX family protein OS=Mycobacterium smegmatis (strain ATCC 700084 / mc(2)155) GN=MSMEG_2390 PE=3 SV=1	Hydrolase, NUDIX family protein	MSMEG_2390	Yes	Yes	Yes	Yes	Yes	Yes	Yes	Yes	Yes	Yes	Yes	Yes	Yes	Yes	Yes	Yes	Yes	Yes
A0QUZ3	>tr|A0QUZ3|A0QUZ3_MYCS2 Polyphosphate kinase OS=Mycobacterium smegmatis (strain ATCC 700084 / mc(2)155) GN=ppk PE=3 SV=1	Polyphosphate kinase	ppk	Yes	Yes	Yes	Yes	Yes	Yes	Yes	Yes	Yes	Yes	Yes	Yes	Yes	Yes	Yes	Yes	Yes	Yes
A0QUZ4	>sp|A0QUZ4|COFC_MYCS2 2-phospho-L-lactate guanylyltransferase OS=Mycobacterium smegmatis (strain ATCC 700084 / mc(2)155) GN=cofC PE=1 SV=1	2-phospho-L-lactate guanylyltransferase	cofC	Yes	Yes	Yes	Yes	Yes	Yes	Yes	Yes	Yes	Yes	Yes	Yes	Yes	Yes	Yes	Yes	Yes	Yes
A0QUZ5	>tr|A0QUZ5|A0QUZ5_MYCS2 Glycerol-3-phosphate dehydrogenase NAD(P) OS=Mycobacterium smegmatis (strain ATCC 700084 / mc(2)155) GN=gpsA PE=3 SV=1	Glycerol-3-phosphate dehydrogenase NAD(P)	gpsA	Yes	Yes	Yes	Yes	Yes	Yes	Yes	Yes	Yes	Yes	Yes	Yes	Yes	Yes	Yes	Yes	Yes	Yes
A0QUZ6	>tr|A0QUZ6|A0QUZ6_MYCS2 Cys/Met metabolism pyridoxal-phosphate-dependent enzyme OS=Mycobacterium smegmatis (strain ATCC 700084 / mc(2)155) GN=MSMEG_2394 PE=3 SV=1	Cys/Met metabolism pyridoxal-phosphate-dependent enzyme	MSMEG_2394	Yes	Yes	Yes	Yes	Yes	Yes	Yes	Yes	Yes	Yes	Yes	Yes	Yes	Yes	Yes	Yes	Yes	Yes
A0QUZ7	>sp|A0QUZ7|DDL_MYCS2 D-alanine--D-alanine ligase OS=Mycobacterium smegmatis (strain ATCC 700084 / mc(2)155) GN=ddl PE=3 SV=1	D-alanine--D-alanine ligase	ddl	Yes	Yes	Yes	Yes	Yes	Yes	Yes	Yes	Yes	Yes	Yes	Yes	Yes	Yes	Yes	Yes	Yes	Yes
A0QUZ8	>tr|A0QUZ8|A0QUZ8_MYCS2 Putative conserved secreted protein OS=Mycobacterium smegmatis (strain ATCC 700084 / mc(2)155) GN=MSMEG_2396 PE=4 SV=1	Putative conserved secreted protein	MSMEG_2396	Yes	Yes	Yes	Yes	Yes	Yes	Yes	Yes	Yes	Yes	Yes	Yes	Yes	Yes	Yes	Yes	Yes	Yes
A0QUZ9	>tr|A0QUZ9|A0QUZ9_MYCS2 Transcriptional regulator, AsnC family OS=Mycobacterium smegmatis (strain ATCC 700084 / mc(2)155) GN=MSMEG_2397 PE=4 SV=1	Transcriptional regulator, AsnC family	MSMEG_2397	Yes	Yes	Yes	Yes	Yes	Yes	Yes	Yes	Yes	Yes	Yes	Yes	Yes	Yes	Yes	Yes	Yes	Yes
A0QV00	>tr|A0QV00|A0QV00_MYCS2 Thiamine-monophosphate kinase OS=Mycobacterium smegmatis (strain ATCC 700084 / mc(2)155) GN=thiL PE=3 SV=1	Thiamine-monophosphate kinase	thiL	Yes	Yes	Yes	Yes	Yes	Yes	Yes	Yes	Yes	Yes	Yes	Yes	Yes	Yes	Yes	Yes	Yes	Yes
A0QV01	>sp|A0QV01|UNG_MYCS2 Uracil-DNA glycosylase OS=Mycobacterium smegmatis (strain ATCC 700084 / mc(2)155) GN=ung PE=3 SV=1	Uracil-DNA glycosylase	ung	Yes	Yes	Yes	Yes	Yes	Yes	Yes	Yes	Yes	Yes	Yes	Yes	Yes	Yes	Yes	Yes	Yes	Yes
A0QV03	>tr|A0QV03|A0QV03_MYCS2 LSU ribosomal protein L28P OS=Mycobacterium smegmatis (strain ATCC 700084 / mc(2)155) GN=rpmB PE=3 SV=1	LSU ribosomal protein L28P	rpmB	Yes	Yes	Yes	Yes	Yes	Yes	Yes	Yes	Yes	Yes	Yes	Yes	Yes	Yes	Yes	Yes	Yes	Yes
A0QV04	>tr|A0QV04|A0QV04_MYCS2 Dak phosphatase OS=Mycobacterium smegmatis (strain ATCC 700084 / mc(2)155) GN=MSMEG_2402 PE=4 SV=1	Dak phosphatase	MSMEG_2402	Yes	Yes	Yes	Yes	Yes	Yes	Yes	Yes	Yes	Yes	Yes	Yes	Yes	Yes	Yes	Yes	Yes	Yes
A0QV05	>tr|A0QV05|A0QV05_MYCS2 ATP-dependent DNA helicase RecG OS=Mycobacterium smegmatis (strain ATCC 700084 / mc(2)155) GN=recG PE=4 SV=1	ATP-dependent DNA helicase RecG	recG	Yes	Yes	Yes	Yes	Yes	Yes	Yes	Yes	Yes	Yes	Yes	Yes	Yes	Yes	Yes	Yes	Yes	Yes
A0QV09	>sp|A0QV09|Y2407_MYCS2 Uncharacterized oxidoreductase MSMEG_2407/MSMEI_2346 OS=Mycobacterium smegmatis (strain ATCC 700084 / mc(2)155) GN=MSMEG_2407 PE=1 SV=1	Uncharacterized oxidoreductase MSMEG_2407/MSMEI_2346	MSMEG_2407	Yes	Yes	Yes	Yes	Yes	Yes	Yes	Yes	Yes	Yes	Yes	Yes	Yes	Yes	Yes	Yes	Yes	Yes
A0QV10	>sp|A0QV10|Y2408_MYCS2 Uncharacterized oxidoreductase MSMEG_2408/MSMEI_2347 OS=Mycobacterium smegmatis (strain ATCC 700084 / mc(2)155) GN=MSMEG_2408 PE=1 SV=1	Uncharacterized oxidoreductase MSMEG_2408/MSMEI_2347	MSMEG_2408	Yes	Yes	Yes	Yes	Yes	Yes	Yes	Yes	Yes	Yes	Yes	Yes	Yes	Yes	Yes	Yes	Yes	Yes
A0QV11	>tr|A0QV11|A0QV11_MYCS2 Alpha/beta hydrolase fold family protein OS=Mycobacterium smegmatis (strain ATCC 700084 / mc(2)155) GN=MSMEG_2409 PE=4 SV=1	Alpha/beta hydrolase fold family protein	MSMEG_2409	Yes	Yes	Yes	Yes	Yes	Yes	Yes	Yes	Yes	Yes	Yes	Yes	Yes	Yes	Yes	Yes	Yes	Yes
A0QV12	>tr|A0QV12|A0QV12_MYCS2 Putative conserved membrane protein OS=Mycobacterium smegmatis (strain ATCC 700084 / mc(2)155) GN=MSMEG_2410 PE=4 SV=1	Putative conserved membrane protein	MSMEG_2410	Yes	Yes	Yes	Yes	Yes	Yes	Yes	Yes	Yes	Yes	Yes	Yes	Yes	Yes	Yes	Yes	Yes	Yes
A0QV14	>tr|A0QV14|A0QV14_MYCS2 Pyruvate carboxylase OS=Mycobacterium smegmatis (strain ATCC 700084 / mc(2)155) GN=pyc PE=4 SV=1	Pyruvate carboxylase	pyc	Yes	Yes	Yes	Yes	Yes	Yes	Yes	Yes	Yes	Yes	Yes	Yes	Yes	Yes	Yes	Yes	Yes	Yes
A0QV15	>tr|A0QV15|A0QV15_MYCS2 Putative methyltransferase OS=Mycobacterium smegmatis (strain ATCC 700084 / mc(2)155) GN=MSMEG_2413 PE=4 SV=1	Putative methyltransferase	MSMEG_2413	Yes	Yes	Yes	Yes	Yes	Yes	Yes	Yes	Yes	Yes	Yes	Yes	Yes	Yes	Yes	Yes	Yes	Yes
A0QV16	>sp|A0QV16|COAD_MYCS2 Phosphopantetheine adenylyltransferase OS=Mycobacterium smegmatis (strain ATCC 700084 / mc(2)155) GN=coaD PE=3 SV=1	Phosphopantetheine adenylyltransferase	coaD	Yes	Yes	Yes	Yes	Yes	Yes	Yes	Yes	Yes	Yes	Yes	Yes	Yes	Yes	Yes	Yes	Yes	Yes
A0QV17	>tr|A0QV17|A0QV17_MYCS2 Hemerythrin HHE cation binding region OS=Mycobacterium smegmatis (strain ATCC 700084 / mc(2)155) GN=MSMEG_2415 PE=4 SV=1	Hemerythrin HHE cation binding region	MSMEG_2415	Yes	Yes	Yes	Yes	Yes	Yes	Yes	Yes	Yes	No	Yes	Yes	Yes	Yes	Yes	Yes	Yes	Yes
A0QV18	>tr|A0QV18|A0QV18_MYCS2 Uncharacterized protein OS=Mycobacterium smegmatis (strain ATCC 700084 / mc(2)155) GN=MSMEG_2416 PE=4 SV=1	Uncharacterized protein	MSMEG_2416	Yes	Yes	Yes	Yes	Yes	Yes	Yes	Yes	Yes	Yes	Yes	Yes	Yes	Yes	Yes	Yes	Yes	Yes
A0QV19	>tr|A0QV19|A0QV19_MYCS2 Uncharacterized protein OS=Mycobacterium smegmatis (strain ATCC 700084 / mc(2)155) GN=MSMEG_2417 PE=4 SV=1	Uncharacterized protein	MSMEG_2417	Yes	Yes	Yes	Yes	Yes	Yes	Yes	Yes	Yes	Yes	Yes	Yes	Yes	Yes	Yes	Yes	Yes	Yes
A0QV20	>sp|A0QV20|RNC_MYCS2 Ribonuclease 3 OS=Mycobacterium smegmatis (strain ATCC 700084 / mc(2)155) GN=rnc PE=3 SV=1	Ribonuclease 3	rnc	Yes	Yes	Yes	Yes	Yes	Yes	Yes	Yes	Yes	Yes	Yes	Yes	Yes	Yes	Yes	Yes	Yes	Yes
A0QV21	>sp|A0QV21|FPG_MYCS2 Formamidopyrimidine-DNA glycosylase OS=Mycobacterium smegmatis (strain ATCC 700084 / mc(2)155) GN=fpg PE=3 SV=1	Formamidopyrimidine-DNA glycosylase	fpg	Yes	Yes	Yes	Yes	Yes	Yes	Yes	Yes	Yes	Yes	Yes	Yes	Yes	Yes	Yes	Yes	Yes	Yes
A0QV23	>tr|A0QV23|A0QV23_MYCS2 OsmC family protein OS=Mycobacterium smegmatis (strain ATCC 700084 / mc(2)155) GN=MSMEG_2421 PE=4 SV=1	OsmC family protein	MSMEG_2421	Yes	Yes	Yes	Yes	Yes	Yes	Yes	Yes	Yes	Yes	Yes	Yes	Yes	Yes	Yes	Yes	Yes	Yes
A0QV24	>sp|A0QV24|ACYP_MYCS2 Acylphosphatase OS=Mycobacterium smegmatis (strain ATCC 700084 / mc(2)155) GN=acyP PE=3 SV=1	Acylphosphatase	acyP	Yes	Yes	Yes	Yes	Yes	Yes	Yes	Yes	Yes	Yes	Yes	Yes	Yes	Yes	Yes	Yes	Yes	Yes
A0QV25	>tr|A0QV25|A0QV25_MYCS2 Chromosome segregation protein SMC OS=Mycobacterium smegmatis (strain ATCC 700084 / mc(2)155) GN=smc PE=3 SV=1	Chromosome segregation protein SMC	smc	Yes	Yes	Yes	Yes	Yes	Yes	Yes	Yes	Yes	Yes	Yes	Yes	Yes	Yes	Yes	Yes	Yes	Yes
A0QV26	>tr|A0QV26|A0QV26_MYCS2 Signal recognition particle receptor FtsY OS=Mycobacterium smegmatis (strain ATCC 700084 / mc(2)155) GN=ftsY PE=3 SV=1	Signal recognition particle receptor FtsY	ftsY	Yes	Yes	Yes	Yes	Yes	Yes	Yes	Yes	Yes	Yes	Yes	Yes	Yes	Yes	Yes	Yes	Yes	Yes
A0QV28	>tr|A0QV28|A0QV28_MYCS2 Nitrogen regulatory protein P-II OS=Mycobacterium smegmatis (strain ATCC 700084 / mc(2)155) GN=glnB PE=3 SV=1	Nitrogen regulatory protein P-II	glnB	Yes	Yes	Yes	Yes	Yes	Yes	Yes	Yes	Yes	Yes	Yes	Yes	Yes	Yes	Yes	Yes	Yes	Yes
A0QV29	>tr|A0QV29|A0QV29_MYCS2 Protein-P-II uridylyltransferase OS=Mycobacterium smegmatis (strain ATCC 700084 / mc(2)155) GN=glnD PE=3 SV=1	Protein-P-II uridylyltransferase	glnD	Yes	Yes	Yes	Yes	Yes	Yes	Yes	Yes	Yes	Yes	Yes	Yes	Yes	Yes	Yes	Yes	Yes	Yes
A0QV31	>tr|A0QV31|A0QV31_MYCS2 Aldo/keto reductase OS=Mycobacterium smegmatis (strain ATCC 700084 / mc(2)155) GN=MSMEG_2429 PE=4 SV=1	Aldo/keto reductase	MSMEG_2429	Yes	Yes	Yes	Yes	Yes	Yes	Yes	Yes	Yes	Yes	Yes	Yes	Yes	Yes	Yes	Yes	Yes	Yes
A0QV32	>tr|A0QV32|A0QV32_MYCS2 Signal recognition particle GTPase OS=Mycobacterium smegmatis (strain ATCC 700084 / mc(2)155) GN=ffh PE=3 SV=1	Signal recognition particle GTPase	ffh	Yes	Yes	Yes	Yes	Yes	Yes	Yes	Yes	Yes	Yes	Yes	Yes	Yes	Yes	Yes	Yes	Yes	Yes
A0QV33	>tr|A0QV33|A0QV33_MYCS2 Amidohydrolase OS=Mycobacterium smegmatis (strain ATCC 700084 / mc(2)155) GN=MSMEG_2431 PE=4 SV=1	Amidohydrolase	MSMEG_2431	Yes	Yes	Yes	Yes	Yes	Yes	Yes	Yes	Yes	Yes	Yes	Yes	Yes	Yes	Yes	Yes	Yes	Yes
A0QV35	>tr|A0QV35|A0QV35_MYCS2 D-alanyl-D-alanine carboxypeptidase OS=Mycobacterium smegmatis (strain ATCC 700084 / mc(2)155) GN=dacB PE=3 SV=1	D-alanyl-D-alanine carboxypeptidase	dacB	Yes	Yes	Yes	Yes	Yes	Yes	Yes	Yes	Yes	Yes	Yes	Yes	Yes	Yes	Yes	Yes	Yes	Yes
A0QV36	>tr|A0QV36|A0QV36_MYCS2 Uncharacterized protein OS=Mycobacterium smegmatis (strain ATCC 700084 / mc(2)155) GN=MSMEG_2434 PE=4 SV=1	Uncharacterized protein	MSMEG_2434	Yes	Yes	Yes	Yes	Yes	Yes	Yes	Yes	Yes	Yes	Yes	Yes	Yes	Yes	Yes	Yes	Yes	Yes
A0QV37	>sp|A0QV37|RS16_MYCS2 30S ribosomal protein S16 OS=Mycobacterium smegmatis (strain ATCC 700084 / mc(2)155) GN=rpsP PE=1 SV=1	30S ribosomal protein S16	rpsP	Yes	Yes	Yes	Yes	Yes	Yes	Yes	Yes	Yes	Yes	Yes	Yes	Yes	Yes	Yes	Yes	Yes	Yes
A0QV38	>tr|A0QV38|A0QV38_MYCS2 UPF0109 protein MSMEG_2436 OS=Mycobacterium smegmatis (strain ATCC 700084 / mc(2)155) GN=MSMEG_2436 PE=3 SV=1	UPF0109 protein MSMEG_2436	MSMEG_2436	Yes	Yes	Yes	Yes	Yes	Yes	Yes	Yes	Yes	Yes	Yes	Yes	Yes	Yes	Yes	Yes	Yes	Yes
A0QV39	>sp|A0QV39|RIMM_MYCS2 Ribosome maturation factor RimM OS=Mycobacterium smegmatis (strain ATCC 700084 / mc(2)155) GN=rimM PE=1 SV=1	Ribosome maturation factor RimM	rimM	Yes	Yes	Yes	Yes	Yes	Yes	Yes	Yes	Yes	Yes	Yes	Yes	Yes	Yes	Yes	Yes	Yes	Yes
A0QV40	>tr|A0QV40|A0QV40_MYCS2 tRNA (Guanine-N(1)-)-methyltransferase OS=Mycobacterium smegmatis (strain ATCC 700084 / mc(2)155) GN=trmD PE=3 SV=1	tRNA (Guanine-N(1)-)-methyltransferase	trmD	Yes	Yes	Yes	Yes	Yes	Yes	Yes	Yes	Yes	Yes	Yes	Yes	Yes	Yes	Yes	Yes	Yes	Yes
A0QV41	>tr|A0QV41|A0QV41_MYCS2 Alanine rich lipoprotein lppW OS=Mycobacterium smegmatis (strain ATCC 700084 / mc(2)155) GN=lppW PE=4 SV=1	Alanine rich lipoprotein lppW	lppW	Yes	Yes	Yes	Yes	Yes	Yes	Yes	Yes	Yes	Yes	No	Yes	Yes	Yes	Yes	Yes	Yes	Yes
A0QV42	>sp|A0QV42|RL19_MYCS2 50S ribosomal protein L19 OS=Mycobacterium smegmatis (strain ATCC 700084 / mc(2)155) GN=rplS PE=1 SV=1	50S ribosomal protein L19	rplS	Yes	Yes	Yes	Yes	Yes	Yes	Yes	Yes	Yes	Yes	Yes	Yes	Yes	Yes	Yes	Yes	Yes	Yes
A0QV43	>tr|A0QV43|A0QV43_MYCS2 Signal peptidase I OS=Mycobacterium smegmatis (strain ATCC 700084 / mc(2)155) GN=lepB PE=4 SV=1	Signal peptidase I	lepB	Yes	Yes	Yes	Yes	Yes	Yes	Yes	Yes	Yes	Yes	Yes	Yes	Yes	Yes	Yes	Yes	Yes	Yes
A0QV45	>tr|A0QV45|A0QV45_MYCS2 Uncharacterized protein OS=Mycobacterium smegmatis (strain ATCC 700084 / mc(2)155) GN=MSMEG_2443 PE=4 SV=1	Uncharacterized protein	MSMEG_2443	Yes	Yes	Yes	Yes	Yes	Yes	Yes	Yes	Yes	Yes	Yes	Yes	Yes	Yes	Yes	Yes	Yes	Yes
A0QV46	>tr|A0QV46|A0QV46_MYCS2 Dienelactone hydrolase OS=Mycobacterium smegmatis (strain ATCC 700084 / mc(2)155) GN=MSMEG_2444 PE=4 SV=1	Dienelactone hydrolase	MSMEG_2444	Yes	Yes	Yes	Yes	Yes	Yes	Yes	Yes	Yes	Yes	Yes	Yes	Yes	Yes	Yes	Yes	Yes	Yes
A0QV47	>sp|A0QV47|Y2445_MYCS2 UPF0061 protein MSMEG_2445/MSMEI_2384 OS=Mycobacterium smegmatis (strain ATCC 700084 / mc(2)155) GN=MSMEG_2445 PE=3 SV=1	UPF0061 protein MSMEG_2445/MSMEI_2384	MSMEG_2445	Yes	Yes	Yes	Yes	Yes	Yes	Yes	Yes	Yes	Yes	Yes	Yes	Yes	Yes	Yes	Yes	Yes	Yes
A0QV49	>tr|A0QV49|A0QV49_MYCS2 Purine catabolism PurC-like protein OS=Mycobacterium smegmatis (strain ATCC 700084 / mc(2)155) GN=MSMEG_2447 PE=4 SV=1	Purine catabolism PurC-like protein	MSMEG_2447	Yes	Yes	Yes	Yes	Yes	Yes	Yes	Yes	Yes	No	Yes	Yes	Yes	Yes	Yes	Yes	Yes	Yes
A0QV51	>tr|A0QV51|A0QV51_MYCS2 Methylmalonate-semialdehyde dehydrogenase OS=Mycobacterium smegmatis (strain ATCC 700084 / mc(2)155) GN=mmsA PE=3 SV=1	Methylmalonate-semialdehyde dehydrogenase	mmsA	Yes	Yes	Yes	Yes	Yes	Yes	Yes	Yes	Yes	Yes	Yes	Yes	Yes	Yes	Yes	Yes	Yes	Yes
A0QV52	>tr|A0QV52|A0QV52_MYCS2 Adenosylmethionine--8-amino-7-oxononanoate transaminase OS=Mycobacterium smegmatis (strain ATCC 700084 / mc(2)155) GN=MSMEG_2450 PE=3 SV=1	Adenosylmethionine--8-amino-7-oxononanoate transaminase	MSMEG_2450	Yes	Yes	Yes	Yes	Yes	Yes	Yes	Yes	Yes	Yes	Yes	Yes	Yes	Yes	Yes	Yes	Yes	Yes
A0QV53	>tr|A0QV53|A0QV53_MYCS2 HAD-superfamily protein hydrolase, subfamily protein IIA OS=Mycobacterium smegmatis (strain ATCC 700084 / mc(2)155) GN=MSMEG_2451 PE=4 SV=1	HAD-superfamily protein hydrolase, subfamily protein IIA	MSMEG_2451	Yes	Yes	Yes	Yes	Yes	Yes	Yes	Yes	Yes	Yes	Yes	Yes	Yes	Yes	Yes	Yes	Yes	Yes
A0QV55	>tr|A0QV55|A0QV55_MYCS2 Transcriptional regulator, GntR family OS=Mycobacterium smegmatis (strain ATCC 700084 / mc(2)155) GN=MSMEG_2453 PE=4 SV=1	Transcriptional regulator, GntR family	MSMEG_2453	Yes	Yes	Yes	Yes	Yes	Yes	Yes	Yes	Yes	Yes	Yes	Yes	Yes	Yes	Yes	Yes	Yes	Yes
A0QV56	>tr|A0QV56|A0QV56_MYCS2 Translation initiation inhibitor OS=Mycobacterium smegmatis (strain ATCC 700084 / mc(2)155) GN=MSMEG_2454 PE=4 SV=1	Translation initiation inhibitor	MSMEG_2454	No	Yes	Yes	Yes	Yes	Yes	Yes	Yes	Yes	Yes	Yes	Yes	No	Yes	Yes	Yes	Yes	Yes
A0QV58	>tr|A0QV58|A0QV58_MYCS2 5,10-methylenetetrahydromethanopterin reductase OS=Mycobacterium smegmatis (strain ATCC 700084 / mc(2)155) GN=MSMEG_2456 PE=4 SV=1	5,10-methylenetetrahydromethanopterin reductase	MSMEG_2456	Yes	Yes	Yes	Yes	Yes	Yes	Yes	Yes	Yes	Yes	Yes	Yes	Yes	Yes	Yes	Yes	Yes	Yes
A0QV60	>tr|A0QV60|A0QV60_MYCS2 Putative substrate-binding protein, ABC-type transporter OS=Mycobacterium smegmatis (strain ATCC 700084 / mc(2)155) GN=MSMEG_2458 PE=4 SV=1	Putative substrate-binding protein, ABC-type transporter	MSMEG_2458	Yes	Yes	Yes	Yes	Yes	Yes	Yes	Yes	Yes	Yes	Yes	Yes	Yes	Yes	Yes	Yes	Yes	Yes
A0QV61	>tr|A0QV61|A0QV61_MYCS2 ABC transporter OS=Mycobacterium smegmatis (strain ATCC 700084 / mc(2)155) GN=MSMEG_2459 PE=3 SV=1	ABC transporter	MSMEG_2459	No	Yes	Yes	Yes	Yes	Yes	Yes	Yes	Yes	Yes	Yes	Yes	Yes	Yes	Yes	Yes	Yes	Yes
A0QV67	>tr|A0QV67|A0QV67_MYCS2 Adenine deaminase OS=Mycobacterium smegmatis (strain ATCC 700084 / mc(2)155) GN=MSMEG_2465 PE=4 SV=1	Adenine deaminase	MSMEG_2465	Yes	Yes	Yes	No	Yes	Yes	Yes	Yes	Yes	Yes	Yes	Yes	Yes	Yes	Yes	Yes	Yes	Yes
A0QV69	>tr|A0QV69|A0QV69_MYCS2 Branched-chain alpha-keto acid dehydrogenase E1 component OS=Mycobacterium smegmatis (strain ATCC 700084 / mc(2)155) GN=MSMEG_2467 PE=4 SV=1	Branched-chain alpha-keto acid dehydrogenase E1 component	MSMEG_2467	Yes	Yes	Yes	Yes	Yes	Yes	Yes	Yes	Yes	Yes	Yes	Yes	Yes	Yes	Yes	Yes	Yes	Yes
A0QV70	>tr|A0QV70|A0QV70_MYCS2 L-carnitine dehydratase/bile acid-inducible protein F OS=Mycobacterium smegmatis (strain ATCC 700084 / mc(2)155) GN=MSMEG_2468 PE=4 SV=1	L-carnitine dehydratase/bile acid-inducible protein F	MSMEG_2468	Yes	Yes	Yes	Yes	Yes	Yes	Yes	Yes	Yes	Yes	Yes	Yes	Yes	Yes	Yes	Yes	Yes	Yes
A0QV71	>tr|A0QV71|A0QV71_MYCS2 Acyl-CoA thioesterase OS=Mycobacterium smegmatis (strain ATCC 700084 / mc(2)155) GN=MSMEG_2470 PE=4 SV=1	Acyl-CoA thioesterase	MSMEG_2470	Yes	Yes	Yes	Yes	Yes	Yes	Yes	Yes	Yes	Yes	Yes	Yes	Yes	Yes	Yes	Yes	Yes	Yes
A0QV74	>tr|A0QV74|A0QV74_MYCS2 AsnC-family protein transcriptional regulator OS=Mycobacterium smegmatis (strain ATCC 700084 / mc(2)155) GN=MSMEG_2472 PE=4 SV=1	AsnC-family protein transcriptional regulator	MSMEG_2472	Yes	Yes	Yes	No	Yes	No	Yes	No	No	Yes	No	Yes	Yes	No	No	Yes	No	Yes
A0QV76	>tr|A0QV76|A0QV76_MYCS2 Aldo/keto reductase OS=Mycobacterium smegmatis (strain ATCC 700084 / mc(2)155) GN=MSMEG_2475 PE=4 SV=1	Aldo/keto reductase	MSMEG_2475	Yes	Yes	Yes	Yes	Yes	Yes	Yes	Yes	Yes	Yes	Yes	Yes	Yes	Yes	Yes	Yes	Yes	Yes
A0QV77	>tr|A0QV77|A0QV77_MYCS2 MarR family protein transcriptional regulatory protein OS=Mycobacterium smegmatis (strain ATCC 700084 / mc(2)155) GN=MSMEG_2476 PE=4 SV=1	MarR family protein transcriptional regulatory protein	MSMEG_2476	Yes	Yes	Yes	Yes	Yes	Yes	Yes	Yes	Yes	Yes	Yes	Yes	Yes	Yes	Yes	Yes	Yes	Yes
A0QV88	>tr|A0QV88|A0QV88_MYCS2 4-aminobutyrate aminotransferase OS=Mycobacterium smegmatis (strain ATCC 700084 / mc(2)155) GN=MSMEG_2487 PE=3 SV=1	4-aminobutyrate aminotransferase	MSMEG_2487	Yes	Yes	Yes	Yes	Yes	Yes	Yes	Yes	Yes	Yes	Yes	Yes	Yes	Yes	Yes	Yes	Yes	Yes
A0QV89	>tr|A0QV89|A0QV89_MYCS2 [NADP+] succinate-semialdehyde dehydrogenase OS=Mycobacterium smegmatis (strain ATCC 700084 / mc(2)155) GN=MSMEG_2488 PE=4 SV=1	[NADP+] succinate-semialdehyde dehydrogenase	MSMEG_2488	Yes	Yes	Yes	Yes	Yes	Yes	Yes	Yes	Yes	Yes	Yes	Yes	Yes	Yes	Yes	Yes	Yes	Yes
A0QV90	>tr|A0QV90|A0QV90_MYCS2 Transcriptional regulator, GntR family OS=Mycobacterium smegmatis (strain ATCC 700084 / mc(2)155) GN=MSMEG_2489 PE=4 SV=1	Transcriptional regulator, GntR family	MSMEG_2489	Yes	Yes	Yes	Yes	Yes	Yes	Yes	Yes	Yes	Yes	Yes	Yes	Yes	Yes	Yes	Yes	Yes	Yes
A0QV91	>tr|A0QV91|A0QV91_MYCS2 Decarboxylase OS=Mycobacterium smegmatis (strain ATCC 700084 / mc(2)155) GN=MSMEG_2490 PE=4 SV=1	Decarboxylase	MSMEG_2490	Yes	Yes	Yes	Yes	Yes	Yes	Yes	Yes	Yes	Yes	Yes	Yes	Yes	Yes	Yes	Yes	Yes	Yes
A0QV92	>tr|A0QV92|A0QV92_MYCS2 D-lactate dehydrogenase OS=Mycobacterium smegmatis (strain ATCC 700084 / mc(2)155) GN=MSMEG_2492 PE=4 SV=1	D-lactate dehydrogenase	MSMEG_2492	Yes	Yes	Yes	Yes	Yes	Yes	No	Yes	Yes	No	Yes	Yes	Yes	Yes	Yes	Yes	Yes	Yes
A0QV97	>tr|A0QV97|A0QV97_MYCS2 D-isomer specific 2-hydroxyacid dehydrogenase NAD-binding protein OS=Mycobacterium smegmatis (strain ATCC 700084 / mc(2)155) GN=MSMEG_2496 PE=3 SV=1	D-isomer specific 2-hydroxyacid dehydrogenase NAD-binding protein	MSMEG_2496	Yes	Yes	Yes	Yes	Yes	Yes	No	Yes	Yes	Yes	Yes	Yes	Yes	Yes	Yes	Yes	Yes	Yes
A0QV98	>tr|A0QV98|A0QV98_MYCS2 Amidase OS=Mycobacterium smegmatis (strain ATCC 700084 / mc(2)155) GN=MSMEG_2497 PE=4 SV=1	Amidase	MSMEG_2497	Yes	Yes	Yes	Yes	Yes	Yes	Yes	Yes	Yes	Yes	Yes	Yes	Yes	Yes	Yes	Yes	Yes	Yes
A0QVB1	>tr|A0QVB1|A0QVB1_MYCS2 Siderophore utilization protein OS=Mycobacterium smegmatis (strain ATCC 700084 / mc(2)155) GN=MSMEG_2511 PE=4 SV=1	Siderophore utilization protein	MSMEG_2511	Yes	Yes	Yes	Yes	Yes	Yes	Yes	Yes	Yes	Yes	Yes	Yes	Yes	Yes	Yes	Yes	Yes	Yes
A0QVB2	>tr|A0QVB2|A0QVB2_MYCS2 L-lactate 2-monooxygenase OS=Mycobacterium smegmatis (strain ATCC 700084 / mc(2)155) GN=MSMEG_2512 PE=4 SV=1	L-lactate 2-monooxygenase	MSMEG_2512	No	Yes	Yes	No	Yes	Yes	No	Yes	Yes	Yes	Yes	No	Yes	Yes	Yes	Yes	Yes	Yes
A0QVB5	>tr|A0QVB5|A0QVB5_MYCS2 Alpha/beta hydrolase fold protein OS=Mycobacterium smegmatis (strain ATCC 700084 / mc(2)155) GN=bphD PE=4 SV=1	Alpha/beta hydrolase fold protein	bphD	Yes	Yes	Yes	Yes	Yes	Yes	Yes	Yes	Yes	Yes	Yes	Yes	Yes	Yes	Yes	Yes	Yes	Yes
A0QVB6	>tr|A0QVB6|A0QVB6_MYCS2 Putative oxidoreductase OS=Mycobacterium smegmatis (strain ATCC 700084 / mc(2)155) GN=MSMEG_2516 PE=4 SV=1	Putative oxidoreductase	MSMEG_2516	Yes	Yes	Yes	Yes	Yes	Yes	Yes	Yes	Yes	Yes	Yes	Yes	Yes	Yes	Yes	Yes	Yes	Yes
A0QVB8	>sp|A0QVB8|RS2_MYCS2 30S ribosomal protein S2 OS=Mycobacterium smegmatis (strain ATCC 700084 / mc(2)155) GN=rpsB PE=3 SV=2	30S ribosomal protein S2	rpsB	Yes	Yes	Yes	Yes	Yes	Yes	Yes	Yes	Yes	Yes	Yes	Yes	Yes	Yes	Yes	Yes	Yes	Yes
A0QVB9	>sp|A0QVB9|EFTS_MYCS2 Elongation factor Ts OS=Mycobacterium smegmatis (strain ATCC 700084 / mc(2)155) GN=tsf PE=1 SV=1	Elongation factor Ts	tsf	Yes	Yes	Yes	Yes	Yes	Yes	Yes	Yes	Yes	Yes	Yes	Yes	Yes	Yes	Yes	Yes	Yes	Yes
A0QVC0	>tr|A0QVC0|A0QVC0_MYCS2 Amidase OS=Mycobacterium smegmatis (strain ATCC 700084 / mc(2)155) GN=amiC PE=4 SV=1	Amidase	amiC	Yes	Yes	Yes	Yes	Yes	Yes	Yes	Yes	Yes	Yes	Yes	Yes	Yes	Yes	Yes	Yes	Yes	Yes
A0QVC7	>tr|A0QVC7|A0QVC7_MYCS2 Glycerate kinase OS=Mycobacterium smegmatis (strain ATCC 700084 / mc(2)155) GN=MSMEG_2528 PE=3 SV=1	Glycerate kinase	MSMEG_2528	Yes	Yes	Yes	Yes	Yes	Yes	Yes	Yes	Yes	Yes	Yes	Yes	Yes	Yes	Yes	Yes	Yes	Yes
A0QVC8	>tr|A0QVC8|A0QVC8_MYCS2 D-isomer specific 2-hydroxyacid dehydrogenase NAD-binding protein OS=Mycobacterium smegmatis (strain ATCC 700084 / mc(2)155) GN=MSMEG_2529 PE=3 SV=1	D-isomer specific 2-hydroxyacid dehydrogenase NAD-binding protein	MSMEG_2529	Yes	Yes	Yes	Yes	Yes	Yes	Yes	Yes	Yes	Yes	Yes	Yes	Yes	Yes	Yes	Yes	Yes	Yes
A0QVC9	>tr|A0QVC9|A0QVC9_MYCS2 4-carboxymuconolactone decarboxylase domain protein OS=Mycobacterium smegmatis (strain ATCC 700084 / mc(2)155) GN=pcaC PE=4 SV=1	4-carboxymuconolactone decarboxylase domain protein	pcaC	No	No	Yes	Yes	Yes	Yes	Yes	Yes	Yes	No	Yes	Yes	Yes	Yes	Yes	Yes	Yes	Yes
A0QVD1	>tr|A0QVD1|A0QVD1_MYCS2 Dehydroquinase dehydratase, type II OS=Mycobacterium smegmatis (strain ATCC 700084 / mc(2)155) GN=aroQ PE=4 SV=1	Dehydroquinase dehydratase, type II	aroQ	Yes	Yes	Yes	Yes	Yes	Yes	Yes	Yes	Yes	Yes	Yes	Yes	Yes	Yes	Yes	Yes	Yes	Yes
A0QVD4	>tr|A0QVD4|A0QVD4_MYCS2 Dehydrogenase/reductase SDR family protein member 10 OS=Mycobacterium smegmatis (strain ATCC 700084 / mc(2)155) GN=MSMEG_2535 PE=4 SV=1	Dehydrogenase/reductase SDR family protein member 10	MSMEG_2535	No	Yes	Yes	No	Yes	Yes	No	Yes	No	Yes	Yes	Yes	Yes	Yes	Yes	Yes	Yes	Yes
A0QVD5	>tr|A0QVD5|A0QVD5_MYCS2 3-oxoacyl-[acyl-carrier-protein] reductase OS=Mycobacterium smegmatis (strain ATCC 700084 / mc(2)155) GN=MSMEG_2536 PE=3 SV=1	3-oxoacyl-[acyl-carrier-protein] reductase	MSMEG_2536	Yes	Yes	Yes	Yes	Yes	Yes	Yes	Yes	Yes	Yes	Yes	Yes	Yes	Yes	Yes	Yes	Yes	Yes
A0QVD7	>tr|A0QVD7|A0QVD7_MYCS2 MarR-family protein transcriptional regulator OS=Mycobacterium smegmatis (strain ATCC 700084 / mc(2)155) GN=MSMEG_2538 PE=4 SV=1	MarR-family protein transcriptional regulator	MSMEG_2538	Yes	Yes	Yes	Yes	Yes	Yes	Yes	Yes	Yes	Yes	Yes	Yes	Yes	Yes	Yes	Yes	Yes	Yes
A0QVD8	>tr|A0QVD8|A0QVD8_MYCS2 Putative benzoquinone methyltransferase OS=Mycobacterium smegmatis (strain ATCC 700084 / mc(2)155) GN=MSMEG_2539 PE=4 SV=1	Putative benzoquinone methyltransferase	MSMEG_2539	Yes	Yes	Yes	Yes	Yes	Yes	Yes	Yes	Yes	Yes	Yes	Yes	Yes	Yes	Yes	Yes	Yes	Yes
A0QVD9	>sp|A0QVD9|PYRH_MYCS2 Uridylate kinase OS=Mycobacterium smegmatis (strain ATCC 700084 / mc(2)155) GN=pyrH PE=1 SV=1	Uridylate kinase	pyrH	Yes	Yes	Yes	Yes	Yes	Yes	Yes	Yes	Yes	Yes	Yes	Yes	Yes	Yes	Yes	Yes	Yes	Yes
A0QVE0	>sp|A0QVE0|RRF_MYCS2 Ribosome-recycling factor OS=Mycobacterium smegmatis (strain ATCC 700084 / mc(2)155) GN=frr PE=1 SV=1	Ribosome-recycling factor	frr	Yes	Yes	Yes	Yes	Yes	Yes	Yes	Yes	Yes	Yes	Yes	Yes	Yes	Yes	Yes	Yes	Yes	Yes
A0QVE4	>sp|A0QVE4|RLMN_MYCS2 Probable dual-specificity RNA methyltransferase RlmN OS=Mycobacterium smegmatis (strain ATCC 700084 / mc(2)155) GN=rlmN PE=3 SV=1	Probable dual-specificity RNA methyltransferase RlmN	rlmN	Yes	Yes	Yes	Yes	Yes	Yes	Yes	Yes	Yes	Yes	Yes	Yes	Yes	Yes	Yes	Yes	Yes	Yes
A0QVE5	>tr|A0QVE5|A0QVE5_MYCS2 Transcriptional Regulator, GntR family protein OS=Mycobacterium smegmatis (strain ATCC 700084 / mc(2)155) GN=MSMEG_2546 PE=4 SV=1	Transcriptional Regulator, GntR family protein	MSMEG_2546	Yes	Yes	Yes	Yes	Yes	Yes	Yes	Yes	Yes	Yes	Yes	Yes	Yes	Yes	Yes	Yes	Yes	Yes
A0QVF2	>tr|A0QVF2|A0QVF2_MYCS2 Transcriptional regulator, TetR family protein OS=Mycobacterium smegmatis (strain ATCC 700084 / mc(2)155) GN=MSMEG_2553 PE=4 SV=1	Transcriptional regulator, TetR family protein	MSMEG_2553	Yes	Yes	Yes	Yes	Yes	Yes	Yes	Yes	Yes	Yes	Yes	Yes	Yes	Yes	Yes	Yes	Yes	Yes
A0QVF3	>tr|A0QVF3|A0QVF3_MYCS2 Aminoglycoside phosphotransferase OS=Mycobacterium smegmatis (strain ATCC 700084 / mc(2)155) GN=MSMEG_2554 PE=4 SV=1	Aminoglycoside phosphotransferase	MSMEG_2554	Yes	Yes	Yes	Yes	Yes	Yes	Yes	Yes	Yes	No	Yes	Yes	Yes	Yes	Yes	Yes	Yes	Yes
A0QVF6	>tr|A0QVF6|A0QVF6_MYCS2 Putative tetR family regulator OS=Mycobacterium smegmatis (strain ATCC 700084 / mc(2)155) GN=MSMEG_2557 PE=4 SV=1	Putative tetR family regulator	MSMEG_2557	No	Yes	Yes	Yes	Yes	Yes	Yes	Yes	Yes	Yes	No	No	No	Yes	No	Yes	Yes	Yes
A0QVH0	>tr|A0QVH0|A0QVH0_MYCS2 Cupin 2, conserved barrel OS=Mycobacterium smegmatis (strain ATCC 700084 / mc(2)155) GN=MSMEG_2571 PE=4 SV=1	Cupin 2, conserved barrel	MSMEG_2571	Yes	No	Yes	Yes	No	No	Yes	Yes	No	Yes	No	No	Yes	Yes	No	Yes	No	No
A0QVH7	>sp|A0QVH7|DXR_MYCS2 1-deoxy-D-xylulose 5-phosphate reductoisomerase OS=Mycobacterium smegmatis (strain ATCC 700084 / mc(2)155) GN=dxr PE=3 SV=1	1-deoxy-D-xylulose 5-phosphate reductoisomerase	dxr	Yes	Yes	Yes	Yes	Yes	Yes	Yes	Yes	Yes	Yes	Yes	Yes	Yes	Yes	Yes	Yes	Yes	Yes
A0QVH8	>sp|A0QVH8|RIP1_MYCS2 Zinc metalloprotease Rip1 OS=Mycobacterium smegmatis (strain ATCC 700084 / mc(2)155) GN=rip1 PE=3 SV=1	Zinc metalloprotease Rip1	rip1	Yes	Yes	Yes	Yes	Yes	Yes	Yes	Yes	Yes	Yes	Yes	Yes	Yes	Yes	Yes	Yes	Yes	Yes
A0QVH9	>tr|A0QVH9|A0QVH9_MYCS2 4-hydroxy-3-methylbut-2-en-1-yl diphosphate synthase OS=Mycobacterium smegmatis (strain ATCC 700084 / mc(2)155) GN=ispG PE=3 SV=1	4-hydroxy-3-methylbut-2-en-1-yl diphosphate synthase	ispG	Yes	Yes	Yes	Yes	Yes	Yes	Yes	Yes	Yes	Yes	Yes	Yes	Yes	Yes	Yes	Yes	Yes	Yes
A0QVI1	>tr|A0QVI1|A0QVI1_MYCS2 Uncharacterized protein OS=Mycobacterium smegmatis (strain ATCC 700084 / mc(2)155) GN=MSMEG_2582 PE=4 SV=1	Uncharacterized protein	MSMEG_2582	Yes	Yes	Yes	Yes	Yes	Yes	Yes	Yes	Yes	No	Yes	Yes	Yes	Yes	Yes	Yes	Yes	Yes
A0QVI3	>tr|A0QVI3|A0QVI3_MYCS2 Penicillin-binding protein OS=Mycobacterium smegmatis (strain ATCC 700084 / mc(2)155) GN=MSMEG_2584 PE=4 SV=1	Penicillin-binding protein	MSMEG_2584	Yes	Yes	Yes	Yes	Yes	Yes	Yes	Yes	Yes	Yes	Yes	Yes	No	Yes	Yes	Yes	Yes	Yes
A0QVI4	>tr|A0QVI4|A0QVI4_MYCS2 Uncharacterized protein OS=Mycobacterium smegmatis (strain ATCC 700084 / mc(2)155) GN=MSMEG_2585 PE=4 SV=1	Uncharacterized protein	MSMEG_2585	Yes	Yes	Yes	Yes	Yes	Yes	No	Yes	Yes	Yes	Yes	No	Yes	Yes	No	No	Yes	Yes
A0QVI6	>tr|A0QVI6|A0QVI6_MYCS2 Methionine aminopeptidase OS=Mycobacterium smegmatis (strain ATCC 700084 / mc(2)155) GN=map PE=3 SV=1	Methionine aminopeptidase	map	Yes	Yes	Yes	Yes	Yes	Yes	Yes	Yes	Yes	Yes	Yes	Yes	Yes	Yes	Yes	Yes	Yes	Yes
A0QVI7	>sp|A0QVI7|COBQ_MYCS2 Cobyric acid synthase OS=Mycobacterium smegmatis (strain ATCC 700084 / mc(2)155) GN=cobQ PE=3 SV=1	Cobyric acid synthase	cobQ	Yes	Yes	Yes	Yes	Yes	Yes	Yes	Yes	Yes	Yes	Yes	Yes	Yes	Yes	Yes	Yes	Yes	Yes
A0QVI8	>tr|A0QVI8|A0QVI8_MYCS2 Uncharacterized protein OS=Mycobacterium smegmatis (strain ATCC 700084 / mc(2)155) GN=MSMEG_2589 PE=4 SV=1	Uncharacterized protein	MSMEG_2589	Yes	Yes	Yes	Yes	Yes	Yes	Yes	Yes	Yes	Yes	Yes	Yes	Yes	Yes	Yes	Yes	Yes	Yes
A0QVJ0	>tr|A0QVJ0|A0QVJ0_MYCS2 Uncharacterized protein OS=Mycobacterium smegmatis (strain ATCC 700084 / mc(2)155) GN=MSMEG_2591 PE=4 SV=1	Uncharacterized protein	MSMEG_2591	Yes	Yes	Yes	Yes	Yes	Yes	Yes	Yes	Yes	Yes	Yes	Yes	Yes	Yes	Yes	Yes	Yes	Yes
A0QVJ2	>tr|A0QVJ2|A0QVJ2_MYCS2 Gnat-family protein acetyltransferase OS=Mycobacterium smegmatis (strain ATCC 700084 / mc(2)155) GN=MSMEG_2593 PE=4 SV=1	Gnat-family protein acetyltransferase	MSMEG_2593	Yes	Yes	Yes	Yes	Yes	Yes	Yes	Yes	Yes	Yes	Yes	Yes	Yes	Yes	Yes	Yes	Yes	Yes
A0QVJ3	>tr|A0QVJ3|A0QVJ3_MYCS2 Asparagine synthase (Glutamine-hydrolyzing) OS=Mycobacterium smegmatis (strain ATCC 700084 / mc(2)155) GN=asnB PE=4 SV=1	Asparagine synthase (Glutamine-hydrolyzing)	asnB	Yes	Yes	Yes	Yes	Yes	Yes	Yes	Yes	Yes	Yes	Yes	Yes	Yes	Yes	Yes	Yes	Yes	Yes
A0QVJ4	>tr|A0QVJ4|A0QVJ4_MYCS2 Gamma-glutamylisopropylamide synthetase OS=Mycobacterium smegmatis (strain ATCC 700084 / mc(2)155) GN=MSMEG_2595 PE=3 SV=1	Gamma-glutamylisopropylamide synthetase	MSMEG_2595	Yes	Yes	Yes	Yes	Yes	Yes	Yes	Yes	Yes	Yes	Yes	Yes	Yes	Yes	Yes	Yes	Yes	Yes
A0QVJ5	>tr|A0QVJ5|A0QVJ5_MYCS2 Peptidase C26 OS=Mycobacterium smegmatis (strain ATCC 700084 / mc(2)155) GN=MSMEG_2596 PE=4 SV=1	Peptidase C26	MSMEG_2596	No	No	Yes	No	Yes	Yes	No	Yes	Yes	No	No	No	No	Yes	No	No	Yes	Yes
A0QVJ6	>tr|A0QVJ6|A0QVJ6_MYCS2 Aldehyde dehydrogenase OS=Mycobacterium smegmatis (strain ATCC 700084 / mc(2)155) GN=MSMEG_2597 PE=3 SV=1	Aldehyde dehydrogenase	MSMEG_2597	Yes	Yes	Yes	Yes	Yes	Yes	Yes	Yes	Yes	Yes	Yes	Yes	Yes	Yes	Yes	Yes	Yes	Yes
A0QVJ7	>tr|A0QVJ7|A0QVJ7_MYCS2 Short chain dehydrogenase OS=Mycobacterium smegmatis (strain ATCC 700084 / mc(2)155) GN=MSMEG_2598 PE=1 SV=1	Short chain dehydrogenase	MSMEG_2598	Yes	Yes	Yes	Yes	Yes	Yes	Yes	Yes	Yes	Yes	Yes	Yes	Yes	Yes	Yes	Yes	Yes	Yes
A0QVK4	>tr|A0QVK4|A0QVK4_MYCS2 Transcriptional regulator, GntR family OS=Mycobacterium smegmatis (strain ATCC 700084 / mc(2)155) GN=MSMEG_2605 PE=4 SV=1	Transcriptional regulator, GntR family	MSMEG_2605	Yes	Yes	Yes	Yes	Yes	Yes	Yes	Yes	Yes	Yes	Yes	Yes	Yes	Yes	Yes	Yes	Yes	Yes
A0QVK5	>tr|A0QVK5|A0QVK5_MYCS2 ArsR-family protein transcriptional regulator OS=Mycobacterium smegmatis (strain ATCC 700084 / mc(2)155) GN=MSMEG_2606 PE=4 SV=1	ArsR-family protein transcriptional regulator	MSMEG_2606	Yes	Yes	Yes	Yes	Yes	Yes	Yes	Yes	Yes	Yes	Yes	Yes	Yes	Yes	Yes	Yes	Yes	Yes
A0QVL0	>tr|A0QVL0|A0QVL0_MYCS2 Pyridine nucleotide-disulfide oxidoreductase dimerization region OS=Mycobacterium smegmatis (strain ATCC 700084 / mc(2)155) GN=gorA PE=4 SV=1	Pyridine nucleotide-disulfide oxidoreductase dimerization region	gorA	Yes	Yes	Yes	Yes	Yes	Yes	Yes	Yes	Yes	Yes	Yes	Yes	Yes	Yes	Yes	Yes	Yes	Yes
A0QVL1	>tr|A0QVL1|A0QVL1_MYCS2 Uncharacterized protein OS=Mycobacterium smegmatis (strain ATCC 700084 / mc(2)155) GN=MSMEG_2612 PE=4 SV=1	Uncharacterized protein	MSMEG_2612	Yes	Yes	Yes	Yes	Yes	Yes	Yes	Yes	Yes	Yes	Yes	Yes	Yes	Yes	Yes	Yes	Yes	Yes
A0QVL2	>sp|A0QVL2|MQO_MYCS2 Probable malate:quinone oxidoreductase OS=Mycobacterium smegmatis (strain ATCC 700084 / mc(2)155) GN=mqo PE=1 SV=1	Probable malate:quinone oxidoreductase	mqo	Yes	Yes	Yes	Yes	Yes	Yes	Yes	Yes	Yes	Yes	Yes	Yes	Yes	Yes	Yes	Yes	Yes	Yes
A0QVL3	>tr|A0QVL3|A0QVL3_MYCS2 ElaA protein OS=Mycobacterium smegmatis (strain ATCC 700084 / mc(2)155) GN=MSMEG_2614 PE=4 SV=1	ElaA protein	MSMEG_2614	Yes	Yes	Yes	Yes	Yes	Yes	Yes	Yes	Yes	Yes	Yes	Yes	Yes	Yes	Yes	Yes	Yes	Yes
A0QVL4	>tr|A0QVL4|A0QVL4_MYCS2 Chelatase OS=Mycobacterium smegmatis (strain ATCC 700084 / mc(2)155) GN=MSMEG_2615 PE=4 SV=1	Chelatase	MSMEG_2615	Yes	Yes	Yes	Yes	Yes	Yes	Yes	Yes	Yes	Yes	Yes	Yes	Yes	Yes	Yes	Yes	Yes	Yes
A0QVL5	>tr|A0QVL5|A0QVL5_MYCS2 Cob(I)alamin adenosyltransferase OS=Mycobacterium smegmatis (strain ATCC 700084 / mc(2)155) GN=cobO PE=4 SV=1	Cob(I)alamin adenosyltransferase	cobO	Yes	Yes	Yes	Yes	Yes	Yes	Yes	Yes	Yes	Yes	Yes	Yes	Yes	Yes	Yes	Yes	Yes	Yes
A0QVL6	>tr|A0QVL6|A0QVL6_MYCS2 Cobyrinic Acid a,c-diamide synthase OS=Mycobacterium smegmatis (strain ATCC 700084 / mc(2)155) GN=cobB PE=3 SV=1	Cobyrinic Acid a,c-diamide synthase	cobB	Yes	Yes	Yes	Yes	Yes	Yes	Yes	Yes	Yes	Yes	Yes	Yes	Yes	Yes	Yes	Yes	Yes	Yes
A0QVL7	>tr|A0QVL7|A0QVL7_MYCS2 Putative multifunctional enzyme siroheme synthase Cysg OS=Mycobacterium smegmatis (strain ATCC 700084 / mc(2)155) GN=cobA PE=4 SV=1	Putative multifunctional enzyme siroheme synthase Cysg	cobA	Yes	Yes	Yes	Yes	Yes	Yes	Yes	Yes	Yes	Yes	Yes	Yes	Yes	Yes	Yes	Yes	Yes	Yes
A0QVL8	>tr|A0QVL8|A0QVL8_MYCS2 Efflux protein OS=Mycobacterium smegmatis (strain ATCC 700084 / mc(2)155) GN=efpA PE=4 SV=1	Efflux protein	efpA	Yes	Yes	Yes	Yes	Yes	Yes	Yes	Yes	Yes	No	Yes	Yes	Yes	Yes	Yes	Yes	Yes	Yes
A0QVL9	>tr|A0QVL9|A0QVL9_MYCS2 Pterin-4-alpha-carbinolamine dehydratase OS=Mycobacterium smegmatis (strain ATCC 700084 / mc(2)155) GN=MSMEG_2620 PE=4 SV=1	Pterin-4-alpha-carbinolamine dehydratase	MSMEG_2620	Yes	Yes	Yes	Yes	Yes	Yes	Yes	Yes	Yes	Yes	Yes	Yes	Yes	Yes	Yes	Yes	Yes	Yes
A0QVM0	>sp|A0QVM0|SYP_MYCS2 Proline--tRNA ligase OS=Mycobacterium smegmatis (strain ATCC 700084 / mc(2)155) GN=proS PE=1 SV=1	Proline--tRNA ligase	proS	Yes	Yes	Yes	Yes	Yes	Yes	Yes	Yes	Yes	Yes	Yes	Yes	Yes	Yes	Yes	Yes	Yes	Yes
A0QVM1	>tr|A0QVM1|A0QVM1_MYCS2 Conserved hypothetical alanine rich protein OS=Mycobacterium smegmatis (strain ATCC 700084 / mc(2)155) GN=MSMEG_2622 PE=4 SV=1	Conserved hypothetical alanine rich protein	MSMEG_2622	Yes	Yes	Yes	Yes	Yes	Yes	Yes	Yes	Yes	Yes	Yes	Yes	No	Yes	Yes	No	Yes	Yes
A0QVM2	>tr|A0QVM2|A0QVM2_MYCS2 Tat (Twin-arginine translocation) pathway signal sequence domain protein OS=Mycobacterium smegmatis (strain ATCC 700084 / mc(2)155) GN=MSMEG_2623 PE=4 SV=1	Tat (Twin-arginine translocation) pathway signal sequence domain protein	MSMEG_2623	Yes	Yes	Yes	Yes	Yes	Yes	Yes	Yes	Yes	Yes	Yes	Yes	Yes	Yes	Yes	Yes	Yes	Yes
A0QVM3	>sp|A0QVM3|RIMP_MYCS2 Ribosome maturation factor RimP OS=Mycobacterium smegmatis (strain ATCC 700084 / mc(2)155) GN=rimP PE=3 SV=1	Ribosome maturation factor RimP	rimP	Yes	Yes	Yes	Yes	Yes	Yes	Yes	Yes	Yes	Yes	Yes	Yes	Yes	Yes	Yes	Yes	Yes	Yes
A0QVM4	>tr|A0QVM4|A0QVM4_MYCS2 NusA antitermination factor OS=Mycobacterium smegmatis (strain ATCC 700084 / mc(2)155) GN=nusA PE=3 SV=1	NusA antitermination factor	nusA	Yes	Yes	Yes	Yes	Yes	Yes	Yes	Yes	Yes	Yes	Yes	Yes	Yes	Yes	Yes	Yes	Yes	Yes
A0QVM5	>tr|A0QVM5|A0QVM5_MYCS2 Uncharacterized protein OS=Mycobacterium smegmatis (strain ATCC 700084 / mc(2)155) GN=MSMEG_2626 PE=4 SV=1	Uncharacterized protein	MSMEG_2626	Yes	Yes	Yes	Yes	Yes	Yes	Yes	Yes	Yes	Yes	Yes	Yes	Yes	Yes	Yes	Yes	Yes	Yes
A0QVM7	>tr|A0QVM7|A0QVM7_MYCS2 Translation initiation factor IF-2 OS=Mycobacterium smegmatis (strain ATCC 700084 / mc(2)155) GN=infB PE=3 SV=1	Translation initiation factor IF-2	infB	Yes	Yes	Yes	Yes	Yes	Yes	Yes	Yes	Yes	Yes	Yes	Yes	Yes	Yes	Yes	Yes	Yes	Yes
A0QVM8	>sp|A0QVM8|RBFA_MYCS2 Ribosome-binding factor A OS=Mycobacterium smegmatis (strain ATCC 700084 / mc(2)155) GN=rbfA PE=3 SV=1	Ribosome-binding factor A	rbfA	Yes	Yes	Yes	Yes	Yes	Yes	Yes	Yes	Yes	Yes	Yes	Yes	Yes	Yes	Yes	Yes	Yes	Yes
A0QVM9	>tr|A0QVM9|A0QVM9_MYCS2 DHH family protein OS=Mycobacterium smegmatis (strain ATCC 700084 / mc(2)155) GN=MSMEG_2630 PE=1 SV=1	DHH family protein	MSMEG_2630	Yes	Yes	Yes	Yes	Yes	Yes	Yes	Yes	Yes	Yes	Yes	Yes	Yes	Yes	Yes	Yes	Yes	Yes
A0QVP0	>tr|A0QVP0|A0QVP0_MYCS2 Enoyl-CoA hydratase OS=Mycobacterium smegmatis (strain ATCC 700084 / mc(2)155) GN=MSMEG_2641 PE=1 SV=1	Enoyl-CoA hydratase	MSMEG_2641	Yes	Yes	Yes	Yes	Yes	Yes	Yes	Yes	Yes	Yes	Yes	Yes	Yes	Yes	Yes	Yes	Yes	Yes
A0QVP1	>tr|A0QVP1|A0QVP1_MYCS2 Uncharacterized protein OS=Mycobacterium smegmatis (strain ATCC 700084 / mc(2)155) GN=MSMEG_2642 PE=4 SV=1	Uncharacterized protein	MSMEG_2642	Yes	Yes	Yes	Yes	Yes	Yes	Yes	Yes	Yes	Yes	Yes	Yes	Yes	Yes	Yes	No	Yes	Yes
A0QVP2	>tr|A0QVP2|A0QVP2_MYCS2 Uncharacterized protein OS=Mycobacterium smegmatis (strain ATCC 700084 / mc(2)155) GN=MSMEG_2643 PE=4 SV=1	Uncharacterized protein	MSMEG_2643	Yes	Yes	Yes	Yes	Yes	Yes	Yes	Yes	Yes	Yes	Yes	Yes	Yes	Yes	Yes	Yes	Yes	Yes
A0QVP3	>tr|A0QVP3|A0QVP3_MYCS2 Putative hydrolase OS=Mycobacterium smegmatis (strain ATCC 700084 / mc(2)155) GN=MSMEG_2644 PE=4 SV=1	Putative hydrolase	MSMEG_2644	Yes	Yes	Yes	Yes	Yes	Yes	Yes	Yes	Yes	Yes	Yes	Yes	Yes	Yes	Yes	Yes	Yes	Yes
A0QVP4	>tr|A0QVP4|A0QVP4_MYCS2 Uncharacterized protein OS=Mycobacterium smegmatis (strain ATCC 700084 / mc(2)155) GN=MSMEG_2645 PE=4 SV=1	Uncharacterized protein	MSMEG_2645	No	No	No	Yes	No	No	No	No	Yes	No	No	No	No	Yes	No	No	Yes	No
A0QVP6	>tr|A0QVP6|A0QVP6_MYCS2 Metallophosphoesterase OS=Mycobacterium smegmatis (strain ATCC 700084 / mc(2)155) GN=MSMEG_2647 PE=4 SV=1	Metallophosphoesterase	MSMEG_2647	Yes	Yes	Yes	Yes	Yes	Yes	Yes	Yes	Yes	Yes	Yes	Yes	Yes	Yes	Yes	Yes	Yes	Yes
A0QVP7	>tr|A0QVP7|A0QVP7_MYCS2 4-phosphopantetheinyl transferase OS=Mycobacterium smegmatis (strain ATCC 700084 / mc(2)155) GN=MSMEG_2648 PE=4 SV=1	4-phosphopantetheinyl transferase	MSMEG_2648	Yes	Yes	Yes	Yes	Yes	Yes	Yes	Yes	Yes	Yes	Yes	Yes	Yes	Yes	Yes	Yes	Yes	Yes
A0QVP8	>tr|A0QVP8|A0QVP8_MYCS2 tRNA pseudouridine synthase B OS=Mycobacterium smegmatis (strain ATCC 700084 / mc(2)155) GN=truB PE=3 SV=1	tRNA pseudouridine synthase B	truB	Yes	Yes	Yes	Yes	Yes	Yes	Yes	Yes	Yes	Yes	Yes	Yes	Yes	Yes	Yes	Yes	Yes	Yes
A0QVP9	>tr|A0QVP9|A0QVP9_MYCS2 Acyl-CoA dehydrogenase OS=Mycobacterium smegmatis (strain ATCC 700084 / mc(2)155) GN=MSMEG_2650 PE=4 SV=1	Acyl-CoA dehydrogenase	MSMEG_2650	Yes	Yes	Yes	Yes	Yes	Yes	Yes	Yes	Yes	Yes	Yes	Yes	Yes	Yes	Yes	Yes	Yes	Yes
A0QVQ0	>tr|A0QVQ0|A0QVQ0_MYCS2 Alkanesulfonate monooxygenase family protein OS=Mycobacterium smegmatis (strain ATCC 700084 / mc(2)155) GN=MSMEG_2651 PE=4 SV=1	Alkanesulfonate monooxygenase family protein	MSMEG_2651	Yes	Yes	Yes	Yes	Yes	Yes	Yes	Yes	Yes	Yes	Yes	Yes	Yes	Yes	Yes	Yes	Yes	Yes
A0QVQ1	>tr|A0QVQ1|A0QVQ1_MYCS2 Iron (Metal) dependent repressor, DtxR family OS=Mycobacterium smegmatis (strain ATCC 700084 / mc(2)155) GN=sirR PE=4 SV=1	Iron (Metal) dependent repressor, DtxR family	sirR	Yes	Yes	Yes	Yes	Yes	Yes	Yes	Yes	Yes	Yes	Yes	Yes	Yes	Yes	Yes	Yes	Yes	Yes
A0QVQ2	>tr|A0QVQ2|A0QVQ2_MYCS2 Bifunctional FAD synthetase/riboflavin biosynthesis protein ribF : riboflavin kinase + FMN adenylyltransferase OS=Mycobacterium smegmatis (strain ATCC 700084 / mc(2)155) GN=ribF PE=3 SV=1	Bifunctional FAD synthetase/riboflavin biosynthesis protein ribF : riboflavin kinase + FMN adenylyltransferase	ribF	Yes	Yes	Yes	Yes	Yes	Yes	Yes	Yes	Yes	Yes	Yes	Yes	Yes	Yes	Yes	Yes	Yes	Yes
A0QVQ3	>sp|A0QVQ3|RS15_MYCS2 30S ribosomal protein S15 OS=Mycobacterium smegmatis (strain ATCC 700084 / mc(2)155) GN=rpsO PE=1 SV=1	30S ribosomal protein S15	rpsO	Yes	Yes	Yes	Yes	Yes	Yes	Yes	Yes	Yes	Yes	Yes	Yes	Yes	Yes	Yes	Yes	Yes	Yes
A0QVQ5	>sp|A0QVQ5|PNP_MYCS2 Polyribonucleotide nucleotidyltransferase OS=Mycobacterium smegmatis (strain ATCC 700084 / mc(2)155) GN=pnp PE=1 SV=1	Polyribonucleotide nucleotidyltransferase	pnp	Yes	Yes	Yes	Yes	Yes	Yes	Yes	Yes	Yes	Yes	Yes	Yes	Yes	Yes	Yes	Yes	Yes	Yes
A0QVQ6	>tr|A0QVQ6|A0QVQ6_MYCS2 Peptidase, M16 family protein OS=Mycobacterium smegmatis (strain ATCC 700084 / mc(2)155) GN=MSMEG_2657 PE=3 SV=1	Peptidase, M16 family protein	MSMEG_2657	Yes	Yes	Yes	Yes	Yes	Yes	Yes	Yes	Yes	Yes	Yes	Yes	Yes	Yes	Yes	Yes	Yes	Yes
A0QVQ7	>tr|A0QVQ7|A0QVQ7_MYCS2 Beta-lactamase OS=Mycobacterium smegmatis (strain ATCC 700084 / mc(2)155) GN=MSMEG_2658 PE=3 SV=1	Beta-lactamase	MSMEG_2658	Yes	Yes	Yes	Yes	Yes	Yes	Yes	Yes	Yes	Yes	Yes	Yes	Yes	Yes	Yes	Yes	Yes	Yes
A0QVQ8	>sp|A0QVQ8|DHA_MYCS2 Alanine dehydrogenase OS=Mycobacterium smegmatis (strain ATCC 700084 / mc(2)155) GN=ald PE=1 SV=1	Alanine dehydrogenase	ald	Yes	Yes	Yes	Yes	Yes	Yes	Yes	Yes	Yes	Yes	Yes	Yes	Yes	Yes	Yes	Yes	Yes	Yes
A0QVQ9	>tr|A0QVQ9|A0QVQ9_MYCS2 Transcriptional regulator, AsnC family protein OS=Mycobacterium smegmatis (strain ATCC 700084 / mc(2)155) GN=MSMEG_2660 PE=4 SV=1	Transcriptional regulator, AsnC family protein	MSMEG_2660	Yes	Yes	Yes	Yes	Yes	Yes	Yes	Yes	Yes	Yes	Yes	Yes	Yes	Yes	Yes	Yes	Yes	Yes
A0QVR0	>tr|A0QVR0|A0QVR0_MYCS2 Lipoprotein OS=Mycobacterium smegmatis (strain ATCC 700084 / mc(2)155) GN=MSMEG_2661 PE=4 SV=1	Lipoprotein	MSMEG_2661	Yes	Yes	Yes	Yes	Yes	Yes	Yes	Yes	Yes	Yes	Yes	Yes	Yes	Yes	Yes	Yes	Yes	Yes
A0QVR3	>sp|A0QVR3|DAPB_MYCS2 4-hydroxy-tetrahydrodipicolinate reductase OS=Mycobacterium smegmatis (strain ATCC 700084 / mc(2)155) GN=dapB PE=1 SV=1	4-hydroxy-tetrahydrodipicolinate reductase	dapB	Yes	Yes	Yes	Yes	Yes	Yes	Yes	Yes	Yes	Yes	Yes	Yes	Yes	Yes	Yes	Yes	Yes	Yes
A0QVR4	>tr|A0QVR4|A0QVR4_MYCS2 Tetratricopeptide TPR_2 OS=Mycobacterium smegmatis (strain ATCC 700084 / mc(2)155) GN=MSMEG_2665 PE=4 SV=1	Tetratricopeptide TPR_2	MSMEG_2665	No	No	Yes	No	Yes	Yes	Yes	Yes	Yes	No	No	Yes	No	Yes	Yes	No	Yes	Yes
A0QVR5	>tr|A0QVR5|A0QVR5_MYCS2 Multimeric flavodoxin WrbA OS=Mycobacterium smegmatis (strain ATCC 700084 / mc(2)155) GN=MSMEG_2666 PE=4 SV=1	Multimeric flavodoxin WrbA	MSMEG_2666	No	No	No	No	No	Yes	No	No	No	No	No	No	No	No	No	No	No	No
A0QVR6	>tr|A0QVR6|A0QVR6_MYCS2 Uncharacterized protein OS=Mycobacterium smegmatis (strain ATCC 700084 / mc(2)155) GN=MSMEG_2668 PE=4 SV=1	Uncharacterized protein	MSMEG_2668	No	Yes	Yes	Yes	Yes	Yes	No	Yes	Yes	No	No	No	Yes	Yes	Yes	Yes	Yes	Yes
A0QVR7	>tr|A0QVR7|A0QVR7_MYCS2 HpcH/HpaI aldolase/citrate lyase family protein, putative OS=Mycobacterium smegmatis (strain ATCC 700084 / mc(2)155) GN=MSMEG_2667 PE=4 SV=1	HpcH/HpaI aldolase/citrate lyase family protein, putative	MSMEG_2667	Yes	Yes	Yes	Yes	Yes	Yes	Yes	Yes	Yes	Yes	Yes	Yes	Yes	Yes	Yes	Yes	Yes	Yes
A0QVR8	>tr|A0QVR8|A0QVR8_MYCS2 Dienelactone hydrolase OS=Mycobacterium smegmatis (strain ATCC 700084 / mc(2)155) GN=MSMEG_2669 PE=4 SV=1	Dienelactone hydrolase	MSMEG_2669	Yes	Yes	Yes	Yes	Yes	Yes	Yes	Yes	Yes	Yes	Yes	Yes	Yes	Yes	Yes	Yes	Yes	Yes
A0QVR9	>sp|A0QVR9|TYSY_MYCS2 Thymidylate synthase OS=Mycobacterium smegmatis (strain ATCC 700084 / mc(2)155) GN=thyA PE=3 SV=1	Thymidylate synthase	thyA	Yes	Yes	Yes	Yes	Yes	Yes	Yes	Yes	Yes	Yes	Yes	Yes	Yes	Yes	Yes	Yes	Yes	Yes
A0QVS0	>tr|A0QVS0|A0QVS0_MYCS2 Dihydrofolate reductase OS=Mycobacterium smegmatis (strain ATCC 700084 / mc(2)155) GN=folA PE=4 SV=1	Dihydrofolate reductase	folA	Yes	Yes	Yes	Yes	Yes	Yes	Yes	Yes	Yes	Yes	Yes	Yes	Yes	Yes	Yes	Yes	Yes	Yes
A0QVS1	>tr|A0QVS1|A0QVS1_MYCS2 Acyl-CoA synthase OS=Mycobacterium smegmatis (strain ATCC 700084 / mc(2)155) GN=fadD21 PE=4 SV=1	Acyl-CoA synthase	fadD21	No	Yes	Yes	No	No	No	No	No	No	No	No	Yes	No	No	No	No	No	Yes
A0QVS6	>tr|A0QVS6|A0QVS6_MYCS2 Uncharacterized protein OS=Mycobacterium smegmatis (strain ATCC 700084 / mc(2)155) GN=MSMEG_2679 PE=4 SV=1	Uncharacterized protein	MSMEG_2679	Yes	Yes	Yes	Yes	Yes	Yes	Yes	Yes	Yes	Yes	Yes	Yes	Yes	Yes	Yes	Yes	Yes	Yes
A0QVS9	>tr|A0QVS9|A0QVS9_MYCS2 Transcriptional regulator OS=Mycobacterium smegmatis (strain ATCC 700084 / mc(2)155) GN=MSMEG_2682 PE=4 SV=1	Transcriptional regulator	MSMEG_2682	Yes	Yes	Yes	Yes	Yes	Yes	Yes	Yes	Yes	Yes	Yes	Yes	Yes	Yes	Yes	Yes	Yes	No
A0QVT0	>sp|A0QVT0|THYX_MYCS2 Thymidylate synthase ThyX OS=Mycobacterium smegmatis (strain ATCC 700084 / mc(2)155) GN=thyX PE=3 SV=1	Thymidylate synthase ThyX	thyX	Yes	Yes	Yes	Yes	Yes	Yes	Yes	Yes	Yes	Yes	Yes	Yes	Yes	Yes	Yes	Yes	Yes	Yes
A0QVT1	>tr|A0QVT1|A0QVT1_MYCS2 Dihydrodipicolinate synthase OS=Mycobacterium smegmatis (strain ATCC 700084 / mc(2)155) GN=dapA PE=3 SV=1	Dihydrodipicolinate synthase	dapA	Yes	Yes	Yes	Yes	Yes	Yes	Yes	Yes	Yes	Yes	Yes	Yes	Yes	Yes	Yes	Yes	Yes	Yes
A0QVT2	>sp|A0QVT2|RNJ_MYCS2 Ribonuclease J OS=Mycobacterium smegmatis (strain ATCC 700084 / mc(2)155) GN=rnj PE=1 SV=1	Ribonuclease J	rnj	Yes	Yes	Yes	Yes	Yes	Yes	Yes	Yes	Yes	Yes	Yes	Yes	Yes	Yes	Yes	Yes	Yes	Yes
A0QVT4	>tr|A0QVT4|A0QVT4_MYCS2 Carveol dehydrogenase OS=Mycobacterium smegmatis (strain ATCC 700084 / mc(2)155) GN=MSMEG_2687 PE=3 SV=1	Carveol dehydrogenase	MSMEG_2687	Yes	Yes	Yes	Yes	Yes	Yes	Yes	Yes	Yes	Yes	Yes	Yes	Yes	Yes	Yes	Yes	Yes	Yes
A0QVT5	>tr|A0QVT5|A0QVT5_MYCS2 Antibiotic biosynthesis monooxygenase OS=Mycobacterium smegmatis (strain ATCC 700084 / mc(2)155) GN=MSMEG_2688 PE=4 SV=1	Antibiotic biosynthesis monooxygenase	MSMEG_2688	Yes	Yes	Yes	Yes	Yes	Yes	Yes	Yes	Yes	Yes	Yes	Yes	Yes	Yes	Yes	Yes	Yes	Yes
A0QVT6	>tr|A0QVT6|A0QVT6_MYCS2 DNA translocase FtsK OS=Mycobacterium smegmatis (strain ATCC 700084 / mc(2)155) GN=MSMEG_2690 PE=4 SV=1	DNA translocase FtsK	MSMEG_2690	Yes	Yes	Yes	Yes	Yes	Yes	Yes	Yes	Yes	Yes	Yes	Yes	Yes	Yes	Yes	Yes	Yes	Yes
A0QVT8	>tr|A0QVT8|A0QVT8_MYCS2 Acetyltransferase, gnat family protein OS=Mycobacterium smegmatis (strain ATCC 700084 / mc(2)155) GN=MSMEG_2691 PE=4 SV=1	Acetyltransferase, gnat family protein	MSMEG_2691	No	No	No	Yes	No	No	Yes	No	No	No	No	No	Yes	No	No	No	No	Yes
A0QVT9	>tr|A0QVT9|A0QVT9_MYCS2 CDP-diacylglycerol--glycerol-3-phosphate 3-phosphatidyltransferase OS=Mycobacterium smegmatis (strain ATCC 700084 / mc(2)155) GN=pgsA PE=3 SV=1	CDP-diacylglycerol--glycerol-3-phosphate 3-phosphatidyltransferase	pgsA	Yes	Yes	Yes	Yes	No	Yes	Yes	No	Yes	No	No	Yes	Yes	Yes	Yes	Yes	Yes	Yes
A0QVU0	>tr|A0QVU0|A0QVU0_MYCS2 Competence-damaged protein OS=Mycobacterium smegmatis (strain ATCC 700084 / mc(2)155) GN=MSMEG_2693 PE=4 SV=1	Competence-damaged protein	MSMEG_2693	Yes	Yes	Yes	Yes	Yes	Yes	Yes	Yes	Yes	Yes	Yes	Yes	Yes	Yes	Yes	Yes	Yes	Yes
A0QVU2	>tr|A0QVU2|A0QVU2_MYCS2 35 kDa protein OS=Mycobacterium smegmatis (strain ATCC 700084 / mc(2)155) GN=MSMEG_2695 PE=4 SV=1	35 kDa protein	MSMEG_2695	Yes	Yes	Yes	Yes	Yes	Yes	Yes	Yes	Yes	Yes	Yes	Yes	Yes	Yes	Yes	Yes	Yes	Yes
A0QVU3	>tr|A0QVU3|A0QVU3_MYCS2 Putative conserved membrane alanine rich protein OS=Mycobacterium smegmatis (strain ATCC 700084 / mc(2)155) GN=MSMEG_2696 PE=4 SV=1	Putative conserved membrane alanine rich protein	MSMEG_2696	Yes	Yes	Yes	Yes	Yes	Yes	Yes	Yes	Yes	Yes	Yes	Yes	Yes	Yes	No	No	Yes	Yes
A0QVU4	>tr|A0QVU4|A0QVU4_MYCS2 Conserved hypothetical membrane protein OS=Mycobacterium smegmatis (strain ATCC 700084 / mc(2)155) GN=MSMEG_2697 PE=4 SV=1	Conserved hypothetical membrane protein	MSMEG_2697	Yes	Yes	Yes	Yes	Yes	Yes	Yes	Yes	Yes	No	Yes	Yes	Yes	Yes	Yes	Yes	Yes	Yes
A0QVU5	>tr|A0QVU5|A0QVU5_MYCS2 Uncharacterized protein OS=Mycobacterium smegmatis (strain ATCC 700084 / mc(2)155) GN=MSMEG_2698 PE=4 SV=1	Uncharacterized protein	MSMEG_2698	Yes	Yes	Yes	Yes	Yes	Yes	Yes	Yes	Yes	Yes	Yes	Yes	Yes	Yes	Yes	Yes	Yes	Yes
A0QVU6	>tr|A0QVU6|A0QVU6_MYCS2 Putative alanine rich transferase OS=Mycobacterium smegmatis (strain ATCC 700084 / mc(2)155) GN=MSMEG_2699 PE=4 SV=1	Putative alanine rich transferase	MSMEG_2699	Yes	Yes	Yes	Yes	Yes	Yes	Yes	Yes	Yes	Yes	Yes	Yes	Yes	Yes	Yes	Yes	Yes	Yes
A0QVU7	>tr|A0QVU7|A0QVU7_MYCS2 Uncharacterized protein OS=Mycobacterium smegmatis (strain ATCC 700084 / mc(2)155) GN=MSMEG_2700 PE=4 SV=1	Uncharacterized protein	MSMEG_2700	Yes	Yes	Yes	Yes	Yes	Yes	Yes	Yes	Yes	Yes	Yes	Yes	Yes	Yes	Yes	Yes	Yes	Yes
A0QVX1	>tr|A0QVX1|A0QVX1_MYCS2 Glutamate transporter permease protein GluD OS=Mycobacterium smegmatis (strain ATCC 700084 / mc(2)155) GN=MSMEG_2725 PE=4 SV=1	Glutamate transporter permease protein GluD	MSMEG_2725	Yes	Yes	Yes	Yes	Yes	Yes	Yes	Yes	Yes	Yes	Yes	Yes	Yes	Yes	Yes	Yes	Yes	Yes
A0QVX2	>tr|A0QVX2|A0QVX2_MYCS2 Amino acid ABC transporter, permease protein OS=Mycobacterium smegmatis (strain ATCC 700084 / mc(2)155) GN=MSMEG_2726 PE=3 SV=1	Amino acid ABC transporter, permease protein	MSMEG_2726	Yes	Yes	Yes	Yes	Yes	Yes	Yes	Yes	Yes	Yes	Yes	Yes	Yes	Yes	Yes	Yes	Yes	Yes
A0QVX3	>tr|A0QVX3|A0QVX3_MYCS2 Glutamate binding periplasmic protein OS=Mycobacterium smegmatis (strain ATCC 700084 / mc(2)155) GN=MSMEG_2727 PE=3 SV=1	Glutamate binding periplasmic protein	MSMEG_2727	Yes	Yes	Yes	Yes	Yes	Yes	Yes	Yes	Yes	Yes	Yes	Yes	Yes	Yes	Yes	Yes	Yes	Yes
A0QVX4	>tr|A0QVX4|A0QVX4_MYCS2 Amino acid ABC transporter, ATP-binding protein OS=Mycobacterium smegmatis (strain ATCC 700084 / mc(2)155) GN=MSMEG_2728 PE=3 SV=1	Amino acid ABC transporter, ATP-binding protein	MSMEG_2728	Yes	Yes	Yes	Yes	Yes	Yes	Yes	Yes	Yes	Yes	Yes	Yes	Yes	Yes	Yes	Yes	Yes	Yes
A0QVX5	>sp|A0QVX5|MIAB_MYCS2 tRNA-2-methylthio-N(6)-dimethylallyladenosine synthase OS=Mycobacterium smegmatis (strain ATCC 700084 / mc(2)155) GN=miaB PE=3 SV=1	tRNA-2-methylthio-N(6)-dimethylallyladenosine synthase	miaB	Yes	Yes	Yes	Yes	Yes	Yes	Yes	Yes	Yes	Yes	Yes	Yes	Yes	Yes	Yes	Yes	Yes	Yes
A0QVX6	>tr|A0QVX6|A0QVX6_MYCS2 ATPase involved in DNA repair OS=Mycobacterium smegmatis (strain ATCC 700084 / mc(2)155) GN=MSMEG_2731 PE=4 SV=1	ATPase involved in DNA repair	MSMEG_2731	Yes	Yes	Yes	Yes	Yes	Yes	Yes	Yes	Yes	Yes	Yes	Yes	Yes	Yes	Yes	Yes	Yes	Yes
A0QVX8	>tr|A0QVX8|A0QVX8_MYCS2 Uncharacterized protein OS=Mycobacterium smegmatis (strain ATCC 700084 / mc(2)155) GN=MSMEG_2733 PE=4 SV=1	Uncharacterized protein	MSMEG_2733	No	No	Yes	Yes	Yes	No	Yes	Yes	Yes	Yes	Yes	Yes	Yes	Yes	Yes	Yes	Yes	Yes
A0QVX9	>sp|A0QVX9|MIAA_MYCS2 tRNA dimethylallyltransferase OS=Mycobacterium smegmatis (strain ATCC 700084 / mc(2)155) GN=miaA PE=3 SV=1	tRNA dimethylallyltransferase	miaA	Yes	Yes	Yes	Yes	Yes	Yes	Yes	Yes	Yes	No	Yes	Yes	Yes	Yes	Yes	Yes	Yes	Yes
A0QVY0	>sp|A0QVY0|DAPF_MYCS2 Diaminopimelate epimerase OS=Mycobacterium smegmatis (strain ATCC 700084 / mc(2)155) GN=dapF PE=1 SV=1	Diaminopimelate epimerase	dapF	Yes	Yes	Yes	Yes	Yes	Yes	Yes	Yes	Yes	Yes	Yes	Yes	Yes	Yes	Yes	Yes	Yes	Yes
A0QVY1	>tr|A0QVY1|A0QVY1_MYCS2 ATP/GTP-binding protein OS=Mycobacterium smegmatis (strain ATCC 700084 / mc(2)155) GN=hflX PE=3 SV=1	ATP/GTP-binding protein	hflX	Yes	Yes	Yes	Yes	Yes	Yes	Yes	Yes	Yes	Yes	Yes	Yes	Yes	Yes	Yes	Yes	Yes	Yes
A0QVY3	>tr|A0QVY3|A0QVY3_MYCS2 Biotin sulfoxide reductase OS=Mycobacterium smegmatis (strain ATCC 700084 / mc(2)155) GN=bisC PE=4 SV=1	Biotin sulfoxide reductase	bisC	Yes	Yes	Yes	Yes	Yes	Yes	Yes	Yes	Yes	Yes	Yes	Yes	Yes	Yes	Yes	Yes	Yes	Yes
A0QVY4	>tr|A0QVY4|A0QVY4_MYCS2 Conserved transmembrane alanine and glycine rich protein OS=Mycobacterium smegmatis (strain ATCC 700084 / mc(2)155) GN=MSMEG_2739 PE=4 SV=1	Conserved transmembrane alanine and glycine rich protein	MSMEG_2739	Yes	Yes	Yes	Yes	Yes	Yes	Yes	Yes	Yes	Yes	Yes	Yes	Yes	Yes	Yes	Yes	Yes	Yes
A0QVY5	>sp|A0QVY5|LEXA_MYCS2 LexA repressor OS=Mycobacterium smegmatis (strain ATCC 700084 / mc(2)155) GN=lexA PE=3 SV=1	LexA repressor	lexA	Yes	Yes	Yes	Yes	Yes	Yes	Yes	Yes	Yes	Yes	Yes	Yes	Yes	Yes	Yes	Yes	Yes	Yes
A0QVY8	>sp|A0QVY8|NRDR_MYCS2 Transcriptional repressor NrdR OS=Mycobacterium smegmatis (strain ATCC 700084 / mc(2)155) GN=nrdR PE=3 SV=1	Transcriptional repressor NrdR	nrdR	Yes	Yes	Yes	Yes	Yes	Yes	Yes	Yes	Yes	Yes	Yes	Yes	Yes	Yes	Yes	Yes	Yes	Yes
A0QVY9	>tr|A0QVY9|A0QVY9_MYCS2 Phenazine biosynthesis PhzC/PhzF protein OS=Mycobacterium smegmatis (strain ATCC 700084 / mc(2)155) GN=MSMEG_2744 PE=4 SV=1	Phenazine biosynthesis PhzC/PhzF protein	MSMEG_2744	Yes	Yes	Yes	Yes	Yes	Yes	Yes	Yes	Yes	Yes	Yes	Yes	Yes	Yes	Yes	Yes	Yes	Yes
A0QVZ0	>tr|A0QVZ0|A0QVZ0_MYCS2 Conserved hypothetical alanine and leucine rich protein OS=Mycobacterium smegmatis (strain ATCC 700084 / mc(2)155) GN=MSMEG_2746 PE=4 SV=1	Conserved hypothetical alanine and leucine rich protein	MSMEG_2746	Yes	Yes	Yes	Yes	Yes	Yes	Yes	Yes	Yes	Yes	Yes	Yes	Yes	Yes	Yes	Yes	Yes	Yes
A0QVZ3	>tr|A0QVZ3|A0QVZ3_MYCS2 Iron-dependent repressor IdeR OS=Mycobacterium smegmatis (strain ATCC 700084 / mc(2)155) GN=ideR PE=4 SV=1	Iron-dependent repressor IdeR	ideR	Yes	Yes	Yes	Yes	Yes	Yes	Yes	Yes	Yes	Yes	Yes	Yes	Yes	Yes	Yes	Yes	Yes	Yes
A0QVZ5	>tr|A0QVZ5|A0QVZ5_MYCS2 RNA polymerase sigma factor sigB OS=Mycobacterium smegmatis (strain ATCC 700084 / mc(2)155) GN=mysB PE=3 SV=1	RNA polymerase sigma factor sigB	mysB	Yes	Yes	Yes	Yes	Yes	Yes	Yes	Yes	Yes	Yes	Yes	Yes	Yes	Yes	Yes	Yes	Yes	Yes
A0QVZ6	>tr|A0QVZ6|A0QVZ6_MYCS2 Conserved transmembrane protein OS=Mycobacterium smegmatis (strain ATCC 700084 / mc(2)155) GN=MSMEG_2753 PE=4 SV=1	Conserved transmembrane protein	MSMEG_2753	No	Yes	Yes	Yes	Yes	Yes	No	Yes	Yes	Yes	Yes	Yes	No	Yes	Yes	No	Yes	Yes
A0QVZ9	>tr|A0QVZ9|A0QVZ9_MYCS2 Uncharacterized protein OS=Mycobacterium smegmatis (strain ATCC 700084 / mc(2)155) GN=MSMEG_2756 PE=4 SV=1	Uncharacterized protein	MSMEG_2756	No	No	Yes	No	No	No	No	No	Yes	Yes	No	No	No	No	No	No	Yes	No
A0QW02	>tr|A0QW02|A0QW02_MYCS2 RNA polymerase sigma factor rpoD OS=Mycobacterium smegmatis (strain ATCC 700084 / mc(2)155) GN=rpoD PE=3 SV=1	RNA polymerase sigma factor rpoD	rpoD	Yes	Yes	Yes	Yes	Yes	Yes	Yes	Yes	Yes	Yes	Yes	Yes	Yes	Yes	Yes	Yes	Yes	Yes
A0QW03	>tr|A0QW03|A0QW03_MYCS2 Polyphosphate glucokinase OS=Mycobacterium smegmatis (strain ATCC 700084 / mc(2)155) GN=ppgK PE=4 SV=1	Polyphosphate glucokinase	ppgK	Yes	Yes	Yes	Yes	Yes	Yes	Yes	Yes	Yes	Yes	Yes	Yes	Yes	Yes	Yes	Yes	Yes	Yes
A0QW04	>tr|A0QW04|A0QW04_MYCS2 Inositol-1-monophosphatase OS=Mycobacterium smegmatis (strain ATCC 700084 / mc(2)155) GN=suhB PE=4 SV=1	Inositol-1-monophosphatase	suhB	Yes	Yes	Yes	Yes	Yes	Yes	Yes	Yes	Yes	Yes	Yes	Yes	Yes	Yes	Yes	Yes	Yes	Yes
A0QW05	>tr|A0QW05|A0QW05_MYCS2 Putative secreted alanine rich protein OS=Mycobacterium smegmatis (strain ATCC 700084 / mc(2)155) GN=MSMEG_2761 PE=4 SV=1	Putative secreted alanine rich protein	MSMEG_2761	Yes	Yes	Yes	Yes	Yes	Yes	Yes	Yes	Yes	Yes	Yes	Yes	Yes	Yes	Yes	Yes	Yes	Yes
A0QW06	>tr|A0QW06|A0QW06_MYCS2 Uncharacterized protein OS=Mycobacterium smegmatis (strain ATCC 700084 / mc(2)155) GN=MSMEG_2763 PE=4 SV=1	Uncharacterized protein	MSMEG_2763	Yes	Yes	Yes	Yes	Yes	Yes	Yes	Yes	Yes	Yes	No	Yes	Yes	Yes	Yes	Yes	Yes	Yes
A0QW07	>tr|A0QW07|A0QW07_MYCS2 Conserved alanine rich transmembrane protein OS=Mycobacterium smegmatis (strain ATCC 700084 / mc(2)155) GN=MSMEG_2764 PE=4 SV=1	Conserved alanine rich transmembrane protein	MSMEG_2764	Yes	Yes	Yes	Yes	Yes	Yes	Yes	Yes	Yes	No	Yes	Yes	Yes	Yes	Yes	Yes	Yes	Yes
A0QW08	>sp|A0QW08|DUT_MYCS2 Deoxyuridine 5-triphosphate nucleotidohydrolase OS=Mycobacterium smegmatis (strain ATCC 700084 / mc(2)155) GN=dut PE=1 SV=1	Deoxyuridine 5-triphosphate nucleotidohydrolase	dut	Yes	Yes	Yes	Yes	Yes	Yes	Yes	Yes	Yes	Yes	Yes	Yes	Yes	Yes	Yes	Yes	Yes	Yes
A0QW09	>tr|A0QW09|A0QW09_MYCS2 Uncharacterized protein OS=Mycobacterium smegmatis (strain ATCC 700084 / mc(2)155) GN=MSMEG_2766 PE=4 SV=1	Uncharacterized protein	MSMEG_2766	Yes	Yes	Yes	Yes	Yes	Yes	Yes	Yes	Yes	Yes	Yes	Yes	Yes	Yes	Yes	Yes	Yes	Yes
A0QW10	>tr|A0QW10|A0QW10_MYCS2 Uncharacterized protein OS=Mycobacterium smegmatis (strain ATCC 700084 / mc(2)155) GN=MSMEG_2767 PE=4 SV=1	Uncharacterized protein	MSMEG_2767	Yes	Yes	Yes	Yes	Yes	Yes	Yes	No	Yes	No	Yes	Yes	Yes	Yes	Yes	Yes	Yes	Yes
A0QW11	>tr|A0QW11|A0QW11_MYCS2 Nucleic acid binding OB-fold tRNA/helicase-type OS=Mycobacterium smegmatis (strain ATCC 700084 / mc(2)155) GN=MSMEG_2768 PE=4 SV=1	Nucleic acid binding OB-fold tRNA/helicase-type	MSMEG_2768	Yes	Yes	Yes	Yes	Yes	Yes	Yes	Yes	Yes	Yes	Yes	Yes	Yes	Yes	Yes	Yes	Yes	Yes
A0QW12	>tr|A0QW12|A0QW12_MYCS2 Conserved integral membrane alanine and leucine rich protein OS=Mycobacterium smegmatis (strain ATCC 700084 / mc(2)155) GN=MSMEG_2770 PE=4 SV=1	Conserved integral membrane alanine and leucine rich protein	MSMEG_2770	Yes	Yes	Yes	Yes	Yes	Yes	Yes	Yes	Yes	Yes	Yes	Yes	Yes	Yes	Yes	No	Yes	Yes
A0QW13	>tr|A0QW13|A0QW13_MYCS2 TrkA-N OS=Mycobacterium smegmatis (strain ATCC 700084 / mc(2)155) GN=trkA PE=4 SV=1	TrkA-N	trkA	Yes	Yes	Yes	Yes	Yes	Yes	Yes	Yes	Yes	Yes	Yes	Yes	Yes	Yes	Yes	Yes	Yes	Yes
A0QW14	>tr|A0QW14|A0QW14_MYCS2 TrkA protein OS=Mycobacterium smegmatis (strain ATCC 700084 / mc(2)155) GN=ceoB PE=4 SV=1	TrkA protein	ceoB	Yes	Yes	Yes	Yes	Yes	Yes	Yes	Yes	Yes	Yes	Yes	Yes	Yes	Yes	Yes	Yes	Yes	Yes
A0QW15	>tr|A0QW15|A0QW15_MYCS2 Amino acid permease OS=Mycobacterium smegmatis (strain ATCC 700084 / mc(2)155) GN=MSMEG_2772 PE=4 SV=1	Amino acid permease	MSMEG_2772	Yes	Yes	Yes	Yes	Yes	Yes	Yes	Yes	Yes	Yes	Yes	Yes	Yes	Yes	Yes	Yes	Yes	Yes
A0QW16	>tr|A0QW16|A0QW16_MYCS2 Conserved alanine valine and glycine rich protein OS=Mycobacterium smegmatis (strain ATCC 700084 / mc(2)155) GN=MSMEG_2773 PE=4 SV=1	Conserved alanine valine and glycine rich protein	MSMEG_2773	Yes	Yes	Yes	Yes	Yes	Yes	Yes	Yes	Yes	Yes	Yes	Yes	Yes	Yes	Yes	Yes	Yes	Yes
A0QW17	>tr|A0QW17|A0QW17_MYCS2 Diguanylate cyclase (Ggdef) domain protein OS=Mycobacterium smegmatis (strain ATCC 700084 / mc(2)155) GN=MSMEG_2774 PE=4 SV=1	Diguanylate cyclase (Ggdef) domain protein	MSMEG_2774	Yes	Yes	No	Yes	Yes	Yes	Yes	Yes	Yes	Yes	Yes	Yes	Yes	Yes	Yes	Yes	Yes	Yes
A0QW19	>sp|A0QW19|DXS_MYCS2 1-deoxy-D-xylulose-5-phosphate synthase OS=Mycobacterium smegmatis (strain ATCC 700084 / mc(2)155) GN=dxs PE=3 SV=1	1-deoxy-D-xylulose-5-phosphate synthase	dxs	Yes	Yes	Yes	Yes	Yes	Yes	Yes	Yes	Yes	Yes	Yes	Yes	Yes	Yes	Yes	Yes	Yes	Yes
A0QW20	>tr|A0QW20|A0QW20_MYCS2 Alpha/beta hydrolase fold OS=Mycobacterium smegmatis (strain ATCC 700084 / mc(2)155) GN=MSMEG_2777 PE=4 SV=1	Alpha/beta hydrolase fold	MSMEG_2777	Yes	Yes	Yes	Yes	Yes	Yes	Yes	Yes	Yes	Yes	Yes	Yes	Yes	Yes	Yes	Yes	Yes	Yes
A0QW21	>tr|A0QW21|A0QW21_MYCS2 Putative ribonuclease D OS=Mycobacterium smegmatis (strain ATCC 700084 / mc(2)155) GN=MSMEG_2778 PE=4 SV=1	Putative ribonuclease D	MSMEG_2778	Yes	Yes	Yes	Yes	Yes	Yes	Yes	Yes	Yes	Yes	Yes	Yes	Yes	Yes	Yes	Yes	Yes	Yes
A0QW22	>tr|A0QW22|A0QW22_MYCS2 Uncharacterized protein OS=Mycobacterium smegmatis (strain ATCC 700084 / mc(2)155) GN=MSMEG_2779 PE=4 SV=1	Uncharacterized protein	MSMEG_2779	Yes	Yes	Yes	Yes	Yes	Yes	Yes	Yes	Yes	Yes	Yes	Yes	Yes	Yes	Yes	Yes	Yes	Yes
A0QW23	>sp|A0QW23|DCUP_MYCS2 Uroporphyrinogen decarboxylase OS=Mycobacterium smegmatis (strain ATCC 700084 / mc(2)155) GN=hemE PE=1 SV=1	Uroporphyrinogen decarboxylase	hemE	Yes	Yes	Yes	Yes	Yes	Yes	Yes	Yes	Yes	Yes	Yes	Yes	Yes	Yes	Yes	Yes	Yes	Yes
A0QW24	>tr|A0QW24|A0QW24_MYCS2 Protoporphyrinogen oxidase OS=Mycobacterium smegmatis (strain ATCC 700084 / mc(2)155) GN=hemG PE=4 SV=1	Protoporphyrinogen oxidase	hemG	Yes	Yes	Yes	Yes	Yes	Yes	Yes	Yes	Yes	Yes	Yes	Yes	Yes	Yes	Yes	Yes	Yes	Yes
A0QW25	>sp|A0QW25|Y2782_MYCS2 Uncharacterized protein MSMEG_2782/MSMEI_2713 OS=Mycobacterium smegmatis (strain ATCC 700084 / mc(2)155) GN=MSMEG_2782 PE=1 SV=1	Uncharacterized protein MSMEG_2782/MSMEI_2713	MSMEG_2782	Yes	Yes	Yes	Yes	Yes	Yes	Yes	Yes	Yes	Yes	Yes	Yes	Yes	Yes	Yes	Yes	Yes	Yes
A0QW27	>tr|A0QW27|A0QW27_MYCS2 Methionine-R-sulfoxide reductase OS=Mycobacterium smegmatis (strain ATCC 700084 / mc(2)155) GN=msrB PE=4 SV=1	Methionine-R-sulfoxide reductase	msrB	Yes	Yes	Yes	Yes	Yes	Yes	Yes	Yes	Yes	Yes	Yes	Yes	Yes	Yes	Yes	Yes	Yes	Yes
A0QW28	>sp|A0QW28|AFTC_MYCS2 Alpha-(1->3)-arabinofuranosyltransferase OS=Mycobacterium smegmatis (strain ATCC 700084 / mc(2)155) GN=MSMEG_2785 PE=1 SV=1	Alpha-(1->3)-arabinofuranosyltransferase	MSMEG_2785	Yes	Yes	Yes	Yes	Yes	Yes	Yes	Yes	Yes	Yes	Yes	Yes	Yes	Yes	Yes	Yes	Yes	Yes
A0QW29	>tr|A0QW29|A0QW29_MYCS2 Hydrolase, alpha/beta fold family protein OS=Mycobacterium smegmatis (strain ATCC 700084 / mc(2)155) GN=MSMEG_2786 PE=4 SV=1	Hydrolase, alpha/beta fold family protein	MSMEG_2786	Yes	Yes	Yes	Yes	Yes	Yes	Yes	Yes	Yes	Yes	Yes	Yes	Yes	Yes	Yes	Yes	Yes	Yes
A0QW30	>tr|A0QW30|A0QW30_MYCS2 Bifunctional enzyme riboflavin biosynthesis protein ribD : diaminohydroxyphosphoribosylaminopyrimidine deaminase + 5-amino-6-(5-phosphoribosylamino)uracil reductase OS=Mycobacterium smegmatis (strain ATCC 700084 / mc(2)155) GN=MSMEG	NA	NA	Yes	Yes	Yes	Yes	Yes	Yes	Yes	Yes	Yes	Yes	Yes	Yes	Yes	Yes	Yes	Yes	Yes	Yes
A0QW31	>tr|A0QW31|A0QW31_MYCS2 ATP/GTP-binding integral membrane protein OS=Mycobacterium smegmatis (strain ATCC 700084 / mc(2)155) GN=MSMEG_2788 PE=4 SV=1	ATP/GTP-binding integral membrane protein	MSMEG_2788	Yes	Yes	Yes	Yes	Yes	Yes	Yes	Yes	Yes	Yes	Yes	Yes	Yes	Yes	Yes	Yes	Yes	Yes
A0QW32	>tr|A0QW32|A0QW32_MYCS2 Acetyltransferase, GNAT family protein OS=Mycobacterium smegmatis (strain ATCC 700084 / mc(2)155) GN=MSMEG_2789 PE=4 SV=1	Acetyltransferase, GNAT family protein	MSMEG_2789	Yes	Yes	Yes	Yes	Yes	Yes	Yes	Yes	Yes	Yes	Yes	Yes	Yes	Yes	Yes	Yes	Yes	Yes
A0QW34	>tr|A0QW34|A0QW34_MYCS2 Pyridoxamine 5-phosphate oxidase family protein OS=Mycobacterium smegmatis (strain ATCC 700084 / mc(2)155) GN=MSMEG_2791 PE=4 SV=1	Pyridoxamine 5-phosphate oxidase family protein	MSMEG_2791	Yes	Yes	Yes	Yes	Yes	Yes	Yes	Yes	Yes	Yes	Yes	Yes	Yes	Yes	Yes	Yes	Yes	Yes
A0QW35	>tr|A0QW35|A0QW35_MYCS2 ATP-dependent protease ATP-binding subunit ClpC2 OS=Mycobacterium smegmatis (strain ATCC 700084 / mc(2)155) GN=MSMEG_2792 PE=4 SV=1	ATP-dependent protease ATP-binding subunit ClpC2	MSMEG_2792	Yes	Yes	Yes	Yes	Yes	Yes	Yes	Yes	Yes	Yes	Yes	Yes	Yes	Yes	Yes	Yes	Yes	Yes
A0QW36	>tr|A0QW36|A0QW36_MYCS2 Histidine kinase OS=Mycobacterium smegmatis (strain ATCC 700084 / mc(2)155) GN=MSMEG_2793 PE=4 SV=1	Histidine kinase	MSMEG_2793	Yes	Yes	Yes	Yes	Yes	Yes	Yes	Yes	Yes	Yes	Yes	Yes	Yes	Yes	Yes	Yes	Yes	Yes
A0QW37	>tr|A0QW37|A0QW37_MYCS2 GntR family transcriptional regulator OS=Mycobacterium smegmatis (strain ATCC 700084 / mc(2)155) GN=MSMEG_2794 PE=4 SV=1	GntR family transcriptional regulator	MSMEG_2794	No	No	No	No	Yes	No	No	No	Yes	No	Yes	Yes	No	Yes	Yes	No	Yes	No
A0QW41	>tr|A0QW41|A0QW41_MYCS2 3-deoxy-D-arabinoheptulosonate-7-phosphate synthase OS=Mycobacterium smegmatis (strain ATCC 700084 / mc(2)155) GN=MSMEG_2799 PE=3 SV=1	3-deoxy-D-arabinoheptulosonate-7-phosphate synthase	MSMEG_2799	Yes	Yes	Yes	Yes	Yes	Yes	Yes	Yes	Yes	Yes	Yes	Yes	Yes	Yes	Yes	Yes	Yes	Yes
A0QW43	>tr|A0QW43|A0QW43_MYCS2 NADPH-dependent FMN reductase OS=Mycobacterium smegmatis (strain ATCC 700084 / mc(2)155) GN=MSMEG_2800 PE=4 SV=1	NADPH-dependent FMN reductase	MSMEG_2800	Yes	Yes	Yes	Yes	Yes	Yes	Yes	Yes	Yes	Yes	Yes	Yes	Yes	Yes	Yes	Yes	Yes	Yes
A0QW47	>tr|A0QW47|A0QW47_MYCS2 Two-component system sensor kinase OS=Mycobacterium smegmatis (strain ATCC 700084 / mc(2)155) GN=MSMEG_2804 PE=4 SV=1	Two-component system sensor kinase	MSMEG_2804	Yes	Yes	Yes	No	Yes	Yes	Yes	Yes	Yes	No	Yes	Yes	Yes	Yes	Yes	Yes	Yes	Yes
A0QW54	>tr|A0QW54|A0QW54_MYCS2 Hydride transferase 1 OS=Mycobacterium smegmatis (strain ATCC 700084 / mc(2)155) GN=MSMEG_2811 PE=4 SV=1	Hydride transferase 1	MSMEG_2811	Yes	Yes	Yes	Yes	Yes	Yes	Yes	Yes	Yes	Yes	Yes	Yes	Yes	Yes	Yes	Yes	Yes	Yes
A0QW60	>tr|A0QW60|A0QW60_MYCS2 Uncharacterized protein OS=Mycobacterium smegmatis (strain ATCC 700084 / mc(2)155) GN=MSMEG_2820 PE=4 SV=1	Uncharacterized protein	MSMEG_2820	Yes	Yes	Yes	Yes	Yes	Yes	Yes	Yes	Yes	Yes	Yes	Yes	Yes	Yes	Yes	Yes	Yes	Yes
A0QW62	>tr|A0QW62|A0QW62_MYCS2 Uncharacterized protein OS=Mycobacterium smegmatis (strain ATCC 700084 / mc(2)155) GN=MSMEG_2826 PE=4 SV=1	Uncharacterized protein	MSMEG_2826	Yes	No	Yes	No	Yes	No	Yes	Yes	No	Yes	Yes	Yes	Yes	Yes	Yes	No	Yes	Yes
A0QW71	>tr|A0QW71|A0QW71_MYCS2 Transcriptional accessory protein OS=Mycobacterium smegmatis (strain ATCC 700084 / mc(2)155) GN=MSMEG_2839 PE=4 SV=1	Transcriptional accessory protein	MSMEG_2839	Yes	Yes	Yes	Yes	Yes	Yes	Yes	Yes	Yes	Yes	Yes	Yes	Yes	Yes	Yes	Yes	Yes	Yes
A0QW82	>tr|A0QW82|A0QW82_MYCS2 Mycobacterial family protein 11 protein OS=Mycobacterium smegmatis (strain ATCC 700084 / mc(2)155) GN=MSMEG_2850 PE=4 SV=1	Mycobacterial family protein 11 protein	MSMEG_2850	Yes	Yes	Yes	Yes	Yes	Yes	Yes	Yes	Yes	Yes	Yes	Yes	Yes	Yes	Yes	Yes	Yes	Yes
A0QWA0	>tr|A0QWA0|A0QWA0_MYCS2 Transcriptional regulator, PadR family OS=Mycobacterium smegmatis (strain ATCC 700084 / mc(2)155) GN=MSMEG_2868 PE=4 SV=1	Transcriptional regulator, PadR family	MSMEG_2868	Yes	Yes	Yes	Yes	Yes	Yes	Yes	Yes	Yes	Yes	Yes	Yes	Yes	Yes	Yes	Yes	Yes	Yes
A0QWB3	>tr|A0QWB3|A0QWB3_MYCS2 Aldehyde dehydrogenase OS=Mycobacterium smegmatis (strain ATCC 700084 / mc(2)155) GN=MSMEG_2881 PE=3 SV=1	Aldehyde dehydrogenase	MSMEG_2881	Yes	Yes	Yes	Yes	Yes	Yes	Yes	Yes	Yes	Yes	Yes	Yes	Yes	Yes	No	Yes	Yes	Yes
A0QWB5	>tr|A0QWB5|A0QWB5_MYCS2 Feruloyl-CoA synthetase OS=Mycobacterium smegmatis (strain ATCC 700084 / mc(2)155) GN=MSMEG_2883 PE=4 SV=1	Feruloyl-CoA synthetase	MSMEG_2883	Yes	Yes	No	Yes	Yes	Yes	Yes	Yes	Yes	No	Yes	Yes	Yes	No	Yes	Yes	Yes	Yes
A0QWC7	>tr|A0QWC7|A0QWC7_MYCS2 Short chain oxidoreductase OS=Mycobacterium smegmatis (strain ATCC 700084 / mc(2)155) GN=MSMEG_2895 PE=4 SV=1	Short chain oxidoreductase	MSMEG_2895	Yes	Yes	Yes	Yes	Yes	Yes	Yes	Yes	Yes	Yes	Yes	Yes	Yes	Yes	Yes	Yes	Yes	Yes
A0QWD0	>tr|A0QWD0|A0QWD0_MYCS2 TetR-family transcriptional regulator OS=Mycobacterium smegmatis (strain ATCC 700084 / mc(2)155) GN=MSMEG_2898 PE=4 SV=1	TetR-family transcriptional regulator	MSMEG_2898	Yes	Yes	Yes	Yes	Yes	Yes	Yes	Yes	Yes	Yes	Yes	Yes	Yes	Yes	Yes	Yes	Yes	Yes
A0QWD2	>tr|A0QWD2|A0QWD2_MYCS2 Uncharacterized protein OS=Mycobacterium smegmatis (strain ATCC 700084 / mc(2)155) GN=MSMEG_2901 PE=4 SV=1	Uncharacterized protein	MSMEG_2901	Yes	Yes	Yes	Yes	Yes	Yes	Yes	Yes	Yes	Yes	Yes	Yes	Yes	Yes	Yes	Yes	Yes	Yes
A0QWD3	>tr|A0QWD3|A0QWD3_MYCS2 2-hydroxy-6-oxo-6-phenylhexa-2,4-dienoate hydrolase OS=Mycobacterium smegmatis (strain ATCC 700084 / mc(2)155) GN=MSMEG_2900 PE=4 SV=1	2-hydroxy-6-oxo-6-phenylhexa-2,4-dienoate hydrolase	MSMEG_2900	Yes	Yes	Yes	Yes	Yes	Yes	Yes	Yes	Yes	Yes	Yes	Yes	Yes	Yes	Yes	Yes	Yes	Yes
A0QWD4	>tr|A0QWD4|A0QWD4_MYCS2 Hydrolase, putative OS=Mycobacterium smegmatis (strain ATCC 700084 / mc(2)155) GN=MSMEG_2902 PE=4 SV=1	Hydrolase, putative	MSMEG_2902	Yes	Yes	Yes	Yes	Yes	Yes	Yes	Yes	Yes	Yes	Yes	Yes	Yes	Yes	Yes	Yes	Yes	Yes
A0QWE1	>tr|A0QWE1|A0QWE1_MYCS2 GntR family transcriptional regulator OS=Mycobacterium smegmatis (strain ATCC 700084 / mc(2)155) GN=MSMEG_2910 PE=4 SV=1	GntR family transcriptional regulator	MSMEG_2910	No	Yes	No	Yes	Yes	Yes	Yes	Yes	No	No	No	Yes	Yes	Yes	Yes	Yes	No	Yes
A0QWE4	>tr|A0QWE4|A0QWE4_MYCS2 L-idonate 5-dehydrogenase OS=Mycobacterium smegmatis (strain ATCC 700084 / mc(2)155) GN=MSMEG_2914 PE=3 SV=1	L-idonate 5-dehydrogenase	MSMEG_2914	Yes	Yes	Yes	Yes	Yes	Yes	Yes	Yes	Yes	Yes	Yes	Yes	Yes	Yes	Yes	Yes	Yes	Yes
A0QWE9	>tr|A0QWE9|A0QWE9_MYCS2 Short-chain dehydrogenase/reductase SDR OS=Mycobacterium smegmatis (strain ATCC 700084 / mc(2)155) GN=MSMEG_2918 PE=4 SV=1	Short-chain dehydrogenase/reductase SDR	MSMEG_2918	Yes	Yes	Yes	Yes	No	No	No	Yes	Yes	Yes	Yes	Yes	Yes	Yes	Yes	Yes	Yes	Yes
A0QWF0	>tr|A0QWF0|A0QWF0_MYCS2 2-dehydropantoate 2-reductase OS=Mycobacterium smegmatis (strain ATCC 700084 / mc(2)155) GN=MSMEG_2919 PE=4 SV=1	2-dehydropantoate 2-reductase	MSMEG_2919	Yes	Yes	Yes	Yes	Yes	Yes	Yes	Yes	Yes	Yes	Yes	Yes	Yes	Yes	Yes	Yes	Yes	Yes
A0QWF1	>tr|A0QWF1|A0QWF1_MYCS2 Aldo/keto reductase OS=Mycobacterium smegmatis (strain ATCC 700084 / mc(2)155) GN=MSMEG_2920 PE=4 SV=1	Aldo/keto reductase	MSMEG_2920	Yes	Yes	Yes	Yes	Yes	Yes	Yes	Yes	Yes	Yes	Yes	Yes	Yes	Yes	Yes	Yes	Yes	Yes
A0QWF4	>tr|A0QWF4|A0QWF4_MYCS2 Dehydrogenase/reductase SDR family protein member 1 OS=Mycobacterium smegmatis (strain ATCC 700084 / mc(2)155) GN=MSMEG_2923 PE=4 SV=1	Dehydrogenase/reductase SDR family protein member 1	MSMEG_2923	Yes	Yes	Yes	Yes	Yes	Yes	Yes	Yes	Yes	Yes	Yes	Yes	Yes	Yes	Yes	Yes	Yes	Yes
A0QWF7	>tr|A0QWF7|A0QWF7_MYCS2 Glycine betaine/L-proline ABC transporter OS=Mycobacterium smegmatis (strain ATCC 700084 / mc(2)155) GN=MSMEG_2926 PE=3 SV=1	Glycine betaine/L-proline ABC transporter	MSMEG_2926	Yes	Yes	Yes	Yes	Yes	Yes	Yes	Yes	Yes	No	No	No	Yes	Yes	Yes	Yes	Yes	Yes
A0QWF9	>tr|A0QWF9|A0QWF9_MYCS2 Uncharacterized protein OS=Mycobacterium smegmatis (strain ATCC 700084 / mc(2)155) GN=MSMEG_2928 PE=4 SV=1	Uncharacterized protein	MSMEG_2928	Yes	Yes	No	Yes	No	Yes	Yes	Yes	Yes	No	Yes	Yes	Yes	Yes	Yes	Yes	Yes	Yes
A0QWG0	>tr|A0QWG0|A0QWG0_MYCS2 Thioesterase family protein OS=Mycobacterium smegmatis (strain ATCC 700084 / mc(2)155) GN=MSMEG_2929 PE=4 SV=1	Thioesterase family protein	MSMEG_2929	Yes	Yes	Yes	Yes	Yes	Yes	Yes	Yes	Yes	Yes	Yes	Yes	Yes	Yes	Yes	Yes	Yes	Yes
A0QWG2	>sp|A0QWG2|SYT_MYCS2 Threonine--tRNA ligase OS=Mycobacterium smegmatis (strain ATCC 700084 / mc(2)155) GN=thrS PE=3 SV=1	Threonine--tRNA ligase	thrS	Yes	Yes	Yes	Yes	Yes	Yes	Yes	Yes	Yes	Yes	Yes	Yes	Yes	Yes	Yes	Yes	Yes	Yes
A0QWG3	>tr|A0QWG3|A0QWG3_MYCS2 HIT family protein hydrolase OS=Mycobacterium smegmatis (strain ATCC 700084 / mc(2)155) GN=MSMEG_2932 PE=4 SV=1	HIT family protein hydrolase	MSMEG_2932	Yes	Yes	Yes	Yes	Yes	Yes	Yes	Yes	Yes	Yes	Yes	Yes	Yes	Yes	Yes	Yes	Yes	Yes
A0QWG4	>tr|A0QWG4|A0QWG4_MYCS2 Phosphatidylinositol synthase OS=Mycobacterium smegmatis (strain ATCC 700084 / mc(2)155) GN=pgsA1 PE=3 SV=1	Phosphatidylinositol synthase	pgsA1	Yes	Yes	Yes	Yes	Yes	Yes	Yes	Yes	Yes	No	Yes	Yes	Yes	Yes	Yes	Yes	Yes	Yes
A0QWG5	>sp|A0QWG5|ACYLT_MYCS2 Phosphatidylinositol mannoside acyltransferase OS=Mycobacterium smegmatis (strain ATCC 700084 / mc(2)155) GN=MSMEG_2934 PE=1 SV=1	Phosphatidylinositol mannoside acyltransferase	MSMEG_2934	Yes	Yes	Yes	Yes	Yes	Yes	Yes	Yes	Yes	Yes	Yes	Yes	Yes	Yes	Yes	Yes	Yes	Yes
A0QWG6	>sp|A0QWG6|PIMA_MYCS2 GDP-mannose-dependent alpha-(1-2)-phosphatidylinositol mannosyltransferase OS=Mycobacterium smegmatis (strain ATCC 700084 / mc(2)155) GN=pimA PE=1 SV=1	GDP-mannose-dependent alpha-(1-2)-phosphatidylinositol mannosyltransferase	pimA	Yes	Yes	Yes	Yes	Yes	Yes	Yes	Yes	Yes	Yes	Yes	Yes	Yes	Yes	Yes	Yes	Yes	Yes
A0QWG7	>tr|A0QWG7|A0QWG7_MYCS2 Hydrolase, nudix family protein OS=Mycobacterium smegmatis (strain ATCC 700084 / mc(2)155) GN=MSMEG_2936 PE=3 SV=1	Hydrolase, nudix family protein	MSMEG_2936	Yes	Yes	Yes	Yes	Yes	Yes	Yes	Yes	Yes	Yes	Yes	Yes	Yes	Yes	Yes	Yes	Yes	Yes
A0QWG8	>sp|A0QWG8|PDXS_MYCS2 Pyridoxal 5-phosphate synthase subunit PdxS OS=Mycobacterium smegmatis (strain ATCC 700084 / mc(2)155) GN=pdxS PE=3 SV=1	Pyridoxal 5-phosphate synthase subunit PdxS	pdxS	Yes	Yes	Yes	Yes	Yes	Yes	Yes	Yes	Yes	Yes	Yes	Yes	Yes	Yes	Yes	Yes	Yes	Yes
A0QWG9	>tr|A0QWG9|A0QWG9_MYCS2 Acyl-CoA thioesterase II OS=Mycobacterium smegmatis (strain ATCC 700084 / mc(2)155) GN=tesB PE=4 SV=1	Acyl-CoA thioesterase II	tesB	Yes	Yes	Yes	Yes	Yes	Yes	Yes	Yes	Yes	Yes	Yes	Yes	Yes	Yes	Yes	Yes	Yes	Yes
A0QWH0	>sp|A0QWH0|PDXT_MYCS2 Pyridoxal 5-phosphate synthase subunit PdxT OS=Mycobacterium smegmatis (strain ATCC 700084 / mc(2)155) GN=pdxT PE=1 SV=1	Pyridoxal 5-phosphate synthase subunit PdxT	pdxT	Yes	Yes	Yes	Yes	Yes	Yes	Yes	Yes	Yes	Yes	Yes	Yes	Yes	Yes	Yes	Yes	Yes	Yes
A0QWH1	>sp|A0QWH1|Y2940_MYCS2 Probable transcriptional regulatory protein MSMEG_2940/MSMEI_2866 OS=Mycobacterium smegmatis (strain ATCC 700084 / mc(2)155) GN=MSMEG_2940 PE=1 SV=1	Probable transcriptional regulatory protein MSMEG_2940/MSMEI_2866	MSMEG_2940	Yes	Yes	Yes	Yes	Yes	Yes	Yes	Yes	Yes	Yes	Yes	Yes	Yes	Yes	Yes	Yes	Yes	Yes
A0QWH2	>tr|A0QWH2|A0QWH2_MYCS2 NAD dependent epimerase/dehydratase family protein OS=Mycobacterium smegmatis (strain ATCC 700084 / mc(2)155) GN=MSMEG_2941 PE=4 SV=1	NAD dependent epimerase/dehydratase family protein	MSMEG_2941	Yes	Yes	Yes	Yes	Yes	Yes	Yes	Yes	Yes	Yes	Yes	Yes	Yes	Yes	Yes	Yes	Yes	Yes
A0QWH3	>tr|A0QWH3|A0QWH3_MYCS2 Glyoxalase/bleomycin resistance protein/dioxygenase OS=Mycobacterium smegmatis (strain ATCC 700084 / mc(2)155) GN=MSMEG_2942 PE=4 SV=1	Glyoxalase/bleomycin resistance protein/dioxygenase	MSMEG_2942	Yes	Yes	Yes	Yes	Yes	Yes	Yes	Yes	Yes	Yes	Yes	Yes	Yes	Yes	Yes	Yes	Yes	Yes
A0QWH4	>sp|A0QWH4|RUVC_MYCS2 Crossover junction endodeoxyribonuclease RuvC OS=Mycobacterium smegmatis (strain ATCC 700084 / mc(2)155) GN=ruvC PE=3 SV=1	Crossover junction endodeoxyribonuclease RuvC	ruvC	Yes	Yes	No	Yes	No	Yes	Yes	Yes	Yes	Yes	No	Yes	Yes	Yes	No	Yes	Yes	Yes
A0QWH5	>sp|A0QWH5|RUVA_MYCS2 Holliday junction ATP-dependent DNA helicase RuvA OS=Mycobacterium smegmatis (strain ATCC 700084 / mc(2)155) GN=ruvA PE=1 SV=1	Holliday junction ATP-dependent DNA helicase RuvA	ruvA	Yes	Yes	Yes	Yes	Yes	Yes	Yes	Yes	Yes	Yes	Yes	Yes	Yes	Yes	Yes	Yes	Yes	Yes
A0QWH6	>sp|A0QWH6|RUVB_MYCS2 Holliday junction ATP-dependent DNA helicase RuvB OS=Mycobacterium smegmatis (strain ATCC 700084 / mc(2)155) GN=ruvB PE=1 SV=1	Holliday junction ATP-dependent DNA helicase RuvB	ruvB	Yes	Yes	Yes	Yes	Yes	Yes	Yes	Yes	Yes	Yes	Yes	Yes	Yes	Yes	Yes	Yes	Yes	Yes
A0QWI4	>tr|A0QWI4|A0QWI4_MYCS2 Ethyl tert-butyl ether degradation EthD OS=Mycobacterium smegmatis (strain ATCC 700084 / mc(2)155) GN=MSMEG_2953 PE=4 SV=1	Ethyl tert-butyl ether degradation EthD	MSMEG_2953	Yes	Yes	Yes	Yes	Yes	Yes	Yes	Yes	Yes	Yes	Yes	Yes	Yes	Yes	Yes	Yes	Yes	Yes
A0QWI5	>tr|A0QWI5|A0QWI5_MYCS2 LacI-family protein transcriptional regulator OS=Mycobacterium smegmatis (strain ATCC 700084 / mc(2)155) GN=MSMEG_2954 PE=4 SV=1	LacI-family protein transcriptional regulator	MSMEG_2954	No	Yes	No	Yes	Yes	No	No	Yes	No	No	Yes	No	No	Yes	Yes	No	Yes	No
A0QWI7	>tr|A0QWI7|A0QWI7_MYCS2 Fatty-acid-CoA ligase FadD9 OS=Mycobacterium smegmatis (strain ATCC 700084 / mc(2)155) GN=fadD9 PE=4 SV=1	Fatty-acid-CoA ligase FadD9	fadD9	Yes	Yes	Yes	Yes	Yes	Yes	Yes	Yes	Yes	Yes	Yes	Yes	Yes	Yes	Yes	Yes	Yes	Yes
A0QWI8	>tr|A0QWI8|A0QWI8_MYCS2 Uncharacterized protein OS=Mycobacterium smegmatis (strain ATCC 700084 / mc(2)155) GN=MSMEG_2957 PE=4 SV=1	Uncharacterized protein	MSMEG_2957	No	Yes	Yes	No	Yes	Yes	Yes	Yes	Yes	Yes	Yes	Yes	No	Yes	Yes	No	Yes	Yes
A0QWJ1	>tr|A0QWJ1|A0QWJ1_MYCS2 Preprotein translocase, YajC subunit OS=Mycobacterium smegmatis (strain ATCC 700084 / mc(2)155) GN=yajC PE=4 SV=1	Preprotein translocase, YajC subunit	yajC	Yes	Yes	Yes	Yes	Yes	Yes	Yes	Yes	Yes	Yes	Yes	Yes	Yes	Yes	Yes	Yes	Yes	Yes
A0QWJ2	>tr|A0QWJ2|A0QWJ2_MYCS2 Protein-export membrane protein SecD OS=Mycobacterium smegmatis (strain ATCC 700084 / mc(2)155) GN=secD PE=3 SV=1	Protein-export membrane protein SecD	secD	Yes	Yes	Yes	Yes	Yes	Yes	Yes	Yes	Yes	Yes	Yes	Yes	Yes	Yes	Yes	Yes	Yes	Yes
A0QWJ3	>tr|A0QWJ3|A0QWJ3_MYCS2 Protein-export membrane protein SecF OS=Mycobacterium smegmatis (strain ATCC 700084 / mc(2)155) GN=MSMEG_2962 PE=3 SV=1	Protein-export membrane protein SecF	MSMEG_2962	Yes	Yes	Yes	Yes	Yes	Yes	Yes	Yes	Yes	Yes	Yes	Yes	Yes	Yes	Yes	Yes	Yes	Yes
A0QWJ4	>tr|A0QWJ4|A0QWJ4_MYCS2 Bacterial extracellular solute-binding protein, family protein 5 OS=Mycobacterium smegmatis (strain ATCC 700084 / mc(2)155) GN=MSMEG_2963 PE=4 SV=1	Bacterial extracellular solute-binding protein, family protein 5	MSMEG_2963	Yes	Yes	Yes	Yes	Yes	Yes	Yes	Yes	Yes	Yes	Yes	Yes	Yes	Yes	Yes	Yes	Yes	Yes
A0QWJ5	>sp|A0QWJ5|APT_MYCS2 Adenine phosphoribosyltransferase OS=Mycobacterium smegmatis (strain ATCC 700084 / mc(2)155) GN=apt PE=1 SV=1	Adenine phosphoribosyltransferase	apt	Yes	Yes	Yes	Yes	Yes	Yes	Yes	Yes	Yes	Yes	Yes	Yes	Yes	Yes	Yes	Yes	Yes	Yes
A0QWJ6	>tr|A0QWJ6|A0QWJ6_MYCS2 GTP pyrophosphokinase OS=Mycobacterium smegmatis (strain ATCC 700084 / mc(2)155) GN=relA PE=3 SV=1	GTP pyrophosphokinase	relA	Yes	Yes	Yes	Yes	Yes	Yes	Yes	Yes	Yes	Yes	Yes	Yes	Yes	Yes	Yes	Yes	Yes	Yes
A0QWK2	>tr|A0QWK2|A0QWK2_MYCS2 Regulatory protein OS=Mycobacterium smegmatis (strain ATCC 700084 / mc(2)155) GN=MSMEG_2971 PE=4 SV=1	Regulatory protein	MSMEG_2971	No	No	No	No	Yes	No	No	Yes	No	No	No	No	No	No	No	No	No	No
A0QWK4	>tr|A0QWK4|A0QWK4_MYCS2 Peptidyl-prolyl cis-trans isomerase OS=Mycobacterium smegmatis (strain ATCC 700084 / mc(2)155) GN=MSMEG_2973 PE=4 SV=1	Peptidyl-prolyl cis-trans isomerase	MSMEG_2973	Yes	Yes	Yes	Yes	Yes	Yes	Yes	Yes	Yes	Yes	Yes	Yes	Yes	Yes	Yes	Yes	Yes	Yes
A0QWK5	>tr|A0QWK5|A0QWK5_MYCS2 Peptidyl-prolyl cis-trans isomerase B PpiB OS=Mycobacterium smegmatis (strain ATCC 700084 / mc(2)155) GN=ppiB PE=3 SV=1	Peptidyl-prolyl cis-trans isomerase B PpiB	ppiB	Yes	Yes	Yes	Yes	Yes	Yes	Yes	Yes	Yes	Yes	Yes	Yes	Yes	Yes	Yes	Yes	Yes	Yes
A0QWK6	>tr|A0QWK6|A0QWK6_MYCS2 Metallo-beta-lactamase family protein OS=Mycobacterium smegmatis (strain ATCC 700084 / mc(2)155) GN=MSMEG_2975 PE=4 SV=1	Metallo-beta-lactamase family protein	MSMEG_2975	Yes	Yes	Yes	Yes	Yes	Yes	Yes	Yes	Yes	Yes	Yes	Yes	Yes	Yes	Yes	Yes	Yes	Yes
A0QWK7	>tr|A0QWK7|A0QWK7_MYCS2 Histidyl-tRNA synthetase OS=Mycobacterium smegmatis (strain ATCC 700084 / mc(2)155) GN=hisS PE=3 SV=1	Histidyl-tRNA synthetase	hisS	Yes	Yes	Yes	Yes	Yes	Yes	Yes	Yes	Yes	Yes	Yes	Yes	Yes	Yes	Yes	Yes	Yes	Yes
A0QWL3	>tr|A0QWL3|A0QWL3_MYCS2 Extracellular ligand-binding receptor OS=Mycobacterium smegmatis (strain ATCC 700084 / mc(2)155) GN=MSMEG_2982 PE=4 SV=1	Extracellular ligand-binding receptor	MSMEG_2982	Yes	Yes	Yes	Yes	Yes	Yes	Yes	Yes	Yes	Yes	Yes	Yes	Yes	Yes	Yes	Yes	Yes	Yes
A0QWL4	>tr|A0QWL4|A0QWL4_MYCS2 Uncharacterized protein OS=Mycobacterium smegmatis (strain ATCC 700084 / mc(2)155) GN=MSMEG_2983 PE=4 SV=1	Uncharacterized protein	MSMEG_2983	Yes	Yes	Yes	No	Yes	Yes	Yes	Yes	Yes	Yes	Yes	Yes	No	Yes	Yes	Yes	Yes	Yes
A0QWL9	>tr|A0QWL9|A0QWL9_MYCS2 LacI family protein transcriptional regulator OS=Mycobacterium smegmatis (strain ATCC 700084 / mc(2)155) GN=MSMEG_2989 PE=4 SV=1	LacI family protein transcriptional regulator	MSMEG_2989	Yes	Yes	Yes	Yes	Yes	Yes	Yes	Yes	Yes	Yes	Yes	Yes	Yes	Yes	Yes	Yes	Yes	Yes
A0QWM8	>tr|A0QWM8|A0QWM8_MYCS2 Uncharacterized protein OS=Mycobacterium smegmatis (strain ATCC 700084 / mc(2)155) GN=MSMEG_2998 PE=4 SV=1	Uncharacterized protein	MSMEG_2998	Yes	Yes	Yes	Yes	Yes	Yes	Yes	Yes	Yes	No	No	No	Yes	Yes	Yes	Yes	Yes	Yes
A0QWM9	>tr|A0QWM9|A0QWM9_MYCS2 Conserved protein OS=Mycobacterium smegmatis (strain ATCC 700084 / mc(2)155) GN=MSMEG_2999 PE=4 SV=1	Conserved protein	MSMEG_2999	Yes	Yes	Yes	Yes	Yes	Yes	Yes	Yes	Yes	Yes	Yes	Yes	Yes	Yes	Yes	Yes	Yes	Yes
A0QWN0	>tr|A0QWN0|A0QWN0_MYCS2 Conserved membrane glycine rich protein OS=Mycobacterium smegmatis (strain ATCC 700084 / mc(2)155) GN=MSMEG_3000 PE=4 SV=1	Conserved membrane glycine rich protein	MSMEG_3000	Yes	Yes	No	Yes	Yes	Yes	Yes	Yes	Yes	Yes	Yes	Yes	Yes	Yes	Yes	Yes	Yes	Yes
A0QWN1	>tr|A0QWN1|A0QWN1_MYCS2 Para-nitrobenzyl esterase OS=Mycobacterium smegmatis (strain ATCC 700084 / mc(2)155) GN=MSMEG_3002 PE=4 SV=1	Para-nitrobenzyl esterase	MSMEG_3002	No	Yes	Yes	Yes	Yes	Yes	No	Yes	Yes	Yes	Yes	Yes	Yes	Yes	Yes	Yes	Yes	No
A0QWN3	>sp|A0QWN3|SYDND_MYCS2 Aspartate--tRNA(Asp/Asn) ligase OS=Mycobacterium smegmatis (strain ATCC 700084 / mc(2)155) GN=aspS PE=1 SV=1	Aspartate--tRNA(Asp/Asn) ligase	aspS	Yes	Yes	Yes	Yes	Yes	Yes	Yes	Yes	Yes	Yes	Yes	Yes	Yes	Yes	Yes	Yes	Yes	Yes
A0QWN4	>tr|A0QWN4|A0QWN4_MYCS2 Hemerythrin HHE cation binding domain protein OS=Mycobacterium smegmatis (strain ATCC 700084 / mc(2)155) GN=MSMEG_3004 PE=4 SV=1	Hemerythrin HHE cation binding domain protein	MSMEG_3004	Yes	Yes	Yes	Yes	Yes	Yes	Yes	Yes	Yes	Yes	Yes	Yes	Yes	Yes	Yes	Yes	Yes	Yes
A0QWP3	>tr|A0QWP3|A0QWP3_MYCS2 Putative transcriptional regulator family protein OS=Mycobacterium smegmatis (strain ATCC 700084 / mc(2)155) GN=MSMEG_3013 PE=4 SV=1	Putative transcriptional regulator family protein	MSMEG_3013	Yes	Yes	Yes	Yes	Yes	Yes	Yes	Yes	Yes	Yes	Yes	Yes	Yes	Yes	Yes	Yes	Yes	Yes
A0QWP6	>tr|A0QWP6|A0QWP6_MYCS2 Transglutaminase family protein OS=Mycobacterium smegmatis (strain ATCC 700084 / mc(2)155) GN=MSMEG_3016 PE=4 SV=1	Transglutaminase family protein	MSMEG_3016	Yes	Yes	Yes	Yes	Yes	Yes	Yes	Yes	Yes	No	Yes	Yes	Yes	Yes	Yes	Yes	Yes	Yes
A0QWP7	>tr|A0QWP7|A0QWP7_MYCS2 Uncharacterized protein OS=Mycobacterium smegmatis (strain ATCC 700084 / mc(2)155) GN=MSMEG_3017 PE=4 SV=1	Uncharacterized protein	MSMEG_3017	Yes	Yes	Yes	Yes	Yes	Yes	Yes	Yes	Yes	Yes	Yes	Yes	Yes	Yes	Yes	Yes	Yes	Yes
A0QWP8	>tr|A0QWP8|A0QWP8_MYCS2 Transglutaminase domain protein OS=Mycobacterium smegmatis (strain ATCC 700084 / mc(2)155) GN=MSMEG_3018 PE=4 SV=1	Transglutaminase domain protein	MSMEG_3018	Yes	Yes	Yes	No	Yes	Yes	Yes	Yes	Yes	No	No	Yes	Yes	Yes	Yes	Yes	Yes	Yes
A0QWP9	>tr|A0QWP9|A0QWP9_MYCS2 Uncharacterized protein OS=Mycobacterium smegmatis (strain ATCC 700084 / mc(2)155) GN=MSMEG_3019 PE=4 SV=1	Uncharacterized protein	MSMEG_3019	Yes	Yes	Yes	Yes	Yes	Yes	Yes	Yes	Yes	Yes	Yes	Yes	Yes	Yes	Yes	Yes	Yes	Yes
A0QWQ0	>tr|A0QWQ0|A0QWQ0_MYCS2 Uncharacterized protein OS=Mycobacterium smegmatis (strain ATCC 700084 / mc(2)155) GN=MSMEG_3020 PE=4 SV=1	Uncharacterized protein	MSMEG_3020	Yes	Yes	Yes	Yes	Yes	Yes	Yes	Yes	Yes	Yes	Yes	Yes	Yes	Yes	Yes	Yes	Yes	Yes
A0QWQ1	>tr|A0QWQ1|A0QWQ1_MYCS2 AAA ATPase, central region OS=Mycobacterium smegmatis (strain ATCC 700084 / mc(2)155) GN=MSMEG_3021 PE=4 SV=1	AAA ATPase, central region	MSMEG_3021	Yes	Yes	Yes	Yes	Yes	Yes	Yes	Yes	Yes	Yes	Yes	Yes	Yes	Yes	Yes	Yes	Yes	Yes
A0QWQ3	>tr|A0QWQ3|A0QWQ3_MYCS2 NovD OS=Mycobacterium smegmatis (strain ATCC 700084 / mc(2)155) GN=MSMEG_3024 PE=4 SV=1	NovD	MSMEG_3024	No	Yes	Yes	Yes	Yes	Yes	Yes	Yes	No	Yes	No	Yes	Yes	Yes	Yes	Yes	Yes	Yes
A0QWQ4	>sp|A0QWQ4|SYA_MYCS2 Alanine--tRNA ligase OS=Mycobacterium smegmatis (strain ATCC 700084 / mc(2)155) GN=alaS PE=1 SV=1	Alanine--tRNA ligase	alaS	Yes	Yes	Yes	Yes	Yes	Yes	Yes	Yes	Yes	Yes	Yes	Yes	Yes	Yes	Yes	Yes	Yes	Yes
[truncated: 1,867 more rows]

## Sheet: Presence and Absence Analysis
Down regulated (present in Controls and absent in Rifampicin Treated)							Entry	Protein names	Gene names	Protein Length
[truncated: 33 more rows]
